# Supplementary material for: Drug-induced cardiac arrest: a pharmacovigilance study from 2004–2024 based on FAERS database
Source: Front Cardiovasc Med. 2025 May 1;12:1498700. doi: 10.3389/fcvm.2025.1498700 (PMC12078221; doi:10.3389/fcvm.2025.1498700)
Supplement: Supplementary file 2 [file Datasheet1.csv]

primaryid	CASEID	FDA_DT	EVENT_DT	AGE	AGE_COD	WT	WT_COD	SEX	OCCP_COD	REPORTER_COUNTRY	GetDataYear	DRUG_SEQ	ROLE_COD	DRUGNAME	VAL_VBM	ROUTE	DOSE_VBM	prod_ai	FILE.x	OUTC_COD	INDI_PT	FILE.y	START_DT	END_DT	DUR	DUR_COD	FILE	TIME
100038532	10003853	20140325						F	MD	US	2014Äê	1	PS	SABRIL FOR ORAL SOLUTION	1				DRUG14Q1.txt	DE	CONVULSION	INDI14Q1.txt	2014/1/23				THER14Q1.txt
100039381	10003938	20140312	2013/11/26	29	YR			F	PH	AU	2014Äê	1	PS	ROCURONIUM BROMIDE	1	INTRAVENOUS	50 MG, ONCE		DRUG14Q1.txt	LT			2013/11/25	20131125			THER14Q1.txt	1
100045131	10004513	20140312	2014/2/4	59	YR			M	OT	FR	2014Äê	1	PS	SOLU MEDROL	1	INTRAVENOUS	1 DF, SINGLE		DRUG14Q1.txt	DE	PREMEDICATION	INDI14Q1.txt	2014/2/4	20140204			THER14Q1.txt	0
100050452	10005045	20140521	2014/2/3	73	YR	69	KG	M	MD	FR	2014Äê	1	PS	BREVIBLOC 2 5 G 10 ML SOLUTION INJECTABLE DILUER I V	1	INTRAVENOUS			DRUG14Q2.txt	DE	SUPRAVENTRICULAR TACHYCARDIA	INDI14Q2.txt	2014/2/3	20140203			THER14Q2.txt	0
100052651	10005265	20140312						F	OT	US	2014Äê	1	PS	MULTIHANCE	1	INTRAVENOUS			DRUG14Q1.txt	HO	NUCLEAR MAGNETIC RESONANCE IMAGING	INDI14Q1.txt		201311			THER14Q1.txt
100054212	10005421	20140324	2014/3/5	34	YR			M	MD	US	2014Äê	1	PS	LETAIRIS	1	ORAL	5 MG, UNK		DRUG14Q1.txt	DE	PULMONARY HYPERTENSION	INDI14Q1.txt	2013/11/7	201402			THER14Q1.txt	118
100054381	10005438	20140313						F	MD	HU	2014Äê	1	PS	MABTHERA	1	INTRAVENOUS DRIP	2 IV, 2 WEEKS APART EVERY 6 MONTHS		DRUG14Q1.txt	LT	RHEUMATOID ARTHRITIS	INDI14Q1.txt	2008/4/16	20130617			THER14Q1.txt
100058581	10005858	20140313	2014/2/17	54	YR	81	KG	M	MD	GB	2014Äê	1	PS	CIPROFLOXACIN	1				DRUG14Q1.txt	LT	PRODUCT USED FOR UNKNOWN INDICATION	INDI14Q1.txt
100058884	10005888	20180307		54	YR	108	KG	M	LW	US	2018Äê	1	PS	AXIRON	1	Topical	60 MG, QD	TESTOSTERONE	DRUG18Q1.txt	LT	ANDROGEN DEFICIENCY	INDI18Q1.txt	2011/10/10				THER18Q1.txt
100060652	10006065	20140316	2013/9/11	55	YR			M	PH	US	2014Äê	1	PS	XARELTO	1	ORAL			DRUG14Q1.txt	LT	THROMBOSIS PROPHYLAXIS	INDI14Q1.txt	2013/9/10	20130911			THER14Q1.txt	1
1000607110	10006071	20140422	2013/9/3	81	YR	81.3	KG	M	PH	US	2014Äê	1	PS	XARELTO	1	ORAL			DRUG14Q2.txt	DE	CEREBROVASCULAR ACCIDENT PROPHYLAXIS	INDI14Q2.txt
100063961	10006396	20140313	2014/3/1	61	YR	64	KG	M	CN	KR	2014Äê	1	PS	LANTUS	1	SUBCUTANEOUS	DOSE:18 UNIT(S)		DRUG14Q1.txt	DE	DIABETES MELLITUS	INDI14Q1.txt
100064211	10006421	20140312		60	YR	81.6462	LBS	M		US	2014Äê	1	PS	ANDROGEL	1		AT LEAST 6 MONTHS		DRUG14Q1.txt	DE	BLOOD TESTOSTERONE DECREASED	INDI14Q1.txt			6	MON	THER14Q1.txt
100071951	10007195	20140312	2013/9/13	62	YR	82.09979	LBS	F	MD	US	2014Äê	1	PS	VICTOZA	1	SUBCUTANEOUS			DRUG14Q1.txt	DE	DIABETES MELLITUS	INDI14Q1.txt	2013/9/8	20130911			THER14Q1.txt	5
100079862	10007986	20140424	2014/3/10	53	YR			M	OT	GB	2014Äê	1	PS	CLOZARIL	1	ORAL	425 MG, DAILY		DRUG14Q2.txt	DE	SCHIZOPHRENIA	INDI14Q2.txt	2001/2/12				THER14Q2.txt	4774
100080351	10008035	20140313		72	YR			F	OT	CN	2014Äê	1	PS	HYDRALAZINE	1		25 MG, TID		DRUG14Q1.txt	DE	HYPERTENSION	INDI14Q1.txt
100089581	10008958	20140313		19	YR			F	OT	PL	2014Äê	1	PS	RIFAMPICIN	1				DRUG14Q1.txt	DE
100104613	10010461	20140606						F	OT	DE	2014Äê	1	PS	BERIPLEX P N 500	1				DRUG14Q2.txt	DE	ANTICOAGULANT THERAPY	INDI14Q2.txt	2007/10/28				THER14Q2.txt
100110611	10011061	20140314	2013/12/13	42	YR			M	CN	PH	2014Äê	1	PS	DIANEAL PD2	1	INTRAPERITONEAL			DRUG14Q1.txt	DE	PERITONEAL DIALYSIS	INDI14Q1.txt	2010/7/17				THER14Q1.txt	1245
100114731	10011473	20140311		57	YR			M	OT	US	2014Äê	1	PS	ROPIVACAINE	1	INTRAVENOUS			DRUG14Q1.txt	DE	MUSCLE RELAXANT THERAPY	INDI14Q1.txt
100115662	10011566	20140521						M	MD	US	2014Äê	1	PS	XTANDI	1	ORAL			DRUG14Q2.txt	DE	PROSTATE CANCER	INDI14Q2.txt
100125672	10012567	20140512	2013/10/22	51	YR	74	KG	M	MD	PL	2014Äê	1	PS	SEVORANE	1		2.5 VOL%		DRUG14Q2.txt	LT	GENERAL ANAESTHESIA	INDI14Q2.txt	2013/10/22	20131022			THER14Q2.txt	0
100127552	10012755	20140314		62	YR			M	OT	US	2014Äê	1	PS	TRACLEER	1	ORAL	UNK		DRUG14Q1.txt	HO	PULMONARY ARTERIAL HYPERTENSION	INDI14Q1.txt					THER14Q1.txt
100131171	10013117	20140314	2012/1/30	65	YR	79.55	KG	M	CN	US	2014Äê	1	PS	GAMMAGARD LIQUID	1	INTRAVENOUS			DRUG14Q1.txt	DE	AMYOTROPHIC LATERAL SCLEROSIS	INDI14Q1.txt		2011			THER14Q1.txt
100131991	10013199	20140314	2014/1/27	65	YR			F	CN	PH	2014Äê	1	PS	DIANEAL PD2 WITH 1 5 DEXTROSE	1	INTRAPERITONEAL			DRUG14Q1.txt	DE	PERITONEAL DIALYSIS	INDI14Q1.txt	2013/4/21				THER14Q1.txt	281
100134312	10013431	20140507	2014/3/7	34	YR	72.64	KG	F	MD	COUNTRY NOT SPECIFIED	2014Äê	1	PS	HUMIRA	1	SUBCUTANEOUS			DRUG14Q2.txt	DE	CROHN'S DISEASE	INDI14Q2.txt	2013/11/25				THER14Q2.txt	102
100134951	10013495	20140314	2014/2/23					M	CN	BR	2014Äê	1	PS	SEROQUEL XRO	1	ORAL			DRUG14Q1.txt	DE	INSOMNIA	INDI14Q1.txt
100136891	10013689	20140315		37.83333333	MON	77	KG	F	CN	BR	2014Äê	1	PS	SELOZOK	1	ORAL			DRUG14Q1.txt	LT	ANGINA PECTORIS	INDI14Q1.txt		201301			THER14Q1.txt
100138872	10013887	20140416						F	MD	US	2014Äê	1	PS	REVLIMID	1	ORAL	25 MILLIGRAM		DRUG14Q2.txt	DE	PLASMA CELL MYELOMA	INDI14Q2.txt					THER14Q2.txt
100151912	10015191	20140320	2014/3/11	69	YR			F	CN	US	2014Äê	1	PS	DIANEAL LOW CALCIUM	1	INTRAPERITONEAL	2 BAGS		DRUG14Q1.txt	DE	PERITONEAL DIALYSIS	INDI14Q1.txt
100154251	10015425	20140317	2014/3/9	83	YR			M	CN	PH	2014Äê	1	PS	DIANEAL PD2 WITH 1 5 DEXTROSE	1	INTRAPERITONEAL			DRUG14Q1.txt	DE	PERITONEAL DIALYSIS	INDI14Q1.txt	2013/12/13				THER14Q1.txt	86
100158941	10015894	20140317	2012/3/12					F	CN	US	2014Äê	1	PS	PRADAXA	1	UNKNOWN	300 MG		DRUG14Q1.txt	DE	ATRIAL FIBRILLATION	INDI14Q1.txt	2011/2/28				THER14Q1.txt	378
100159952	10015995	20140317	2014/2/13					F	OT	IN	2014Äê	1	PS	DIANEAL PD 2 PERITONEAL DIALISIS SOLUTION ULTRABAG WITH 2 5 DEXTROSE	1	INTRAPERITONEAL			DRUG14Q1.txt	DE	PERITONEAL DIALYSIS	INDI14Q1.txt	2014/2/4				THER14Q1.txt	9
100162652	10016265	20140328	2014/2/19	66	YR	58	KG	F	MD	ZA	2014Äê	1	PS	HUMIRA	1	SUBCUTANEOUS			DRUG14Q1.txt	DE	RHEUMATOID ARTHRITIS	INDI14Q1.txt		201401			THER14Q1.txt
100164281	10016428	20140317		19	YR			M	MD	PL	2014Äê	1	PS	RIFAMPICIN	1	ORAL	^THE HIGHER AMOUNT^		DRUG14Q1.txt	DE	INTENTIONAL OVERDOSE	INDI14Q1.txt
100166842	10016684	20140319		60	YR	67	KG	M	MD	IN	2014Äê	1	PS	METALYSE	1	INTRAVENOUS			DRUG14Q1.txt	DE	PRODUCT USED FOR UNKNOWN INDICATION	INDI14Q1.txt	2014/3/11				THER14Q1.txt
100167992	10016799	20140320						F	CN	US	2014Äê	1	PS	PRIVATE LABEL STEP 1 21MG ACCT UNKNOWN	1	TRANSDERMAL	21 MG, QD		DRUG14Q1.txt	DE	SMOKING CESSATION THERAPY	INDI14Q1.txt		1992			THER14Q1.txt
100171282	10017128	20140604			DEC			F	MD	JP	2014Äê	1	PS	HERCEPTIN	1	INTRAVENOUS DRIP			DRUG14Q2.txt	DE	HER-2 POSITIVE BREAST CANCER	INDI14Q2.txt
100174713	10017471	20150326	2014/2/27	73	YR			M	MD	US	2015Äê	1	PS	LUCENTIS	1	OTHER	BOTH EYES	RANIBIZUMAB	DRUG15Q1.txt	DE	DIABETIC RETINOPATHY	INDI15Q1.txt	2009/8/5				THER15Q1.txt	1667
100181241	10018124	20140318						M	OT	US	2014Äê	1	PS	ERBITUX	1	INTRAVENOUS			DRUG14Q1.txt	OT
100181341	10018134	20140318						M	OT	US	2014Äê	1	PS	ERBITUX	1				DRUG14Q1.txt	LT	HEAD AND NECK CANCER METASTATIC	INDI14Q1.txt
100182701	10018270	20140318						M	MD	US	2014Äê	1	PS	ERBITUX	1				DRUG14Q1.txt	OT	HEAD AND NECK CANCER	INDI14Q1.txt
100183001	10018300	20140318		77	YR	75	KG	M	PH	US	2014Äê	1	PS	ERBITUX	1				DRUG14Q1.txt	DE	COLORECTAL CANCER	INDI14Q1.txt
100183181	10018318	20140318		56	YR			F	MD	US	2014Äê	1	PS	ERBITUX	1				DRUG14Q1.txt	DE	COLORECTAL CANCER METASTATIC	INDI14Q1.txt
100184282	10018428	20140408						F	CN	US	2014Äê	1	PS	DIANEAL LOW CALCIUM	1	INTRAPERITONEAL			DRUG14Q2.txt	DE	PERITONEAL DIALYSIS	INDI14Q2.txt
100184624	10018462	20140423	2014/3/9					M	CN	US	2014Äê	1	PS	DIANEAL LOW CALCIUM	1	INTRAPERITONEAL			DRUG14Q2.txt	DE	PERITONEAL DIALYSIS	INDI14Q2.txt		20140320			THER14Q2.txt
100187092	10018709	20140318	2003/5/13	63	YR	57	KG	M	CN	AU	2014Äê	1	PS	NATRILIX	1	ORAL	STOP DATE: MAY 2003		DRUG14Q1.txt	DE	ESSENTIAL HYPERTENSION	INDI14Q1.txt	2003/5/9				THER14Q1.txt	4
100189852	10018985	20140604	2013/9/6	60	YR	81.72	KG	M	LW	US	2014Äê	1	PS	ANDROGEL	1		UNKNOWN DOSE AND FORMULATION		DRUG14Q2.txt	DE	BLOOD TESTOSTERONE DECREASED	INDI14Q2.txt		20130906			THER14Q2.txt
100193612	10019361	20140417	2013/2/26	63	YR			M	CN	RU	2014Äê	1	PS	ALIMTA	1	INTRAVENOUS	700 MG, SINGLE		DRUG14Q2.txt	DE	NON-SMALL CELL LUNG CANCER STAGE IV	INDI14Q2.txt	2013/2/21				THER14Q2.txt	5
100193661	10019366	20140318						F	CN	US	2014Äê	1	PS	EFFIENT	1	ORAL	UNK		DRUG14Q1.txt	DE	PRODUCT USED FOR UNKNOWN INDICATION	INDI14Q1.txt
100194272	10019427	20140318	2014/3/1					F	CN	US	2014Äê	1	PS	DIANEAL LOW CALCIUM	1	INTRAPERITONEAL			DRUG14Q1.txt	DE	PERITONEAL DIALYSIS	INDI14Q1.txt
100195471	10019547	20140318		48	YR	74	KG	M	OT	COUNTRY NOT SPECIFIED	2014Äê	1	PS	SERTRALINE	1	UNKNOWN	50 MG		DRUG14Q1.txt	LT	MAJOR DEPRESSION	INDI14Q1.txt
100200253	10020025	20140327	2014/3/15	82	YR			F	OT	US	2014Äê	1	PS	VENTAVIS	1	INHALATION	UNK		DRUG14Q1.txt	DE	PULMONARY ARTERIAL HYPERTENSION	INDI14Q1.txt	2007/7/5				THER14Q1.txt	2445
100205642	10020564	20140409		35	YR			M	MD	BE	2014Äê	1	PS	XOLAIR	1	UNKNOWN			DRUG14Q2.txt	DE	ASTHMA	INDI14Q2.txt
100206655	10020665	20140122	2012/3/20	66	YR			M	CN	US	2014Äê	1	PS	DILAUDID	1				DRUG14Q1.txt	LT	CANCER PAIN	INDI14Q1.txt
100208661	10020866	20140318	2014/3/3	58	YR	54.4308	LBS	F		US	2014Äê	1	PS	ADO TRASTUZUMAB EMTANSINE	1				DRUG14Q1.txt	DE
100208711	10020871	20140318	2013/9/6	60	YR	81.6462	LBS	M		US	2014Äê	1	PS	ANDROGEL	1				DRUG14Q1.txt	DE			2013/4/5	20130906			THER14Q1.txt	154
100210622	10021062	20140423	2014/3/13	55	YR			M	CN	US	2014Äê	1	PS	LEXISCAN	1	INTRAVENOUS	0.4 MG, TOTAL DOSE		DRUG14Q2.txt	LT	CARDIAC STRESS TEST	INDI14Q2.txt	2014/3/13	20140313			THER14Q2.txt	0
100212213	10021221	20140324	2013/7/4	32	YR	134	KG	M	MD	FR	2014Äê	1	PS	OBINUTUZUMAB	1	UNKNOWN	LAST ADMINISTRATION BREFORE SAE WAS 04/JUL/2013		DRUG14Q1.txt	DE	DIFFUSE LARGE B-CELL LYMPHOMA	INDI14Q1.txt	2013/6/24				THER14Q1.txt	10
100213962	10021396	20140325	2014/3/16	35	YR	82.8	KG	F	CN	US	2014Äê	1	PS	VORINOSTAT	1	ORAL	500 MG, TID (DAYS 1-3)		DRUG14Q1.txt	LT	ACUTE MYELOID LEUKAEMIA	INDI14Q1.txt	2014/3/14	20140316			THER14Q1.txt	2
100214791	10021479	20140319	2013/12/25			40	KG	M	CN	BR	2014Äê	1	PS	DEPAKENE	1	ORAL	DAILY DOSE: 1000 MG; IN THE AFTERNOON, AT 1:00PM		DRUG14Q1.txt	OT	DEPRESSION	INDI14Q1.txt					THER14Q1.txt
100215402	10021540	20140527						M	MD	US	2014Äê	1	PS	CLOZAPINE	1	ORAL			DRUG14Q2.txt	DE	SCHIZOPHRENIA	INDI14Q2.txt
100216623	10021662	20140409	2014/3/16					F	OT	US	2014Äê	1	PS	DIANEAL LOW CALCIUM	1	INTRAPERITONEAL			DRUG14Q2.txt	DE	RENAL FAILURE CHRONIC	INDI14Q2.txt		20140316			THER14Q2.txt
100218832	10021883	20140411						F	CN	GB	2014Äê	1	PS	CO CODAMOL	1	UNKNOWN	UNK		DRUG14Q2.txt	LT	FALL	INDI14Q2.txt
100219926	10021992	20150922	2009/4/13	78	YR			M	CN	US	2015Äê	1	PS	PLAVIX	1	Oral		CLOPIDOGREL BISULFATE	DRUG15Q3.txt	HO	ACUTE CORONARY SYNDROME	INDI15Q3.txt	2008/3/15				THER15Q3.txt	394
100224305	10022430	20170920		74	YR	84	KG	F	CN	US	2017Äê	1	PS	CELEBREX	1		100 MG, DAILY	CELECOXIB	DRUG17Q3.txt	HO	ARTHRITIS	INDI17Q3.txt
100224672	10022467	20140410						F	CN	GB	2014Äê	1	PS	CO CODAMOL	1				DRUG14Q2.txt	LT	FALL	INDI14Q2.txt
100226162	10022616	20140319	2014/2/5					M	CN	US	2014Äê	1	PS	DIANEAL LOW CALCIUM	1	INTRAPERITONEAL			DRUG14Q1.txt	DE	PERITONEAL DIALYSIS	INDI14Q1.txt		20140205			THER14Q1.txt
100226702	10022670	20140812		41	YR			F	OT	FR	2014Äê	1	PS	TRINORDIOL	1	ORAL	1 DF, 1X/DAY	ETHINYL ESTRADIOL LEVONORGESTREL	DRUG14Q3.txt	LT				20140108			THER14Q3.txt
100230573	10023057	20140408	2014/1/6	65	YR			F	MD	US	2014Äê	1	PS	TOBI	1	INHALATION	300 MG, (FOR 28 DAYS, THEN OFF FOR 28 DAYS)		DRUG14Q2.txt	DE	BRONCHITIS	INDI14Q2.txt
100231643	10023164	20140331						F	MD	IT	2014Äê	1	PS	PROLIA	1	UNKNOWN	UNK		DRUG14Q1.txt	DE	OSTEOPOROSIS	INDI14Q1.txt
100236111	10023611	20140320		38	YR	70	KG	F	MD	GB	2014Äê	1	PS	ACETAMINOPHEN 650MG ER 544	1	UNKNOWN			DRUG14Q1.txt	DE	PRODUCT USED FOR UNKNOWN INDICATION	INDI14Q1.txt
100237503	10023750	20140915	2012/4/25	31	YR	88.89	KG	F	CN	US	2014Äê	1	PS	GIANVI	1	ORAL	UNK	DROSPIRENONE ETHINYL ESTRADIOL	DRUG14Q3.txt	DE	CONTRACEPTION	INDI14Q3.txt	2012/4/2	20120428			THER14Q3.txt	23
100241341	10024134	20140318		25	YR			M	MD	US	2014Äê	1	PS	KETAMINE HCL	1				DRUG14Q1.txt	DE	ENDOTRACHEAL INTUBATION	INDI14Q1.txt
100241431	10024143	20140318		11	YR			F	MD	US	2014Äê	1	PS	KETAMINE HCL	1				DRUG14Q1.txt	DE	ENDOTRACHEAL INTUBATION	INDI14Q1.txt
100241761	10024176	20140127						F	CN	US	2014Äê	1	PS	LIORESAL	1	INTRATHECAL			DRUG14Q1.txt	LT	MUSCLE SPASTICITY	INDI14Q1.txt
100248032	10024803	20140320	2014/3/11					F	CN	US	2014Äê	1	PS	DIANEAL LOW CALCIUM	1	INTRAPERITONEAL			DRUG14Q1.txt	DE	PERITONEAL DIALYSIS	INDI14Q1.txt		20140311			THER14Q1.txt
100248381	10024838	20140320	2014/3/12	76	YR			F	CN	US	2014Äê	1	PS	DIANEAL LOW CALCIUM	1	INTRAPERITONEAL			DRUG14Q1.txt	DE	PERITONEAL DIALYSIS	INDI14Q1.txt		20140228			THER14Q1.txt
100249621	10024962	20140320		55	YR			F	CN	PH	2014Äê	1	PS	COZAAR	1	ORAL	100 MG, ONE TABLET ONCE A DAY		DRUG14Q1.txt	DE			2012/10/11	20131031			THER14Q1.txt
100250081	10025008	20140211		21	YR			F	PH	US	2014Äê	1	PS	VENLAFAXINE	1	ORAL			DRUG14Q1.txt	DE	PRODUCT USED FOR UNKNOWN INDICATION	INDI14Q1.txt
100251731	10025173	20140214						F	OT	US	2014Äê	1	PS	BACLOFEN	1				DRUG14Q1.txt	OT	MUSCLE SPASTICITY	INDI14Q1.txt					THER14Q1.txt
100254921	10025492	20140314	2014/3/6	50	YR			M	MD	US	2014Äê	1	PS	OPC 41061 TOLVAPTAN TABLET	1	ORAL			DRUG14Q1.txt	LT	CONGENITAL CYSTIC KIDNEY DISEASE	INDI14Q1.txt	2010/12/9	20140305			THER14Q1.txt	1183
100255533	10025553	20141103	2014/3/13	61	YR	146	KG	M	MD	IT	2014Äê	1	PS	SOMAVERT	1		30 MG, 1X/DAY (7 INJECTIONS PER WEEK)	PEGVISOMANT	DRUG14Q4.txt	DE	ACROMEGALY	INDI14Q4.txt					THER14Q4.txt
100255832	10025583	20140320	2012/10/4	62	YR	70	KG	M	CN	BR	2014Äê	1	PS	NEXAVAR	1	ORAL	200 MG, BID		DRUG14Q1.txt	DE	HEPATOCELLULAR CARCINOMA	INDI14Q1.txt		20121004			THER14Q1.txt
100264051	10026405	20140321	2013/12/27	93	YR			F	MD	CA	2014Äê	1	PS	PROLIA	1	SUBCUTANEOUS	60 MG, Q6MO		DRUG14Q1.txt	HO	OSTEOPOROSIS POSTMENOPAUSAL	INDI14Q1.txt	2012/8/3				THER14Q1.txt	511
100264472	10026447	20230228		70	YR			F	HP	NL	2023Äê	1	PS	RITUXIMAB	1	Intravenous drip	twice within two weeks	RITUXIMAB	DRUG23Q1.txt	HO	RHEUMATOID ARTHRITIS	INDI23Q1.txt
100265402	10026540	20140428	2014/2/13	63	YR			F	MD	US	2014Äê	1	PS	TECFIDERA	1	ORAL			DRUG14Q2.txt	OT	MULTIPLE SCLEROSIS	INDI14Q2.txt	2013/5/21	201403			THER14Q2.txt	268
100267471	10026747	20140318		26	YR			M	MD	IN	2014Äê	1	PS	HEPARIN	1	INTRAVENOUS			DRUG14Q1.txt	DE
100273142	10027314	20140407	2014/2/27	66	YR	51	KG	M	CN	US	2014Äê	1	PS	XTANDI	1	ORAL	160 MG, UID/QD		DRUG14Q2.txt	DE	PROSTATE CANCER	INDI14Q2.txt	2013/12/17	20140227			THER14Q2.txt	72
100277101	10027710	20140319	2012/7/11	82	YR	75	KG	M	MD	IT	2014Äê	1	PS	DEXMEDETOMIDINE HYDROCHLORIDE	1	INTRAVENOUS	0.45 MCG/KG/H, TOTAL DAILY DOSE 800 MCG (UNKNOWN) INTRAVENOUS (NOT OTHERWISE SPECIFIED)		DRUG14Q1.txt	DE	SEDATION	INDI14Q1.txt	2012/6/21	20120628	7	DAY	THER14Q1.txt	20
100277941	10027794	20140321	2014/2/17	54	YR	81	KG	M	MD	GB	2014Äê	1	PS	CIPROFLOXACIN	1				DRUG14Q1.txt	LT
100278754	10027875	20150617	2009/9/1	63	YR			M	MD	US	2015Äê	1	PS	PLAVIX	1	Oral		CLOPIDOGREL BISULFATE	DRUG15Q2.txt	DE	ACUTE CORONARY SYNDROME	INDI15Q2.txt	2009/7/16	20110414			THER15Q2.txt	47
100280051	10028005	20140321	2014/3/18	63	YR			M	MD	US	2014Äê	1	PS	BRILINTA	1	ORAL			DRUG14Q1.txt	LT	ACUTE CORONARY SYNDROME	INDI14Q1.txt	2014/3/18				THER14Q1.txt	0
100281481	10028148	20140319		50	YR			F	OT	US	2014Äê	1	PS	BUPROPION EXTEDED RELEASE	1	ORAL	12000 MG, 1 IN 1 D		DRUG14Q1.txt	DE	SUICIDE ATTEMPT	INDI14Q1.txt
100283351	10028335	20140321						M	OT	US	2014Äê	1	PS	FOCALIN	1		15 MG, DAILY		DRUG14Q1.txt	HO
100283981	10028398	20140320		41	YR			F	PH	US	2014Äê	1	PS	OXYCODONE OXYCODONE	1	ORAL			DRUG14Q1.txt	DE	PRODUCT USED FOR UNKNOWN INDICATION	INDI14Q1.txt
100286431	10028643	20140321						M	MD	US	2014Äê	1	PS	AVANDIA	1	ORAL	4MG PER DAY		DRUG14Q1.txt	DE	DIABETES MELLITUS	INDI14Q1.txt	2002/6/28	20051223			THER14Q1.txt
100287762	10028776	20140620	2014/3/11	69	YR	99.77	KG	F	OT	US	2014Äê	1	PS	ADEMPAS	1		0.5 MG, TID		DRUG14Q2.txt	DE	PULMONARY HYPERTENSION	INDI14Q2.txt	2014/1/9	201402			THER14Q2.txt	61
100292581	10029258	20140321						M	CN	COUNTRY NOT SPECIFIED	2014Äê	1	PS	EXELON PATCH	1	TRANSDERMAL	4.6 MG, UNK		DRUG14Q1.txt	DE	DEMENTIA ALZHEIMER'S TYPE	INDI14Q1.txt					THER14Q1.txt
100293131	10029313	20140321		53	YR			F	MD	CH	2014Äê	1	PS	SEROQUEL	1	ORAL			DRUG14Q1.txt	DE	DELIRIUM	INDI14Q1.txt		201312			THER14Q1.txt
100293405	10029340	20140901		51	YR			M	MD	GB	2014Äê	1	PS	CLOZARIL	1	ORAL	275 MG, DAILY	CLOZAPINE	DRUG14Q3.txt	DE	SCHIZOPHRENIA	INDI14Q3.txt	2005/11/30				THER14Q3.txt
100298611	10029861	20140320		40	YR			F	PH	US	2014Äê	1	PS	OXYCODONE OXYCODONE	1	ORAL			DRUG14Q1.txt	DE	PRODUCT USED FOR UNKNOWN INDICATION	INDI14Q1.txt
100309821	10030982	20140324	2014/3/1	58	YR			F	CN	US	2014Äê	1	PS	KADCYLA	1	UNKNOWN			DRUG14Q1.txt	DE	BREAST CANCER METASTATIC	INDI14Q1.txt	2013/3/1				THER14Q1.txt	365
100309922	10030992	20140514		75	YR			F	CN	US	2014Äê	1	PS	PROLIA	1	UNKNOWN	60 MG/ML, Q6MO		DRUG14Q2.txt	DE	OSTEOPOROSIS POSTMENOPAUSAL	INDI14Q2.txt
100310031	10031003	20140324		72	YR	42	KG	F	CN	BR	2014Äê	1	PS	ENBREL	1	SUBCUTANEOUS	50 MG, ONCE WEEKLY		DRUG14Q1.txt	DE	RHEUMATOID ARTHRITIS	INDI14Q1.txt					THER14Q1.txt
100310694	10031069	20140513	2014/2/15	62	YR			F	CN	US	2014Äê	1	PS	AVONEX	1	INTRAMUSCULAR			DRUG14Q2.txt	DE	MULTIPLE SCLEROSIS	INDI14Q2.txt	2001/12/28	20080301			THER14Q2.txt	4432
100320901	10032090	20140324	2014/3/7	71	YR			F	CN	PH	2014Äê	1	PS	DIANEAL PD2 WITH 1 5 DEXTROSE	1	INTRAPERITONEAL			DRUG14Q1.txt	DE	PERITONEAL DIALYSIS	INDI14Q1.txt	2013/6/29				THER14Q1.txt	251
100327151	10032715	20140324	2014/3/5					M	MD	SE	2014Äê	1	PS	PRADAXA	1	ORAL			DRUG14Q1.txt	DE	PRODUCT USED FOR UNKNOWN INDICATION	INDI14Q1.txt		20140305			THER14Q1.txt
100328803	10032880	20140401	2014/3/13	58	YR			F	OT	IT	2014Äê	1	PS	ULTRAVIST	1	INTRAVENOUS	370 MG, ONCE		DRUG14Q2.txt	HO	INVESTIGATION	INDI14Q2.txt	2014/3/13	20140313			THER14Q2.txt	0
100328921	10032892	20140324	2014/3/10	65	YR			F		US	2014Äê	1	PS	BRILINTA	1	ORAL			DRUG14Q1.txt	DE	ACUTE MYOCARDIAL INFARCTION	INDI14Q1.txt	2014/3/8	20140308			THER14Q1.txt	2
100331721	10033172	20140324	2014/3/6	64	YR			F	OT	US	2014Äê	1	PS	DIANEAL LOW CALCIUM	1	INTRAPERITONEAL			DRUG14Q1.txt	DE	PERITONEAL DIALYSIS	INDI14Q1.txt
100332071	10033207	20140324	2013/4/28	59	YR			F	OT	NL	2014Äê	1	PS	NEULASTA	1	SUBCUTANEOUS	6 MG, 1X2W		DRUG14Q1.txt	HO	PROPHYLAXIS	INDI14Q1.txt	2013/4/26				THER14Q1.txt	2
100332351	10033235	20140324	2014/2/17	54	YR	81	KG	M	MD	GB	2014Äê	1	PS	CIPROFLOXACIN	1				DRUG14Q1.txt	LT
100332631	10033263	20140324		32	YR			M	MD	US	2014Äê	1	PS	SOVALDI	1	UNKNOWN			DRUG14Q1.txt	DE	HEPATITIS C	INDI14Q1.txt
100332971	10033297	20140324	2013/12/10					F	CN	GR	2014Äê	1	PS	REBIF	1	SUBCUTANEOUS			DRUG14Q1.txt	DE	MULTIPLE SCLEROSIS	INDI14Q1.txt		20131210			THER14Q1.txt
100333171	10033317	20140325		87	YR			F	CN	CA	2014Äê	1	PS	PROLIA	1	UNKNOWN	UNK		DRUG14Q1.txt	DE	OSTEOPOROSIS POSTMENOPAUSAL	INDI14Q1.txt	2013/10/15				THER14Q1.txt
100333911	10033391	20140325	2014/2/17	54	YR	81	KG	M	OT	GB	2014Äê	1	PS	CIPROFLOXACIN	1	UNKNOWN	UNK		DRUG14Q1.txt	LT	PRODUCT USED FOR UNKNOWN INDICATION	INDI14Q1.txt
100338801	10033880	20140325		33	YR			M	PH	US	2014Äê	1	PS	DIAZEPAM	1	UNKNOWN			DRUG14Q1.txt	DE	PRODUCT USED FOR UNKNOWN INDICATION	INDI14Q1.txt
100338851	10033885	20140325		61	YR			F	PH	US	2014Äê	1	PS	DIAZEPAM	1	ORAL			DRUG14Q1.txt	DE	PRODUCT USED FOR UNKNOWN INDICATION	INDI14Q1.txt
100338991	10033899	20140325		40	YR			F	PH	US	2014Äê	1	PS	DIAZEPAM	1	ORAL			DRUG14Q1.txt	DE	PRODUCT USED FOR UNKNOWN INDICATION	INDI14Q1.txt
100339361	10033936	20140325		22	YR			M	PH	US	2014Äê	1	PS	DIAZEPAM	1	ORAL			DRUG14Q1.txt	DE	PRODUCT USED FOR UNKNOWN INDICATION	INDI14Q1.txt
100339541	10033954	20140324	2014/2/23	52	YR	97.52185	LBS	M		US	2014Äê	1	PS	DURAGESIC	1	TRANSDERMAL			DRUG14Q1.txt	DE			2014/2/22	20140223			THER14Q1.txt	1
100339941	10033994	20140320	2014/2/17	54	YR	81	KG	M	MD	GB	2014Äê	1	PS	CIPROFLOXACIN	1				DRUG14Q1.txt	LT	PRODUCT USED FOR UNKNOWN INDICATION	INDI14Q1.txt
100340043	10034004	20140429	2014/1/6	52	YR	73	KG	M	OT	JP	2014Äê	1	PS	DEXMEDETOMIDINE HYDROCHLORIDE	1	INTRAVENOUS DRIP	1 DAY		DRUG14Q2.txt	LT	DELIRIUM	INDI14Q2.txt	2014/1/3	20140106			THER14Q2.txt	3
100340311	10034031	20140325		22	YR			F	PH	US	2014Äê	1	PS	DIAZEPAM	1	ORAL			DRUG14Q1.txt	DE	PRODUCT USED FOR UNKNOWN INDICATION	INDI14Q1.txt
100340591	10034059	20140325		42	YR			F	PH	US	2014Äê	1	PS	CLONAZEPAM	1	ORAL			DRUG14Q1.txt	DE	PRODUCT USED FOR UNKNOWN INDICATION	INDI14Q1.txt
100340941	10034094	20140325		39	YR			F	PH	US	2014Äê	1	PS	CLONAZEPAM	1	ORAL			DRUG14Q1.txt	DE	PRODUCT USED FOR UNKNOWN INDICATION	INDI14Q1.txt
100341161	10034116	20140325		67	YR			F	PH	US	2014Äê	1	PS	CLONAZEPAM	1	ORAL			DRUG14Q1.txt	DE	PRODUCT USED FOR UNKNOWN INDICATION	INDI14Q1.txt
100341201	10034120	20140321		50	YR			F	OT	US	2014Äê	1	PS	BUPROPION	1	ORAL			DRUG14Q1.txt	DE
100342071	10034207	20140325		45	YR			F	PH	US	2014Äê	1	PS	CLONAZEPAM	1	ORAL			DRUG14Q1.txt	DE	PRODUCT USED FOR UNKNOWN INDICATION	INDI14Q1.txt
100342251	10034225	20140325		60	YR			F	PH	US	2014Äê	1	PS	DIAZEPAM	1	ORAL			DRUG14Q1.txt	DE	PRODUCT USED FOR UNKNOWN INDICATION	INDI14Q1.txt
100342751	10034275	20140325		18	YR			M	PH	US	2014Äê	1	PS	DIAZEPAM	1	ORAL			DRUG14Q1.txt	DE	PRODUCT USED FOR UNKNOWN INDICATION	INDI14Q1.txt
100342761	10034276	20140325		53	YR			M	PH	US	2014Äê	1	PS	DIAZEPAM	1	ORAL			DRUG14Q1.txt	DE	PRODUCT USED FOR UNKNOWN INDICATION	INDI14Q1.txt
100343191	10034319	20140325		49	YR			M	PH	US	2014Äê	1	PS	CLONAZEPAM	1	ORAL			DRUG14Q1.txt	DE	PRODUCT USED FOR UNKNOWN INDICATION	INDI14Q1.txt
100343211	10034321	20140325		55	YR			M	PH	US	2014Äê	1	PS	CLONAZEPAM	1	ORAL			DRUG14Q1.txt	DE	PRODUCT USED FOR UNKNOWN INDICATION	INDI14Q1.txt
100343961	10034396	20140324	2013/9/28	56	YR			M		US	2014Äê	1	PS	ANDROGEL	1		10MG DAILY, ONCE DAILY, APPLIE TO A SURFACE, USUALLY THE SKIN.		DRUG14Q1.txt	LT	BLOOD TESTOSTERONE DECREASED	INDI14Q1.txt
100344201	10034420	20140321		35	YR			M	PH	US	2014Äê	1	PS	AMLODIPINE	1	ORAL			DRUG14Q1.txt	LT
100344241	10034424	20140325		40	YR			F	PH	US	2014Äê	1	PS	CLONAZEPAM	1	ORAL			DRUG14Q1.txt	DE	PRODUCT USED FOR UNKNOWN INDICATION	INDI14Q1.txt
100344261	10034426	20140325		27	YR			M	OT	US	2014Äê	1	PS	DIAZEPAM	1	ORAL			DRUG14Q1.txt	DE	PRODUCT USED FOR UNKNOWN INDICATION	INDI14Q1.txt
100344321	10034432	20140325		75	YR			F	PH	US	2014Äê	1	PS	DIAZEPAM	1	ORAL			DRUG14Q1.txt	DE	PRODUCT USED FOR UNKNOWN INDICATION	INDI14Q1.txt
100344801	10034480	20140325		28	YR			F	PH	US	2014Äê	1	PS	DIAZEPAM	1	ORAL			DRUG14Q1.txt	DE	PRODUCT USED FOR UNKNOWN INDICATION	INDI14Q1.txt
100344861	10034486	20140325		21	YR			F	PH	US	2014Äê	1	PS	CLONAZEPAM	1	ORAL			DRUG14Q1.txt	DE	PRODUCT USED FOR UNKNOWN INDICATION	INDI14Q1.txt
100345051	10034505	20140325		39	YR			F	PH	US	2014Äê	1	PS	DIAZEPAM	1	ORAL			DRUG14Q1.txt	DE	PRODUCT USED FOR UNKNOWN INDICATION	INDI14Q1.txt
100345371	10034537	20140325		50	YR			M	OT	US	2014Äê	1	PS	CLONAZEPAM	1	ORAL			DRUG14Q1.txt	DE	PRODUCT USED FOR UNKNOWN INDICATION	INDI14Q1.txt
100345441	10034544	20140325		42	YR			F	PH	US	2014Äê	1	PS	CLONAZEPAM	1	ORAL			DRUG14Q1.txt	DE	PRODUCT USED FOR UNKNOWN INDICATION	INDI14Q1.txt
100345451	10034545	20140325		47	YR			M	PH	US	2014Äê	1	PS	DIAZEPAM	1	ORAL			DRUG14Q1.txt	DE	PRODUCT USED FOR UNKNOWN INDICATION	INDI14Q1.txt
100345471	10034547	20140325		59	YR			F	PH	US	2014Äê	1	PS	DIAZEPAM	1	ORAL			DRUG14Q1.txt	DE	PRODUCT USED FOR UNKNOWN INDICATION	INDI14Q1.txt
100345641	10034564	20140325		53	YR			F	PH	US	2014Äê	1	PS	DIAZEPAM	1	ORAL			DRUG14Q1.txt	DE	PRODUCT USED FOR UNKNOWN INDICATION	INDI14Q1.txt
100345911	10034591	20140325		21	YR			M	PH	US	2014Äê	1	PS	CLONAZEPAM	1	ORAL			DRUG14Q1.txt	DE	PRODUCT USED FOR UNKNOWN INDICATION	INDI14Q1.txt
100345991	10034599	20140325		58	YR			F	PH	US	2014Äê	1	PS	CLONAZEPAM	1	ORAL			DRUG14Q1.txt	DE	PRODUCT USED FOR UNKNOWN INDICATION	INDI14Q1.txt
100346031	10034603	20140325		50	YR			M	PH	US	2014Äê	1	PS	DIAZEPAM	1	ORAL			DRUG14Q1.txt	DE	PRODUCT USED FOR UNKNOWN INDICATION	INDI14Q1.txt
100346131	10034613	20140325		45	YR			M	PH	US	2014Äê	1	PS	CLONAZEPAM	1	ORAL			DRUG14Q1.txt	DE	PRODUCT USED FOR UNKNOWN INDICATION	INDI14Q1.txt
100346171	10034617	20140325		61	YR			M	PH	US	2014Äê	1	PS	CLONAZEPAM	1	ORAL			DRUG14Q1.txt	DE	PRODUCT USED FOR UNKNOWN INDICATION	INDI14Q1.txt
100346241	10034624	20140325		19	YR			F	PH	US	2014Äê	1	PS	DIAZEPAM	1	ORAL			DRUG14Q1.txt	DE	PRODUCT USED FOR UNKNOWN INDICATION	INDI14Q1.txt
100346351	10034635	20140325		40	YR			M	PH	US	2014Äê	1	PS	CLONAZEPAM	1	ORAL			DRUG14Q1.txt	DE	PRODUCT USED FOR UNKNOWN INDICATION	INDI14Q1.txt
100346921	10034692	20140325	2014/1/29	55	YR	78	KG	M	OT	NL	2014Äê	1	PS	TACROLIMUS SYSTEMIC	1	UNKNOWN	1 MG, BID		DRUG14Q1.txt	DE	IMMUNOSUPPRESSION	INDI14Q1.txt	2012/5/29				THER14Q1.txt	610
100347721	10034772	20140325		35	YR			M	PH	US	2014Äê	1	PS	DIAZEPAM	1	ORAL			DRUG14Q1.txt	DE	PRODUCT USED FOR UNKNOWN INDICATION	INDI14Q1.txt
100348801	10034880	20140325						F	CN	BR	2014Äê	1	PS	VYTORIN	1				DRUG14Q1.txt	DE	PRODUCT USED FOR UNKNOWN INDICATION	INDI14Q1.txt
100349381	10034938	20140325		37	YR			F	PH	US	2014Äê	1	PS	DIAZEPAM	1	ORAL			DRUG14Q1.txt	DE	PRODUCT USED FOR UNKNOWN INDICATION	INDI14Q1.txt
100351592	10035159	20140325	2010/5/21	66	YR	84	KG	M	MD	DE	2014Äê	1	PS	MYCOPHENOLATE MOFETIL	1	ORAL			DRUG14Q1.txt	DE	RENAL TRANSPLANT	INDI14Q1.txt
100353631	10035363	20140325	2014/2/17	54	YR	81	KG	M	CN	GB	2014Äê	1	PS	CIPROFLOXACIN HYDROCHLORIDE UNKNOWN	1	UNKNOWN	UNK		DRUG14Q1.txt	LT	PRODUCT USED FOR UNKNOWN INDICATION	INDI14Q1.txt
100356166	10035616	20181203	2014/3/21	84	YR	50	KG	F	MD	JP	2018Äê	1	PS	PRAZAXA	1	Oral		DABIGATRAN ETEXILATE MESYLATE	DRUG18Q4.txt	DE	ATRIAL FIBRILLATION	INDI18Q4.txt		20140321			THER18Q4.txt
100356167	10035616	20231002	2014/3/21	84	YR	50	KG	F	MD	JP	2023Äê	1	PS	DABIGATRAN ETEXILATE MESYLATE	1	Oral		DABIGATRAN ETEXILATE MESYLATE	DRUG23Q4.txt	DE	ATRIAL FIBRILLATION	INDI23Q4.txt		20140321	444	DAY	THER23Q4.txt
100357081	10035708	20140325						M	MD	CA	2014Äê	1	PS	AVANDIA	1	ORAL	4MG PER DAY		DRUG14Q1.txt	DE	DIABETES MELLITUS	INDI14Q1.txt	2002/6/28	20051223			THER14Q1.txt
100357372	10035737	20140527		56	YR			M	MD	US	2014Äê	1	PS	AVANDAMET	1	ORAL			DRUG14Q2.txt	DE	DIABETES MELLITUS	INDI14Q2.txt		200511			THER14Q2.txt
100358631	10035863	20140325	2014/3/3	40	YR			F	OT	FR	2014Äê	1	PS	GONAL F	1	SUBCUTANEOUS	300 IU/0.5 ML (22 MICROGRAMS/0.5 ML)		DRUG14Q1.txt	LT	ASSISTED FERTILISATION	INDI14Q1.txt	2014/1/21	20140131			THER14Q1.txt	41
100359122	10035912	20140409	2014/3/17	72	YR			M	OT	US	2014Äê	1	PS	DIANEAL LOW CALCIUM	1	INTRAPERITONEAL			DRUG14Q2.txt	DE	PERITONEAL DIALYSIS	INDI14Q2.txt		20140317			THER14Q2.txt
100361812	10036181	20140606						F	CN	US	2014Äê	1	PS	LETAIRIS	1	UNKNOWN	5 MG, QD		DRUG14Q2.txt	OT	PRODUCT USED FOR UNKNOWN INDICATION	INDI14Q2.txt					THER14Q2.txt
100363971	10036397	20140325	2014/3/7	84	YR			F	CN	US	2014Äê	1	PS	LETAIRIS	1	ORAL	10 MG, QD		DRUG14Q1.txt	DE	PULMONARY HYPERTENSION	INDI14Q1.txt	2013/6/5	20140303			THER14Q1.txt	275
100364691	10036469	20140326	2013/8/28	72	YR	74	KG	M	OT	GB	2014Äê	1	PS	PARACETAMOL	1	ORAL	16 GRAMS RECEIVED. 1 GRAM 6-HOURLY BY MOUTH		DRUG14Q1.txt	DE	GOUT	INDI14Q1.txt	2013/8/22	20130828			THER14Q1.txt	6
100365541	10036554	20140326		28	YR			M	PH	US	2014Äê	1	PS	CLONAZEPAM	1	ORAL			DRUG14Q1.txt	DE	PRODUCT USED FOR UNKNOWN INDICATION	INDI14Q1.txt
100365731	10036573	20140326		42	YR			F	CN	US	2014Äê	1	PS	AVONEX	1	INTRAMUSCULAR			DRUG14Q1.txt	HO	MULTIPLE SCLEROSIS	INDI14Q1.txt	2013/3/10				THER14Q1.txt
100367101	10036710	20140326		53	YR			F	PH	US	2014Äê	1	PS	CLONAZEPAM	1	ORAL			DRUG14Q1.txt	DE	PRODUCT USED FOR UNKNOWN INDICATION	INDI14Q1.txt
100370901	10037090	20140131		47	YR			M	MD	US	2014Äê	1	PS	METFORMIN HCL	1	ORAL			DRUG14Q1.txt	DE
100371321	10037132	20140324		60	YR			F	PH	US	2014Äê	1	PS	HYDROCODONE PARACETAMOL PARACETAMOL HYDROCODONE	1	ORAL			DRUG14Q1.txt	DE	PRODUCT USED FOR UNKNOWN INDICATION	INDI14Q1.txt
100372901	10037290	20140324		19	YR	50	KG	F	OT	JP	2014Äê	1	PS	LAMOTRIGINE LAMOTRIGINE	1		DF [HISTORICAL TREATMENT]		DRUG14Q1.txt	DE	EPILEPSY	INDI14Q1.txt
100373051	10037305	20140324		35	YR			M	PH	US	2014Äê	1	PS	ALPRAZOLAM ALPRAZOLAM	1				DRUG14Q1.txt	DE	PRODUCT USED FOR UNKNOWN INDICATION	INDI14Q1.txt
100373131	10037313	20140324		50	YR			M	PH	US	2014Äê	1	PS	OXYCODONE OXYCODONE	1				DRUG14Q1.txt	DE	PRODUCT USED FOR UNKNOWN INDICATION	INDI14Q1.txt
100373211	10037321	20140324						F	PH	US	2014Äê	1	PS	ALPRAZOLAM ALPRAZOLAM	1	ORAL			DRUG14Q1.txt	DE	PRODUCT USED FOR UNKNOWN INDICATION	INDI14Q1.txt
100373331	10037333	20140324		37	YR			M	PH	US	2014Äê	1	PS	AMLODIPINE	1	ORAL			DRUG14Q1.txt	DE	PRODUCT USED FOR UNKNOWN INDICATION	INDI14Q1.txt
100373511	10037351	20140324		44	YR			M	PH	US	2014Äê	1	PS	OXYCODONE OXYCODONE	1	ORAL			DRUG14Q1.txt	DE	PRODUCT USED FOR UNKNOWN INDICATION	INDI14Q1.txt
100373631	10037363	20140324		19	YR			F	PH	US	2014Äê	1	PS	OXYCODONE OXYCODONE	1	ORAL			DRUG14Q1.txt	DE	PRODUCT USED FOR UNKNOWN INDICATION	INDI14Q1.txt
100378561	10037856	20140326		2	YR			F	OT	GB	2014Äê	1	PS	CICLOSPORIN	1				DRUG14Q1.txt	DE	IMMUNOSUPPRESSION	INDI14Q1.txt
100382362	10038236	20140326	2014/1/31	67	YR			F	CN	US	2014Äê	1	PS	DIANEAL LOW CALCIUM ULTRABAG	1	INTRAPERITONEAL			DRUG14Q1.txt	DE	PERITONEAL DIALYSIS	INDI14Q1.txt		20140131			THER14Q1.txt
100382421	10038242	20140326	2014/3/17	56	YR			M	CN	TH	2014Äê	1	PS	DIANEAL LOW CALCIUM 2 5 PERCENT MEQ L PERITONEAL DIALYSIS SOL WITH 1	1	INTRAPERITONEAL			DRUG14Q1.txt	DE	PERITONEAL DIALYSIS	INDI14Q1.txt	2013/5/2				THER14Q1.txt	319
100384971	10038497	20140324		49	YR			F		COUNTRY NOT SPECIFIED	2014Äê	1	PS	HYDROCODONE PARACETAMOL	1	ORAL			DRUG14Q1.txt	DE	PRODUCT USED FOR UNKNOWN INDICATION	INDI14Q1.txt
100386751	10038675	20140324		47	YR			M		COUNTRY NOT SPECIFIED	2014Äê	1	PS	OXYCODONE OXYCODONE	1	ORAL			DRUG14Q1.txt	DE	PRODUCT USED FOR UNKNOWN INDICATION	INDI14Q1.txt
100387811	10038781	20140324		49	YR			M	PH	US	2014Äê	1	PS	HYDROCODONE PARACETAMOL PARACETAMOL HYDROCODONE	1	ORAL			DRUG14Q1.txt	DE	PRODUCT USED FOR UNKNOWN INDICATION	INDI14Q1.txt
100389081	10038908	20140324		47	YR			F	PH	US	2014Äê	1	PS	CARISOPRODOL CARISOPRODOL	1	ORAL			DRUG14Q1.txt	DE	PRODUCT USED FOR UNKNOWN INDICATION	INDI14Q1.txt
100389642	10038964	20140902	2003/7/27	44	YR	63.49	KG	F	OT	US	2014Äê	1	PS	YASMIN	1		UNK	DROSPIRENONE ETHINYL ESTRADIOL	DRUG14Q3.txt	HO	ACNE	INDI14Q3.txt		200307			THER14Q3.txt
100390681	10039068	20140324		42	YR			F	PH	US	2014Äê	1	PS	ZOLPIDEM	1				DRUG14Q1.txt	DE	PRODUCT USED FOR UNKNOWN INDICATION	INDI14Q1.txt
100391421	10039142	20140326		16	YR			M	OT	TR	2014Äê	1	PS	CICLOSPORIN	1				DRUG14Q1.txt	DE	IMMUNOSUPPRESSION	INDI14Q1.txt
100391611	10039161	20140326		26	YR			M	OT	IN	2014Äê	1	PS	DICLOFENAC	1				DRUG14Q1.txt	DE
100393111	10039311	20140326						M	MD	US	2014Äê	1	PS	NUVIGIL	1				DRUG14Q1.txt	OT
100394171	10039417	20140326		55	YR			M	OT	AU	2014Äê	1	PS	METFORMIN	1		2000 MG, PERDAY		DRUG14Q1.txt	HO	TYPE 2 DIABETES MELLITUS	INDI14Q1.txt
100394281	10039428	20140324	2014/3/14	64	YR			M	CN	US	2014Äê	1	PS	ANGIOMAX	1				DRUG14Q1.txt	DE	PERCUTANEOUS CORONARY INTERVENTION	INDI14Q1.txt	2014/3/14	20140314			THER14Q1.txt	0
100395121	10039512	20140326	2013/11/11	74	YR	74	KG	M	MD	US	2014Äê	1	PS	OXALIPLATIN	1	UNKNOWN	FREQUENCY: OVER 2 HOURS A DAY; TOTAL DOSE ADMINISTERED: OVER 2 HOURS A DAY		DRUG14Q1.txt	DE	ADENOCARCINOMA OF COLON	INDI14Q1.txt	2013/10/16	20131030			THER14Q1.txt	26
100395201	10039520	20140324		50	YR			F	OT	US	2014Äê	1	PS	BUPROPION	1	ORAL			DRUG14Q1.txt	DE
100395911	10039591	20140324		29	YR			M	PH	US	2014Äê	1	PS	ALPRAZOLAM ALPRAZOLAM	1	ORAL			DRUG14Q1.txt	DE	PRODUCT USED FOR UNKNOWN INDICATION	INDI14Q1.txt
100395961	10039596	20140324		53	YR			F		COUNTRY NOT SPECIFIED	2014Äê	1	PS	PARACETAMOL	1	ORAL			DRUG14Q1.txt	DE	PRODUCT USED FOR UNKNOWN INDICATION	INDI14Q1.txt
100396171	10039617	20140324		18	YR			M	PH	US	2014Äê	1	PS	ALPRAZOLAM ALPRAZOLAM	1	ORAL			DRUG14Q1.txt	DE	PRODUCT USED FOR UNKNOWN INDICATION	INDI14Q1.txt
100399742	10039974	20140401	2014/3/13	63	YR			F	OT	US	2014Äê	1	PS	SODIUM CHLORIDE SODIUM CHLORIDE 0 90 SOLUTION FOR INFUSION BAG PVC	1	HEMODIALYSIS			DRUG14Q2.txt	HO	HAEMODIALYSIS	INDI14Q2.txt
100401211	10040121	20140326	2014/3/7	77	YR			M	OT	GB	2014Äê	1	PS	THALIDOMIDE	1	ORAL	100 MILLIGRAM		DRUG14Q1.txt	DE	PLASMA CELL MYELOMA	INDI14Q1.txt	2014/1/13	20140306			THER14Q1.txt	53
100401992	10040199	20140409	2013/5/6	69	YR			F	MD	US	2014Äê	1	PS	ETANERCEPT	1	SUBCUTANEOUS	50 MG, QWK		DRUG14Q2.txt	DE	RHEUMATOID ARTHRITIS	INDI14Q2.txt	2012/9/11	20131217			THER14Q2.txt	237
100412861	10041286	20140325		36	YR			F	PH	US	2014Äê	1	PS	OXYCODONE	1				DRUG14Q1.txt	DE	PRODUCT USED FOR UNKNOWN INDICATION	INDI14Q1.txt
100413011	10041301	20140325		53	YR			F	PH	US	2014Äê	1	PS	HYDROCODONE PARACETAMOL PARACETAMOL HYDROCODONE	1	ORAL	ORAL		DRUG14Q1.txt	DE	PRODUCT USED FOR UNKNOWN INDICATION	INDI14Q1.txt
100413031	10041303	20140325		30	YR			F		COUNTRY NOT SPECIFIED	2014Äê	1	PS	LISINOPRIL	1				DRUG14Q1.txt	DE	PRODUCT USED FOR UNKNOWN INDICATION	INDI14Q1.txt
100413301	10041330	20140325		56	YR			M	PH	US	2014Äê	1	PS	CARISOPRODOL	1	ORAL			DRUG14Q1.txt	DE	PRODUCT USED FOR UNKNOWN INDICATION	INDI14Q1.txt
100413541	10041354	20140325		48	YR			F	PH	US	2014Äê	1	PS	ALPRAZOLAM ALPRAZOLAM	1	ORAL			DRUG14Q1.txt	DE
100414421	10041442	20140325		53	YR			M	PH	US	2014Äê	1	PS	OXYCODONE PARACETAMOL PARACETAMOL OXYCODONE	1				DRUG14Q1.txt	DE	PRODUCT USED FOR UNKNOWN INDICATION	INDI14Q1.txt
100414501	10041450	20140325		59	YR			F	PH	US	2014Äê	1	PS	CARISOPRODOL CARISPRODOL	1	ORAL			DRUG14Q1.txt	DE	PRODUCT USED FOR UNKNOWN INDICATION	INDI14Q1.txt
100415171	10041517	20140325	2003/5/13	63	YR	57	KG	M	MD	AU	2014Äê	1	PS	ACEON PERINDOPRIL ERBUMINE TABLET 4MG	1	ORAL			DRUG14Q1.txt	DE	HYPERTENSION	INDI14Q1.txt	2003/4/16	200305			THER14Q1.txt	27
100417921	10041792	20140325		52	YR			F	PH	US	2014Äê	1	PS	ZOLPIDEM ZOLPIDEM	1				DRUG14Q1.txt	DE	PRODUCT USED FOR UNKNOWN INDICATION	INDI14Q1.txt
100418111	10041811	20140325		47	YR			M	PH	US	2014Äê	1	PS	CARISOPRODOL CARISOPRODOL	1				DRUG14Q1.txt	DE	PRODUCT USED FOR UNKNOWN INDICATION	INDI14Q1.txt
100418421	10041842	20140327	2014/3/10	72	YR			M	OT	US	2014Äê	1	PS	DIANEAL LOW CALCIUM	1	INTRAPERITONEAL			DRUG14Q1.txt	DE	PERITONEAL DIALYSIS	INDI14Q1.txt		20140310			THER14Q1.txt
100418471	10041847	20140325		41	YR			F	PH	US	2014Äê	1	PS	OXYCODONE PARACETAMOL PARACETAMOL OXYCODONE	1				DRUG14Q1.txt	DE	PRODUCT USED FOR UNKNOWN INDICATION	INDI14Q1.txt
100418651	10041865	20140325		51	YR			F	PH	US	2014Äê	1	PS	OXYCODONE PARACETAMOL PARACETAMOL OXYCODONE	1	ORAL			DRUG14Q1.txt	DE	PRODUCT USED FOR UNKNOWN INDICATION	INDI14Q1.txt
100418973	10041897	20140328	2014/3/6	47	YR			F	OT	IN	2014Äê	1	PS	DIANEAL PD 2 PERITONEAL DIALISIS SOLUTION ULTRABAG WITH 1 5 DEXTROSE	1	INTRAPERITONEAL			DRUG14Q1.txt	DE	PERITONEAL DIALYSIS	INDI14Q1.txt		20140323			THER14Q1.txt
100419621	10041962	20140325		55	YR			M	PH	US	2014Äê	1	PS	METOPROLOL METOPROLOL	1	ORAL			DRUG14Q1.txt	DE	PRODUCT USED FOR UNKNOWN INDICATION	INDI14Q1.txt
100419771	10041977	20140325		50	YR			F	MD	US	2014Äê	1	PS	METOPROLOL	1	ORAL	X1		DRUG14Q1.txt	DE
100419891	10041989	20140325		24	YR			F	PH	US	2014Äê	1	PS	OXYCODONE OXYCODONE	1				DRUG14Q1.txt	DE	PRODUCT USED FOR UNKNOWN INDICATION	INDI14Q1.txt
100420071	10042007	20140325		23	YR			M		US	2014Äê	1	PS	OXYCODONE OXYCODONE	1				DRUG14Q1.txt	DE	PRODUCT USED FOR UNKNOWN INDICATION	INDI14Q1.txt
100420161	10042016	20140325		77	YR			M	PH	US	2014Äê	1	PS	OXYCODONE PARACETAMOL PARACETAMOL OXYCODONE	1	ORAL			DRUG14Q1.txt	DE	PRODUCT USED FOR UNKNOWN INDICATION	INDI14Q1.txt
100420731	10042073	20140325		59	YR			M		US	2014Äê	1	PS	HYDROCODONE PARACETAMOL PARACETAMOL HYDROCODONE	1	ORAL			DRUG14Q1.txt	DE	PRODUCT USED FOR UNKNOWN INDICATION	INDI14Q1.txt
100422162	10042216	20140327	2008/9/18	60	YR			M	MD	US	2014Äê	1	PS	AVANDIA	1	ORAL	4MG PER DAY		DRUG14Q1.txt	HO	TYPE 2 DIABETES MELLITUS	INDI14Q1.txt		200809			THER14Q1.txt
100423011	10042301	20140325		53	YR			M	MD	US	2014Äê	1	PS	DILTIAZEM	1	ORAL			DRUG14Q1.txt	DE
100423391	10042339	20140327						F	CN	GB	2014Äê	1	PS	CO CODAMOL	1				DRUG14Q1.txt	OT							THER14Q1.txt
100423461	10042346	20140325		22	YR			F	PH	US	2014Äê	1	PS	HYDROCODONE PARACETAMOL PARACETAMOL HYDROCODONE	1				DRUG14Q1.txt	DE	PRODUCT USED FOR UNKNOWN INDICATION	INDI14Q1.txt
100423491	10042349	20140325		35	YR			F		US	2014Äê	1	PS	OXYCODONE OXYCODONE	1	ORAL			DRUG14Q1.txt	OT	PRODUCT USED FOR UNKNOWN INDICATION	INDI14Q1.txt
100424351	10042435	20140325		38	YR			F	PH	US	2014Äê	1	PS	HYDROCORDONE PARACETAMOL PARACETAMOL HYDROCODONE	1	ORAL			DRUG14Q1.txt	DE	PRODUCT USED FOR UNKNOWN INDICATION	INDI14Q1.txt
100429292	10042929	20140410	2014/3/24	62	YR	112.6	KG	M	MD	US	2014Äê	1	PS	ERLOTINIB	1	ORAL			DRUG14Q2.txt	DE	HEPATOCELLULAR CARCINOMA	INDI14Q2.txt	2012/6/19	20140225			THER14Q2.txt	643
100430211	10043021	20140328		27	YR			F	CN	US	2014Äê	1	PS	AVONEX	1	INTRAMUSCULAR			DRUG14Q1.txt	HO	MULTIPLE SCLEROSIS	INDI14Q1.txt	2012/7/11	2013			THER14Q1.txt
100431003	10043100	20140529		27	YR			F	CN	US	2014Äê	1	PS	AVONEX	1	INTRAMUSCULAR			DRUG14Q2.txt	HO	MULTIPLE SCLEROSIS	INDI14Q2.txt	2014/3/12				THER14Q2.txt
100433751	10043375	20140326		47	YR			F	PH	US	2014Äê	1	PS	ZOLPIDEM	1		UNKNOWN		DRUG14Q1.txt	DE	PRODUCT USED FOR UNKNOWN INDICATION	INDI14Q1.txt
100436641	10043664	20140325		44	YR			F	PH	US	2014Äê	1	PS	ALPRAZOLAM	1				DRUG14Q1.txt	DE	PRODUCT USED FOR UNKNOWN INDICATION	INDI14Q1.txt
100436771	10043677	20140325		33	YR			F	PH	US	2014Äê	1	PS	ALPRAZOLAM ALPRAZOLAM	1				DRUG14Q1.txt	OT	PRODUCT USED FOR UNKNOWN INDICATION	INDI14Q1.txt
100436901	10043690	20140328		62	YR	80	KG	M	MD	CY	2014Äê	1	PS	INVEGA	1	ORAL			DRUG14Q1.txt	DE	SCHIZOPHRENIA	INDI14Q1.txt	2014/3/14	20140314			THER14Q1.txt
100438841	10043884	20140326		41	YR			M	PH	US	2014Äê	1	PS	ALPRAZOLAM ALPRAZOLAM	1				DRUG14Q1.txt	DE	PRODUCT USED FOR UNKNOWN INDICATION	INDI14Q1.txt
100440991	10044099	20140326		47	YR			M	PH	US	2014Äê	1	PS	HYDROCODONE PARACETAMOL PARACETAMOL HYDROCODONE	1				DRUG14Q1.txt	DE	PRODUCT USED FOR UNKNOWN INDICATION	INDI14Q1.txt
100441791	10044179	20140326		50	YR			F	PH	US	2014Äê	1	PS	ATENOLOL	1				DRUG14Q1.txt	DE	PRODUCT USED FOR UNKNOWN INDICATION	INDI14Q1.txt
100442551	10044255	20140326	2013/10/12	70	YR			M		SE	2014Äê	1	PS	ANGIOX	1		INTRA CORPUS CAVERNOSUM		DRUG14Q1.txt	DE	MYOCARDIAL INFARCTION	INDI14Q1.txt	2013/10/12	20131012			THER14Q1.txt	0
100443161	10044316	20140326		47	YR			M	PH	US	2014Äê	1	PS	OXYCODONE PARACETAMOL PARACETAMOL OXYCODONE	1	ORAL			DRUG14Q1.txt	DE	PRODUCT USED FOR UNKNOWN INDICATION	INDI14Q1.txt
100443591	10044359	20140326		53	YR			F	MD	CH	2014Äê	1	PS	FRAGMIN	1	SUBCUTANEOUS			DRUG14Q1.txt	DE	THROMBOSIS PROPHYLAXIS	INDI14Q1.txt	2013/11/16	2013			THER14Q1.txt
100443941	10044394	20140326	2014/2/17	54	YR	81	KG	M	OT	GB	2014Äê	1	PS	CIPROFLOXACIN	1				DRUG14Q1.txt	LT			2014/2/17				THER14Q1.txt	0
100444391	10044439	20140325		50	YR			M	PH	US	2014Äê	1	PS	HYDROCODONE PARACETAMOL PARACETAMOL HYDROCODONE	1				DRUG14Q1.txt	DE	PRODUCT USED FOR UNKNOWN INDICATION	INDI14Q1.txt
100445513	10044551	20140512		47	YR			F	CN	US	2014Äê	1	PS	LYRICA	1		UNK, 3X/DAY		DRUG14Q2.txt	OT				201306			THER14Q2.txt
100446041	10044604	20140326		49	YR			F	PH	US	2014Äê	1	PS	OXYCODONE PARACETAMOL	1	ORAL			DRUG14Q1.txt	DE	PRODUCT USED FOR UNKNOWN INDICATION	INDI14Q1.txt
100446131	10044613	20140326		25	YR			M	PH	US	2014Äê	1	PS	METOPROLOL METOPROLOL	1	ORAL			DRUG14Q1.txt	DE	PRODUCT USED FOR UNKNOWN INDICATION	INDI14Q1.txt
100448031	10044803	20140326		71	YR	122	KG	M	MD	CA	2014Äê	1	PS	TRANEXAMIC ACID	1	INTRAVENOUS			DRUG14Q1.txt	HO	HAEMORRHAGE PROPHYLAXIS	INDI14Q1.txt
100448242	10044824	20140402						M	OT	US	2014Äê	1	PS	DIANEAL LOW CALCIUM	1	INTRAPERITONEAL			DRUG14Q2.txt	HO	RENAL FAILURE CHRONIC	INDI14Q2.txt					THER14Q2.txt
100449191	10044919	20140326		72	YR			F	MD	CN	2014Äê	1	PS	HYDRALAZINE	1				DRUG14Q1.txt	DE	HYPERTENSION	INDI14Q1.txt
100451411	10045141	20140326		39	YR			F	PH	US	2014Äê	1	PS	ALPRAZOLAM	1				DRUG14Q1.txt	DE	PRODUCT USED FOR UNKNOWN INDICATION	INDI14Q1.txt
100451451	10045145	20140328	2013/12/18	50	YR			M	CN	GB	2014Äê	1	PS	CIALIS	1	ORAL	2.5 MG, PRN		DRUG14Q1.txt	LT	ERECTILE DYSFUNCTION	INDI14Q1.txt		201208			THER14Q1.txt
100455521	10045552	20140328						F	OT	GB	2014Äê	1	PS	CO CODAMOL	1	UNKNOWN			DRUG14Q1.txt	OT							THER14Q1.txt
100457081	10045708	20140328	2014/3/17	50	YR			F	OT	US	2014Äê	1	PS	VELETRI	1	INTRAVENOUS	27 NG/KG, PER MIN		DRUG14Q1.txt	DE	PULMONARY ARTERIAL HYPERTENSION	INDI14Q1.txt	2012/9/7	20140317			THER14Q1.txt	556
100457297	10045729	20140613	2014/2/8	50	YR	38.55	KG	M	CN	JP	2014Äê	1	PS	PEGINTRON	1	SUBCUTANEOUS	100 MCG, 1 WEEK		DRUG14Q2.txt	DE	CHRONIC HEPATITIS C	INDI14Q2.txt	2014/2/8	20140315			THER14Q2.txt	0
100461503	10046150	20140729	2014/2/1	40	YR			F	MD	US	2014Äê	1	PS	TECFIDERA	1	ORAL		DIMETHYL FUMARATE	DRUG14Q3.txt	HO	MULTIPLE SCLEROSIS	INDI14Q3.txt	2013/9/14				THER14Q3.txt	140
100467921	10046792	20140327		43	YR			M	PH	US	2014Äê	1	PS	ALPRAZOLAM ALPRAZOLAM	1				DRUG14Q1.txt	DE	PRODUCT USED FOR UNKNOWN INDICATION	INDI14Q1.txt
100468671	10046867	20140327		57	YR			F	PH	US	2014Äê	1	PS	ALPRAZOLAM ALPRAZOLAM	1				DRUG14Q1.txt	DE	PRODUCT USED FOR UNKNOWN INDICATION	INDI14Q1.txt
100473881	10047388	20140327	2014/2/27	91	YR			M	PH	GB	2014Äê	1	PS	FLUOXETINE FLUOXETINE	1	ORAL			DRUG14Q1.txt	LT	DEPRESSION	INDI14Q1.txt		201403			THER14Q1.txt
100473911	10047391	20140331	2014/3/4	67	YR			M	OT	US	2014Äê	1	PS	LANTUS SOLOSTAR	1	UNKNOWN	70 UNITS IN MORNING AND 40 UNITS IN EVENIING DOSE:110 UNIT(S)		DRUG14Q1.txt	DE	PRODUCT USED FOR UNKNOWN INDICATION	INDI14Q1.txt
100474161	10047416	20140327		52	YR			F		US	2014Äê	1	PS	BENICAR OLMESARTAN MEDOXOMIL TABLET 20MG	1				DRUG14Q1.txt	HO	HYPERTENSION	INDI14Q1.txt			1095	DAY	THER14Q1.txt
100475274	10047527	20140716	2014/3/12	51	YR	59	KG	F	OT	US	2014Äê	1	PS	REMODULIN	1	SUBCUTANEOUS	0.0325 UG/KG, CONTINUING, SUBCUTANEOUS	TREPROSTINIL	DRUG14Q3.txt	DE	PULMONARY ARTERIAL HYPERTENSION	INDI14Q3.txt	2014/1/23				THER14Q3.txt	48
100475331	10047533	20140328		37	YR			F	CN	US	2014Äê	1	PS	TECFIDERA	1				DRUG14Q1.txt	OT			2013/10/18				THER14Q1.txt
100475731	10047573	20140327		82	YR			F	PH	US	2014Äê	1	PS	HYDROCODONE PARACETAMOL PARACETAMOL HYDROCODONE	1	ORAL			DRUG14Q1.txt	DE	PRODUCT USED FOR UNKNOWN INDICATION	INDI14Q1.txt
100477341	10047734	20140327		25	YR			F	PH	US	2014Äê	1	PS	VALPROATE	1				DRUG14Q1.txt	DE	PRODUCT USED FOR UNKNOWN INDICATION	INDI14Q1.txt
100477492	10047749	20140410	2014/3/3	4	YR	15	KG	F	PH	US	2014Äê	1	PS	REMODULIN	1		72 UG/KG (0.05 UG/KG, 1 IN 1 MIN), INTRAVENOUS DRIP		DRUG14Q2.txt	DE	PULMONARY HYPERTENSION	INDI14Q2.txt	2013/4/22				THER14Q2.txt	315
100478413	10047841	20140428	2014/3/25					M	CN	US	2014Äê	1	PS	DIANEAL LOW CALCIUM	1	INTRAPERITONEAL			DRUG14Q2.txt	DE	PERITONEAL DIALYSIS	INDI14Q2.txt		20140325			THER14Q2.txt
100478931	10047893	20140327		0.833333333	MON			M	PH	US	2014Äê	1	PS	OXYCODONE OXYCODONE	1	ORAL			DRUG14Q1.txt	DE	PRODUCT USED FOR UNKNOWN INDICATION	INDI14Q1.txt
100484671	10048467	20140327		71	YR			M	PH	US	2014Äê	1	PS	METFORMIN METFORMIN	1	ORAL			DRUG14Q1.txt	DE	PRODUCT USED FOR UNKNOWN INDICATION	INDI14Q1.txt
100484761	10048476	20140327		75	YR			F	PH	US	2014Äê	1	PS	ALPRAZOLAM ALPRAZOLAM	1	ORAL			DRUG14Q1.txt	DE
100484881	10048488	20140327		40	YR			M	PH	US	2014Äê	1	PS	METOPROLOL METOPROLOL	1	ORAL			DRUG14Q1.txt	DE	PRODUCT USED FOR UNKNOWN INDICATION	INDI14Q1.txt
100485231	10048523	20140331						F	CN	US	2014Äê	1	PS	ADCIRCA	1	ORAL	40 MG, QD		DRUG14Q1.txt	DE	PULMONARY HYPERTENSION	INDI14Q1.txt	2014/2/10	20140303			THER14Q1.txt
100485421	10048542	20140327		67	YR			F	PH	US	2014Äê	1	PS	HYDROCODONE PARACETAMOL PARACETAMOL HYDROCODONE	1	ORAL			DRUG14Q1.txt	DE	PRODUCT USED FOR UNKNOWN INDICATION	INDI14Q1.txt
100485621	10048562	20140327		58	YR			F	PH	US	2014Äê	1	PS	HYDROCODONE PARACETAMOL	1				DRUG14Q1.txt	DE	PRODUCT USED FOR UNKNOWN INDICATION	INDI14Q1.txt
100485651	10048565	20140327		20	YR			M	PH	US	2014Äê	1	PS	OXYCODONE OXYCODONE	1				DRUG14Q1.txt	DE	PRODUCT USED FOR UNKNOWN INDICATION	INDI14Q1.txt
100485781	10048578	20140327		49	YR			F	PH	US	2014Äê	1	PS	OXYCODONE OXYCODONE	1				DRUG14Q1.txt	DE	PRODUCT USED FOR UNKNOWN INDICATION	INDI14Q1.txt
100485921	10048592	20140327		31	YR			F	PH	US	2014Äê	1	PS	VENLAFAXINE VENLAFAXINE	1				DRUG14Q1.txt	DE	PRODUCT USED FOR UNKNOWN INDICATION	INDI14Q1.txt
100486061	10048606	20140327		39	YR			M	PH	US	2014Äê	1	PS	ALPRAZOLAM ALPRAZOLAM	1				DRUG14Q1.txt	DE	PRODUCT USED FOR UNKNOWN INDICATION	INDI14Q1.txt
100487021	10048702	20140327		33	YR			M	PH	US	2014Äê	1	PS	ALPRAZOLAM ALPRAZOLAM	1				DRUG14Q1.txt	OT
100487191	10048719	20140327		69	YR			F	PH	US	2014Äê	1	PS	ALPRAZOLAM ALPRAZOLAM	1		UNKNOWN		DRUG14Q1.txt	DE	PRODUCT USED FOR UNKNOWN INDICATION	INDI14Q1.txt
100494971	10049497	20140331	2013/6/19	59	YR	86.1821	LBS	M		US	2014Äê	1	PS	AXIRON	1				DRUG14Q1.txt	DE	BLOOD TESTOSTERONE DECREASED	INDI14Q1.txt		201306			THER14Q1.txt
100495161	10049497	20140331	2013/6/19	59	YR	86.1821	LBS	M		US	2014Äê	1	PS	AXIRON	1				DRUG14Q1.txt	DE	FATIGUE	INDI14Q1.txt		201306			THER14Q1.txt
100495351	10049516	20140328		45	YR			M	PH	US	2014Äê	1	PS	AMLODIPINE	1	ORAL			DRUG14Q1.txt	DE	PRODUCT USED FOR UNKNOWN INDICATION	INDI14Q1.txt
100496111	10049535	20140328		44	YR			F	PH	US	2014Äê	1	PS	VENLAFAXINE VENLAFAXINE	1				DRUG14Q1.txt	DE	PRODUCT USED FOR UNKNOWN INDICATION	INDI14Q1.txt
100496311	10049611	20140328		49	YR			F	PH	US	2014Äê	1	PS	HYDROCODONE PARACETAMOL	1	ORAL			DRUG14Q1.txt	DE	PRODUCT USED FOR UNKNOWN INDICATION	INDI14Q1.txt
100496381	10049631	20140401	2014/1/29	55	YR	78	KG	M	CN	NL	2014Äê	1	PS	CELLCEPT	1	ORAL			DRUG14Q2.txt	DE	IMMUNOSUPPRESSION	INDI14Q2.txt	2012/5/29				THER14Q2.txt	610
100496491	10049638	20140327	2014/3/20	73	YR	113.3975	LBS	M	OT	US	2014Äê	1	PS	RANIBIZUMAB	1				DRUG14Q1.txt	LT	DIABETIC RETINAL OEDEMA	INDI14Q1.txt	2014/2/18				THER14Q1.txt	30
100497221	10049649	20140328		27	YR			M	PH	US	2014Äê	1	PS	ALPRAZOLAM ALPRAZOLAM	1				DRUG14Q1.txt	DE	PRODUCT USED FOR UNKNOWN INDICATION	INDI14Q1.txt
100497615	10049722	20140328		19	YR			M		PL	2014Äê	1	PS	ISONIAZID	1	ORAL			DRUG14Q1.txt	DE
100498691	10049761	20140527		90	YR	39	KG	F	MD	JP	2014Äê	1	PS	DONEPEZIL HYDROCHLORIDE TABLET TAIYO TAB	1	ORAL	5 MILLIGRAM DAILY;		DRUG14Q2.txt	DE	DEMENTIA	INDI14Q2.txt		20131004			THER14Q2.txt
100498822	10049869	20140328		26	YR			F	PH	US	2014Äê	1	PS	ALPRAZOLAM	1				DRUG14Q1.txt	DE	PRODUCT USED FOR UNKNOWN INDICATION	INDI14Q1.txt
100499031	10049882	20140401	2014/3/14	58	YR			M	CN	IN	2014Äê	1	PS	DIANEAL PD 2 PERITONEAL DIALISIS SOLUTION ULTRABAG WITH 1 5 DEXTROSE	1	INTRAPERITONEAL			DRUG14Q2.txt	DE	PERITONEAL DIALYSIS	INDI14Q2.txt		20140321			THER14Q2.txt
100499232	10049903	20140328		16	YR			M	PH	US	2014Äê	1	PS	HYDROCODONE PARACETAMOL	1	ORAL			DRUG14Q1.txt		PRODUCT USED FOR UNKNOWN INDICATION	INDI14Q1.txt
100500301	10049923	20140513	2014/3/20	51	YR			M	MD	DK	2014Äê	1	PS	VISIPAQUE	1	INTRAVENOUS			DRUG14Q2.txt	OT	PRODUCT USED FOR UNKNOWN INDICATION	INDI14Q2.txt	2014/3/20	20140320			THER14Q2.txt	0
100501041	10050030	20140328		29	YR			F	PH	US	2014Äê	1	PS	RISPERIDONE	1				DRUG14Q1.txt	DE	PRODUCT USED FOR UNKNOWN INDICATION	INDI14Q1.txt
100501271	10050104	20140328		66	YR			F	PH	US	2014Äê	1	PS	METFORMIN	1	ORAL			DRUG14Q1.txt	DE	PRODUCT USED FOR UNKNOWN INDICATION	INDI14Q1.txt
100503231	10050127	20140328		57	YR			M	PH	US	2014Äê	1	PS	AMLODIPINE BENAZEPRIL AMLODIPINE BENAZEPRIL	1				DRUG14Q1.txt	DE	PRODUCT USED FOR UNKNOWN INDICATION	INDI14Q1.txt
100503911	10050323	20140328		47	YR			M	PH	US	2014Äê	1	PS	ALPRAZOLAM ALPRAZOLAM	1				DRUG14Q1.txt	DE	PRODUCT USED FOR UNKNOWN INDICATION	INDI14Q1.txt
100504071	10050391	20140401	2014/2/26	72	YR			M	OT	CA	2014Äê	1	PS	ERBITUX	1	INTRAVENOUS			DRUG14Q2.txt	DE	HEAD AND NECK CANCER	INDI14Q2.txt	2014/1/7	20140211			THER14Q2.txt	50
100504491	10050407	20140328		50	YR			M	PH	US	2014Äê	1	PS	HYDROCODONE PARACETAMOL	1				DRUG14Q1.txt	DE	PRODUCT USED FOR UNKNOWN INDICATION	INDI14Q1.txt
100506291	10050449	20140328		54	YR			F	PH	US	2014Äê	1	PS	LAMOTRIGINE LAMOTRIGINE	1				DRUG14Q1.txt	DE	PRODUCT USED FOR UNKNOWN INDICATION	INDI14Q1.txt
100512391	10050629	20140328		22	YR			F	PH	US	2014Äê	1	PS	HYDROCODONE PARACETAMOL	1				DRUG14Q1.txt	DE	PRODUCT USED FOR UNKNOWN INDICATION	INDI14Q1.txt
100512452	10051239	20140401	2014/3/26	90	YR			F	CN	US	2014Äê	1	PS	DIANEAL LOW CALCIUM	1	INTRAPERITONEAL			DRUG14Q2.txt	HO	PERITONEAL DIALYSIS	INDI14Q2.txt
100516041	10051245	20140408		91	YR			F	CN	BR	2014Äê	1	PS	LIPITOR	1		20 MG, 1X/DAY		DRUG14Q2.txt	DE			2014/2/17				THER14Q2.txt
100518041	10051604	20140401		59	YR			M	OT	FR	2014Äê	1	PS	REVLIMID	1	ORAL	5 MILLIGRAM		DRUG14Q2.txt	DE	PLASMA CELL MYELOMA RECURRENT	INDI14Q2.txt
1005216611	10051804	20140402	2014/2/27	91	YR			M	OT	GB	2014Äê	1	PS	FLUOXETINE	1	ORAL	20 MG, UNK		DRUG14Q2.txt	LT	DEPRESSION	INDI14Q2.txt		201403			THER14Q2.txt
100522751	10052166	20150729	2014/3/27	47	YR	55	KG	M	MD	TR	2015Äê	1	PS	TRASTUZUMAB	1	Intravenous (not otherwise specified)	LOADING DOSE?LAST DOSE PRIOR SAE: 26/MAR/2014	TRASTUZUMAB	DRUG15Q3.txt	DE	HER-2 POSITIVE GASTRIC CANCER	INDI15Q3.txt	2014/3/26				THER15Q3.txt	1
100524392	10052275	20140402		82	YR			F	OT	US	2014Äê	1	PS	XARELTO	1	ORAL			DRUG14Q2.txt	DE	PRODUCT USED FOR UNKNOWN INDICATION	INDI14Q2.txt
100526122	10052439	20140416	2014/3/24	62	YR			M	MD	US	2014Äê	1	PS	ERLOTINIB	1	ORAL			DRUG14Q2.txt	DE	HEPATOCELLULAR CARCINOMA	INDI14Q2.txt	2012/6/19	20140225			THER14Q2.txt	643
100526291	10052612	20140414	2014/3/20	66	YR	73	KG	M	MD	PL	2014Äê	1	PS	OPTIRAY	1	INTRAVENOUS	UNK, SINGLE, NO INJECTOR		DRUG14Q2.txt	LT	ANGIOGRAM	INDI14Q2.txt	2014/3/20	20140320			THER14Q2.txt	0
100526911	10052629	20140402	2014/1/30	67	YR	73.48	KG	M	MD	US	2014Äê	1	PS	CLOZAPINE TABLETS	1				DRUG14Q2.txt	DE	SCHIZOAFFECTIVE DISORDER	INDI14Q2.txt	2010/8/13	20140128			THER14Q2.txt	1266
100527601	10052691	20140402	2014/1/1	43	YR			M	CN	PH	2014Äê	1	PS	DIANEAL PD2 WITH 1 5 DEXTROSE	1	INTRAPERITONEAL			DRUG14Q2.txt	DE	PERITONEAL DIALYSIS	INDI14Q2.txt	2013/3/2				THER14Q2.txt	305
100528381	10052760	20140402	2014/3/26					F	OT	US	2014Äê	1	PS	DIANEAL PD2 ULTRABAG	1	INTRAPERITONEAL			DRUG14Q2.txt	DE	PERITONEAL DIALYSIS	INDI14Q2.txt
100528861	10052838	20140331		48	YR	74	KG	M	OT	TR	2014Äê	1	PS	SERTRALINE	1				DRUG14Q1.txt	HO	MAJOR DEPRESSION	INDI14Q1.txt
100529441	10052886	20140331		19	YR			M		PL	2014Äê	1	PS	RIFAMPIN	1	ORAL			DRUG14Q1.txt	DE
100530031	10052944	20140331		20	YR			F	OT	IN	2014Äê	1	PS	EPINEPHRINE	1	INTRAVENOUS			DRUG14Q1.txt	DE	ANAPHYLACTIC REACTION	INDI14Q1.txt
100533121	10053003	20140402	2014/2/27	91	YR			M	CN	GB	2014Äê	1	PS	FLUOXETINE UNKNOWN	1	ORAL	20 MG, UNK		DRUG14Q2.txt	LT	DEPRESSION	INDI14Q2.txt		201403			THER14Q2.txt
100534521	10053312	20140402						M	PH	GB	2014Äê	1	PS	NAPROXEN 250MG 16028 0144	1	ORAL	500 MG, BID		DRUG14Q2.txt	LT	PRODUCT USED FOR UNKNOWN INDICATION	INDI14Q2.txt
100561011	10053452	20140402		58	YR			M	OT	US	2014Äê	1	PS	RIVAROXABAN	1	ORAL			DRUG14Q2.txt	LT	CEREBROVASCULAR ACCIDENT PROPHYLAXIS	INDI14Q2.txt
100561131	10056101	20140403						F	MD	SI	2014Äê	1	PS	BRILIQUE	1	ORAL			DRUG14Q2.txt	OT
100563101	10056113	20140401		48	YR			M	MD	TR	2014Äê	1	PS	SERTRALINE	1	ORAL			DRUG14Q2.txt	LT	MAJOR DEPRESSION	INDI14Q2.txt
100565063	10056310	20140401	2013/11/11	74	YR	74	KG	M	OT	US	2014Äê	1	PS	LEUCOVORIN CALCIUM	1	INTRAVENOUS	(NOT OTHERWISE SPECIFIED)		DRUG14Q2.txt	DE	ADENOCARCINOMA OF COLON	INDI14Q2.txt	2013/10/16				THER14Q2.txt	26
100566432	10056506	20160830	2014/2/22	69	YR	96	KG	M	MD	US	2016Äê	3	PS	VIAGRA	1	Oral	100 MG, AS NEEDED	SILDENAFIL CITRATE	DRUG16Q3.txt	DE	ERECTILE DYSFUNCTION	INDI16Q3.txt					THER16Q3.txt
100567982	10056643	20140604	2014/1/18	79	YR			F	CN	VE	2014Äê	1	PS	LIPITOR	1	ORAL	40 MG, 1X/DAY		DRUG14Q2.txt	DE	HYPERCHOLESTEROLAEMIA	INDI14Q2.txt
100570902	10056798	20151208	2005/9/16	59	YR			M	CN	US	2015Äê	1	PS	PLAVIX	1	Oral		CLOPIDOGREL BISULFATE	DRUG15Q4.txt	DE	STENT PLACEMENT	INDI15Q4.txt	2005/1/18	20130322			THER15Q4.txt	241
100573387	10057090	20140409	2014/3/18	67	YR			F	OT	US	2014Äê	1	PS	CLOZAPINE	1	ORAL			DRUG14Q2.txt	DE	SCHIZOAFFECTIVE DISORDER BIPOLAR TYPE	INDI14Q2.txt
100575571	10057338	20180221				169.8	KG	F	CN	PR	2018Äê	1	PS	HUMIRA	1	Subcutaneous		ADALIMUMAB	DRUG18Q1.txt	HO	PSORIASIS	INDI18Q1.txt
100578223	10057557	20140404						M	PH	GB	2014Äê	1	PS	NAPROXEN	1	ORAL			DRUG14Q2.txt	LT	PRODUCT USED FOR UNKNOWN INDICATION	INDI14Q2.txt
100582832	10057822	20140424	2014/3/16	70	YR	63	KG	M	OT	FR	2014Äê	1	PS	AMOXICILLIN CLAVULANATE SANDOZ	1	INTRAVENOUS			DRUG14Q2.txt	DE			2014/3/16				THER14Q2.txt	0
100584684	10058283	20140422	2014/2/21	78	YR			F	MD	US	2014Äê	1	PS	BACLOFEN INTRATHECAL	1		573 MCG/DAY		DRUG14Q2.txt	LT	PAIN	INDI14Q2.txt
100585492	10058468	20150429	2014/3/17	69	YR			F	OT	SE	2015Äê	1	PS	PACLITAXEL	1	Intravenous (not otherwise specified)		PACLITAXEL	DRUG15Q2.txt	DE	BREAST CANCER	INDI15Q2.txt	2014/3/17	20140317			THER15Q2.txt	0
100588642	10058549	20140508		89	YR			F	CN	PH	2014Äê	1	PS	JANUVIA	1	ORAL	UNK		DRUG14Q2.txt	DE
100589132	10058864	20140415	2014/3/6	80	YR			F	MD	PL	2014Äê	1	PS	DIANEAL PD4 GLUKOZA 1 36 ZESTAW DO DIALIZY OTRZEWNOWEJ	1	INTRAPERITONEAL			DRUG14Q2.txt	DE	PERITONEAL DIALYSIS	INDI14Q2.txt	2013/9/11				THER14Q2.txt	176
100598452	10058913	20140404	2014/3/6					F	CN	US	2014Äê	1	PS	DIANEAL LOW CALCIUM	1	INTRAPERITONEAL			DRUG14Q2.txt	DE	PERITONEAL DIALYSIS	INDI14Q2.txt
100598502	10059845	20140404		58	YR	111.4	KG	M	PH	US	2014Äê	1	PS	AVANDIA	1	ORAL	4MG PER DAY		DRUG14Q2.txt	HO	TYPE 2 DIABETES MELLITUS	INDI14Q2.txt		200508			THER14Q2.txt
100600775	10059850	20140404	2008/12/21	46	YR			F	PH	US	2014Äê	1	PS	AVANDAMET	1	ORAL			DRUG14Q2.txt	HO	DIABETES MELLITUS	INDI14Q2.txt		200503			THER14Q2.txt
100601263	10060077	20140702	2014/3/17	48	YR			M	OT	US	2014Äê	1	PS	VENTAVIS	1	INHALATION	5 MCG, 6-9X/DAY	ILOPROST	DRUG14Q3.txt	DE	PULMONARY ARTERIAL HYPERTENSION	INDI14Q3.txt	2014/2/10	20140604			THER14Q3.txt	35
100603203	10060126	20140415	2014/4/2	74	YR			F	OT	US	2014Äê	1	PS	VENTAVIS	1	INHALATION	5 MCG, 6X/DAY		DRUG14Q2.txt	DE	PULMONARY ARTERIAL HYPERTENSION	INDI14Q2.txt	2014/3/14	20140402			THER14Q2.txt	19
100603392	10060320	20140814						F	CN	US	2014Äê	1	PS	DIANEAL LOW CALCIUM PERITONEAL DIALYSIS SOLUTION WITH DEXTROSE	1	INTRAPERITONEAL		CALCIUM CHLORIDE DEXTROSE MAGNESIUM CHLORIDE SODIUM CHLORIDE SODIUM LACTATE	DRUG14Q3.txt	DE	PERITONEAL DIALYSIS	INDI14Q3.txt
100605913	10060339	20140415	2014/3/23	68	YR			M	OT	CA	2014Äê	1	PS	DIANEAL PD4 SOLUTION WITH 1 5 DEXTROSE AND 2 5 MEQ L CALCIUM	1	INTRAPERITONEAL			DRUG14Q2.txt	DE	RENAL FAILURE	INDI14Q2.txt	2014/3/18	20140327			THER14Q2.txt	5
100612701	10060591	20140423	2014/2/21	78	YR			F	CN	US	2014Äê	1	PS	BACLOFEN INTRATHECAL	1	INTRATHECAL	573 UG/DAY		DRUG14Q2.txt	LT	PAIN	INDI14Q2.txt
100613092	10061270	20140407				50	KG	F	CN	BR	2014Äê	1	PS	ENBREL	1	UNKNOWN	50 MG, 1X/WEEK		DRUG14Q2.txt	DE	RHEUMATOID ARTHRITIS	INDI14Q2.txt		201401			THER14Q2.txt
100616171	10061309	20140829	2014/3/24	71	YR	46	KG	F	MD	DE	2014Äê	1	PS	BEVACIZUMAB	1	INTRAVENOUS		BEVACIZUMAB	DRUG14Q3.txt	DE	COLON CANCER	INDI14Q3.txt	2014/3/5	20140319			THER14Q3.txt	19
100619211	10061617	20140403		57	YR	102	KG	F	OT	GB	2014Äê	1	PS	ROCURONIUM	1	INTRAVENOUS			DRUG14Q2.txt	LT	NEUROMUSCULAR BLOCKADE	INDI14Q2.txt	2014/1/30	20140130			THER14Q2.txt
100622151	10061921	20140407	2014/3/11	25	YR			F	OT	FR	2014Äê	1	PS	LOVENOX	1	UNKNOWN			DRUG14Q2.txt	DE	PRODUCT USED FOR UNKNOWN INDICATION	INDI14Q2.txt	2014/2/19	20140311			THER14Q2.txt	20
100624772	10062215	20140312	2013/3/1	55	YR			M	OT	US	2014Äê	1	PS	FENTANYL FENTANYL CITRATE	1	INTRAVENOUS DRIP	1000 MCG IN 100 ML NS (UNKNOWN)		DRUG14Q1.txt	LT	SEDATION	INDI14Q1.txt	2013/3/1	20130301	35	MIN	THER14Q1.txt	0
100625266	10062477	20140417		2	YR			M	MD	AT	2014Äê	1	PS	LIDOCAINE VISCOUS	1	ORAL			DRUG14Q2.txt	LT	APHTHOUS STOMATITIS	INDI14Q2.txt
100630924	10062526	20141003	2014/3/17	65	YR			F	OT	US	2014Äê	1	PS	VELETRI	1	INTRAVENOUS	36.5 NG/KG, PER MIN	EPOPROSTENOL	DRUG14Q4.txt	DE	COR PULMONALE CHRONIC	INDI14Q4.txt	2012/3/6				THER14Q4.txt	741
100631662	10063092	20140515	2014/4/10					M	CN	US	2014Äê	1	PS	DIANEAL LOW CALCIUM	1	INTRAPERITONEAL			DRUG14Q2.txt	DE	PERITONEAL DIALYSIS	INDI14Q2.txt		20140410			THER14Q2.txt
100633412	10063166	20140415						M	CN	US	2014Äê	1	PS	DIANEAL LOW CALCIUM ULTRABAG	1	INTRAPERITONEAL			DRUG14Q2.txt	HO	PERITONEAL DIALYSIS	INDI14Q2.txt		20140403			THER14Q2.txt
100636283	10063341	20140515		48	YR			M	CN	US	2014Äê	1	PS	AMPYRA	1	UNKNOWN	10 MG, BID		DRUG14Q2.txt	DE	MULTIPLE SCLEROSIS	INDI14Q2.txt		201403			THER14Q2.txt
100639721	10063628	20140716	2014/3/8	85	YR			F	CN	US	2014Äê	1	PS	LETAIRIS	1	UNKNOWN	5 MG, QD	AMBRISENTAN	DRUG14Q3.txt	DE	PRODUCT USED FOR UNKNOWN INDICATION	INDI14Q3.txt
100639881	10063972	20140408		37	YR			F	CN	US	2014Äê	1	PS	TECFIDERA	1	ORAL			DRUG14Q2.txt	OT	MULTIPLE SCLEROSIS	INDI14Q2.txt	2013/10/18				THER14Q2.txt
100640951	10063988	20140408						M	PH	GB	2014Äê	1	PS	PARACETAMOL	1	ORAL			DRUG14Q2.txt	LT
100641461	10064095	20140131		38	YR			F	MD	IN	2014Äê	1	PS	RANITIDINE	1	INTRAMUSCULAR			DRUG14Q1.txt	LT	PROCEDURAL NAUSEA	INDI14Q1.txt
100641781	10064095	20140131		38	YR			F	MD	IN	2014Äê	1	PS	RANITIDINE	1	INTRAMUSCULAR			DRUG14Q1.txt	LT	PROPHYLAXIS	INDI14Q1.txt
100645243	10064146	20140407	2014/3/21	3	YR	14.5	KG	F		US	2014Äê	1	PS	DEXAMETHASONE	1				DRUG14Q2.txt	DE
100645581	10064178	20140122	2013/12/27	88	YR			M	RN	US	2014Äê	1	PS	VENOFER	1	INTRAVENOUS	NS OVER 45		DRUG14Q1.txt	HO	IRON DEFICIENCY ANAEMIA	INDI14Q1.txt	2013/12/27	20131227			THER14Q1.txt	0
100646761	10064178	20140122	2013/12/27	88	YR			M	RN	US	2014Äê	1	PS	VENOFER	1	INTRAVENOUS	NS OVER 45		DRUG14Q1.txt	HO	RENAL FAILURE CHRONIC	INDI14Q1.txt	2013/12/27	20131227			THER14Q1.txt	0
100663941	10064524	20140915		26	YR			M	CN	US	2014Äê	1	PS	ABILIFY	1	ORAL	DOSE INCREASED 30 MG?ONGOING?ABILIFY 30MG TABLETS-LOT# IS 3876854,EXP.FEB16	ARIPIPRAZOLE	DRUG14Q3.txt	LT	AGGRESSION	INDI14Q3.txt					THER14Q3.txt
100664832	10064558	20140407	2014/2/20	55	YR	74.84235	LBS	M		US	2014Äê	1	PS	VERAPAMIL HCL	1	ORAL			DRUG14Q2.txt	LT	BLOOD PRESSURE	INDI14Q2.txt	2014/2/20	20140220			THER14Q2.txt	0
100664852	10064558	20140407	2014/2/20	55	YR	74.84235	LBS	M		US	2014Äê	1	PS	VERAPAMIL HCL	1	ORAL			DRUG14Q2.txt	LT	HEADACHE	INDI14Q2.txt	2014/2/20	20140220			THER14Q2.txt	0
100665691	10064676	20140407	2014/1/9	61	YR	91	KG	M	PH	US	2014Äê	1	PS	PACLITAXEL	1	INTRAVENOUS			DRUG14Q2.txt	LT	LUNG CARCINOMA CELL TYPE UNSPECIFIED STAGE IV	INDI14Q2.txt	2014/1/9	20140109			THER14Q2.txt	0
100666192	10064676	20140407	2014/1/9	61	YR	91	KG	M	PH	US	2014Äê	1	PS	PACLITAXEL	1	INTRAVENOUS			DRUG14Q2.txt	LT	NON-SMALL CELL LUNG CANCER	INDI14Q2.txt	2014/1/9	20140109			THER14Q2.txt	0
100670283	10066394	20140408		67	YR			M	MD	TR	2014Äê	1	PS	MIRTAZAPINE	1	ORAL	15 MG, HS		DRUG14Q2.txt	DE	APATHY	INDI14Q2.txt
100671773	10066483	20140516	2014/4/4	58	YR			M	OT	US	2014Äê	1	PS	PROGRAF	1	ORAL	0.5 MG, TWICE DAILY		DRUG14Q2.txt	DE	LIVER TRANSPLANT	INDI14Q2.txt	2006/11/4	20140404			THER14Q2.txt	2708
100672183	10066485	20140515	2013/10/18	66	YR	110	KG	M	CN	US	2014Äê	1	PS	PROGRAF	1	ORAL			DRUG14Q2.txt	DE	RENAL TRANSPLANT	INDI14Q2.txt
100672865	10066569	20140408						F	OT	GB	2014Äê	1	PS	CO CODAMOL	1				DRUG14Q2.txt	LT	FALL	INDI14Q2.txt
100675782	10066619	20140626	2014/3/18	69	YR	109	KG	M	CN	US	2014Äê	1	PS	DALIRESP	1	ORAL	500MCG		DRUG14Q2.txt	HO	CHRONIC OBSTRUCTIVE PULMONARY DISEASE	INDI14Q2.txt		20140404			THER14Q2.txt
100677562	10067028	20141106		50	YR			M	CN	US	2014Äê	1	PS	AVONEX	1	INTRAMUSCULAR		INTERFERON BETA 1A	DRUG14Q4.txt	HO	MULTIPLE SCLEROSIS	INDI14Q4.txt	2003/9/10				THER14Q4.txt
100685522	10067177	20140915	2014/3/19	83	YR			M	MD	JP	2014Äê	1	PS	MOVIPREP	1	ORAL	(2 LIT), ORAL	ASCORBIC ACID POLYETHYLENE GLYCOL 3350 POTASSIUM CHLORIDE SODIUM ASCORBATE SODIUM CHLORIDE SODIUM SULFATE	DRUG14Q3.txt	DE	BOWEL PREPARATION	INDI14Q3.txt	2014/3/19	20140319			THER14Q3.txt	0
100687842	10067218	20140923	2014/3/7	89	YR	89	KG	F		US	2014Äê	1	PS	0 9 SODIUM CHLORIDE INJECTION USF	1		HEMODIALYSIS	SODIUM CHLORIDE	DRUG14Q3.txt	LT	RENAL FAILURE CHRONIC	INDI14Q3.txt	2014/3/7				THER14Q3.txt	0
100699871	10067286	20140721	2014/1/23	23	YR	51.5	KG	F	CN	GB	2014Äê	1	PS	FRAGMIN	1			DALTEPARIN SODIUM	DRUG14Q3.txt	DE	MITRAL VALVE REPLACEMENT	INDI14Q3.txt	2014/1/23	20140314			THER14Q3.txt	0
100700381	10067286	20140721	2014/1/23	23	YR	51.5	KG	F	CN	GB	2014Äê	1	PS	FRAGMIN	1			DALTEPARIN SODIUM	DRUG14Q3.txt	DE	PROPHYLAXIS	INDI14Q3.txt	2014/1/23	20140314			THER14Q3.txt	0
100701761	10067578	20140428		45	YR			M	CN	CN	2014Äê	1	PS	INVEGA SUSTENNA	1	INTRAMUSCULAR			DRUG14Q2.txt	LT	SCHIZOPHRENIA	INDI14Q2.txt	2012/7/25				THER14Q2.txt
100705112	10067756	20140331		57	YR			F	MD	US	2014Äê	1	PS	METFORMIN	1				DRUG14Q1.txt	DE	HYPERGLYCAEMIA	INDI14Q1.txt
100709021	10068552	20141027		68	YR			F	MD	FR	2014Äê	1	PS	XARELTO	1	ORAL		RIVAROXABAN	DRUG14Q4.txt	DE	CEREBROVASCULAR ACCIDENT PROPHYLAXIS	INDI14Q4.txt
100709374	10068784	20140421	2012/4/5	60	YR			M	LW	US	2014Äê	1	PS	ANDROGEL	1				DRUG14Q2.txt	DE	BLOOD TESTOSTERONE DECREASED	INDI14Q2.txt	2012/3/7				THER14Q2.txt	29
100709621	10069987	20140409	2014/2/21	70	YR	80	KG	M	PH	US	2014Äê	1	PS	ISOVUE 370	1		ONCE BEFORE CT SCAN?		DRUG14Q2.txt	DE	COMPUTERISED TOMOGRAM	INDI14Q2.txt
100715002	10070038	20140409	2014/2/10	52	YR	55.33798	LBS	F	PH	US	2014Äê	1	PS	ISOVUE 370	1				DRUG14Q2.txt	LT	COMPUTERISED TOMOGRAM	INDI14Q2.txt
100715288	10070176	20140410		51	YR			M	CN	PH	2014Äê	1	PS	JANUMET	1	ORAL	1 TABLET, ONCE A DAY		DRUG14Q2.txt	DE	DIABETES MELLITUS	INDI14Q2.txt					THER14Q2.txt
100716601	10070511	20140410		59	YR	53.1	KG	F	OT	US	2014Äê	1	PS	REVLIMID	1	ORAL	25 MILLIGRAM		DRUG14Q2.txt	OT	PLASMA CELL MYELOMA	INDI14Q2.txt	2012/9/6				THER14Q2.txt
100716762	10070902	20140410		58	YR			M	OT	US	2014Äê	1	PS	SUXAMETHONIUM CHLORIDE	1	INTRAVENOUS	0.6 MG/KG, UNK		DRUG14Q2.txt	DE	ANAESTHESIA	INDI14Q2.txt
100717825	10070937	20140807	2013/5/24	88	YR	61	KG	F	MD	CA	2014Äê	1	PS	FUROSEMIDE	1	ORAL	40 MG, QD	FUROSEMIDE	DRUG14Q3.txt	DE	CARDIAC FAILURE CONGESTIVE	INDI14Q3.txt	2012/1/20	20131220			THER14Q3.txt	490
100720002	10070962	20140410		70	YR			M	CN	HK	2014Äê	1	PS	NORVASC	1		5 MG, UNK		DRUG14Q2.txt	OT
100720281	10071500	20140416	2014/3/3					M	CN	US	2014Äê	1	PS	DIANEAL LOW CALCIUM	1	INTRAPERITONEAL			DRUG14Q2.txt	DE	PERITONEAL DIALYSIS	INDI14Q2.txt		20140303			THER14Q2.txt
100722463	10071528	20141007	2014/3/26	71	YR	65	KG	F	MD	CZ	2014Äê	1	PS	CARFILZOMIB	1	INTRAVENOUS		CARFILZOMIB	DRUG14Q4.txt	DE	PLASMA CELL MYELOMA	INDI14Q4.txt	2014/1/20	20140121			THER14Q4.txt	65
100725122	10071660	20140411	2014/4/1	67	YR	61.5	KG	F	MD	FR	2014Äê	1	PS	BEVACIZUMAB	1	INTRAVENOUS	LAST DOSE PRIOR TO SAE: 25/MAR/2014?CUMULATIVE DOSE SINCE FIRST ADMINISTRATION: 600MG		DRUG14Q2.txt	DE	BREAST CANCER METASTATIC	INDI14Q2.txt	2014/3/25				THER14Q2.txt	7
100725301	10071676	20140522	2013/11/24	4	YR			M	OT	GB	2014Äê	1	PS	CALPOL	1	UNKNOWN			DRUG14Q2.txt	DE	PYREXIA	INDI14Q2.txt
100728901	10071782	20140428		77	YR			M	MD	US	2014Äê	1	PS	XARELTO	1	ORAL			DRUG14Q2.txt	DE	CEREBROVASCULAR ACCIDENT PROPHYLAXIS	INDI14Q2.txt
100731592	10072000	20140425	2014/3/1	67	YR	94	KG	F	MD	US	2014Äê	1	PS	GEMCITABINE	1	INTRAVENOUS	CYCLICAL		DRUG14Q2.txt	DE	SARCOMA	INDI14Q2.txt	2014/2/28	20140307			THER14Q2.txt	1
100733851	10072000	20140425	2014/3/1	67	YR	94	KG	F	MD	US	2014Äê	1	PS	GEMCITABINE	1	INTRAVENOUS	CYCLICAL		DRUG14Q2.txt	DE	SOFT TISSUE DISORDER	INDI14Q2.txt	2014/2/28	20140307			THER14Q2.txt	1
100738572	10072028	20140409		41	YR			F	OT	TR	2014Äê	1	PS	AMIODARONE HCL AMIODARONE HYDROCHLORIDE	1	ORAL			DRUG14Q2.txt	LT	PRODUCT USED FOR UNKNOWN INDICATION	INDI14Q2.txt
100743621	10072246	20140523	2014/3/26		DY	75	KG	F	MD	IT	2014Äê	1	PS	BRILIQUE	1	ORAL			DRUG14Q2.txt	DE	ACUTE CORONARY SYNDROME	INDI14Q2.txt	2014/3/21	20140402			THER14Q2.txt	5
100745992	10072512	20140422	2014/2/19	51	YR	87.09	KG	F	MD	US	2014Äê	1	PS	VIIBRYD	1	ORAL	40 MG		DRUG14Q2.txt	DE	ANXIETY	INDI14Q2.txt	2014/2/19	20140316			THER14Q2.txt	0
100753721	10072530	20140411	2014/3/28	63	YR			F	CN	PK	2014Äê	1	PS	LANTUS	1	SUBCUTANEOUS			DRUG14Q2.txt	DE	TYPE 2 DIABETES MELLITUS	INDI14Q2.txt		20140328			THER14Q2.txt
100754011	10072890	20140411	2014/4/5					F	OT	US	2014Äê	1	PS	DIANEAL LOW CALCIUM	1	INTRAPERITONEAL			DRUG14Q2.txt	DE	PERITONEAL DIALYSIS	INDI14Q2.txt		20140405			THER14Q2.txt
100755314	10073159	20140915		39	YR			F	OT	IE	2014Äê	1	PS	PREZISTA	1	ORAL		DARUNAVIR ETHANOLATE	DRUG14Q3.txt	DE	HIV INFECTION	INDI14Q3.txt
100758691	10073385	20140411		71	YR			M	OT	DE	2014Äê	1	PS	CICLOSPORIN	1		75 MG, BID		DRUG14Q2.txt	DE	IMMUNOSUPPRESSION	INDI14Q2.txt
100759752	10073857	20140612	2011/9/4	67	YR	87.17	KG	M	CN	COUNTRY NOT SPECIFIED	2014Äê	1	PS	HUMIRA	1	SUBCUTANEOUS			DRUG14Q2.txt	LT	PSORIASIS	INDI14Q2.txt		2011			THER14Q2.txt
100762091	10074362	20140413						M	PH	GB	2014Äê	1	PS	NAPROXEN	1	ORAL			DRUG14Q2.txt	LT
100762947	10074599	20140428		59	YR			F	CN	US	2014Äê	1	PS	AMPYRA	1	ORAL	10 MG, BID		DRUG14Q2.txt	LT	GAIT DISTURBANCE	INDI14Q2.txt
100762982	10075372	20140414						M	OT	GB	2014Äê	1	PS	NAPROXEN	1	ORAL	500 MG, BID		DRUG14Q2.txt	LT	PRODUCT USED FOR UNKNOWN INDICATION	INDI14Q2.txt
100767392	10075401	20140411	2014/2/12	72	YR	86	KG	M	PH	US	2014Äê	1	PS	ATORVASTATIN	1	ORAL			DRUG14Q2.txt	DE	HYPERLIPIDAEMIA	INDI14Q2.txt	2014/1/13	20120212			THER14Q2.txt	30
100767491	10075401	20140411	2014/2/12	72	YR	86	KG	M	PH	US	2014Äê	1	PS	ATORVASTATIN	1	ORAL			DRUG14Q2.txt	DE	TRANSIENT ISCHAEMIC ATTACK	INDI14Q2.txt	2014/1/13	20120212			THER14Q2.txt	30
100768421	10075531	20151113				57	KG	F	MD	JP	2015Äê	1	PS	XEPLION	1	Intramuscular		PALIPERIDONE PALMITATE	DRUG15Q4.txt	DE	SCHIZOPHRENIA	INDI15Q4.txt	2014/4/1	20140401			THER15Q4.txt
100769341	10075869	20140414		55	YR			M	OT	US	2014Äê	1	PS	SPIRONOLACTONE	1		100 MG, DAILY		DRUG14Q2.txt	DE	FEMINISATION ACQUIRED	INDI14Q2.txt
100776902	10075975	20140611		4	YR	21	KG	M	OT	US	2014Äê	1	PS	SAIZEN SOMATROPIN RDNA ORIGIN FOR INJECTION	1	SUBCUTANEOUS			DRUG14Q2.txt	LT	HYPOPITUITARISM	INDI14Q2.txt					THER14Q2.txt
100777581	10076209	20140414						M	CN	GB	2014Äê	1	PS	NAPROXEN UNKNOWN	1	ORAL	500 MG, BID		DRUG14Q2.txt	LT	PRODUCT USED FOR UNKNOWN INDICATION	INDI14Q2.txt
100783152	10076294	20140701	2014/4/5					M	OT	US	2014Äê	1	PS	DIANEAL LOW CALCIUM PERITONEAL DIALYSIS SOLUTION WITH DEXTROSE	1	INTRAPERITONEAL		CALCIUM CHLORIDE DEXTROSE MAGNESIUM CHLORIDE SODIUM CHLORIDE SODIUM LACTATE	DRUG14Q3.txt	DE	RENAL FAILURE CHRONIC	INDI14Q3.txt		20140602			THER14Q3.txt
100789083	10076298	20140508						F	OT	US	2014Äê	1	PS	DIANEAL LOW CALCIUM	1	INTRAPERITONEAL			DRUG14Q2.txt	DE	RENAL FAILURE CHRONIC	INDI14Q2.txt		20140411			THER14Q2.txt
100789362	10076739	20140421	2014/3/30	70	YR			F	MD	US	2014Äê	1	PS	PRADAXA	1	UNKNOWN	300 MG		DRUG14Q2.txt	DE	ATRIAL FIBRILLATION	INDI14Q2.txt
100792231	10076749	20140414	2014/3/31	85	YR			F	MD	LB	2014Äê	1	PS	SPIRIVA	1	INHALATION	18 MCG		DRUG14Q2.txt	DE	CHRONIC OBSTRUCTIVE PULMONARY DISEASE	INDI14Q2.txt	2013/5/12				THER14Q2.txt	323
100792953	10076842	20140410	2014/3/20	61	YR			F		US	2014Äê	1	PS	TYVASO 0 6 MILLIGRAM MILLILITERS AEROSOL FOR INHALATION TREPROSTINIL SODIUM	1	INHALATION	288 UG/KG (72 UG/KG, 4 IN 1 D), INHALATION		DRUG14Q2.txt	DE	PULMONARY ARTERIAL HYPERTENSION	INDI14Q2.txt	2013/1/19	20140316			THER14Q2.txt	425
100793262	10076934	20140414						M	PH	GB	2014Äê	1	PS	NAPROXEN	1	ORAL	1000 MILLIGRAM DAILY;		DRUG14Q2.txt	LT
100800313	10077690	20140418		63	YR			F	CN	US	2014Äê	1	PS	SPIRIVA	1	INHALATION	18 MCG		DRUG14Q2.txt	DE	CHRONIC OBSTRUCTIVE PULMONARY DISEASE	INDI14Q2.txt
100800792	10077758	20140414	2014/4/1	82	YR			F	CN	COUNTRY NOT SPECIFIED	2014Äê	1	PS	HUMIRA	1	SUBCUTANEOUS			DRUG14Q2.txt	DE	RHEUMATOID ARTHRITIS	INDI14Q2.txt	2014/1/10				THER14Q2.txt	81
100806132	10078315	20160318	2014/2/13	28	YR			F	MD	SE	2016Äê	1	PS	NUVARING	1	Vaginal	UNK	ETHINYL ESTRADIOL ETONOGESTREL	DRUG16Q1.txt	LT				2013			THER16Q1.txt
100806961	10078908	20180427	2014/4/1	28	YR			F	CN	BR	2018Äê	1	PS	SOLIRIS	1	Intravenous (not otherwise specified)	900 MG, SINGLE	ECULIZUMAB	DRUG18Q2.txt	DE	ATYPICAL HAEMOLYTIC URAEMIC SYNDROME	INDI18Q2.txt	2014/3/28	20140328			THER18Q2.txt	4
100808783	10078936	20140812	2012/8/10	61	YR			M	MD	GB	2014Äê	1	PS	CITALOPRAM	1	ORAL		CITALOPRAM HYDROBROMIDE	DRUG14Q3.txt	DE	DEPRESSION	INDI14Q3.txt
100809423	10078936	20140812	2012/8/10	61	YR			M	MD	GB	2014Äê	1	PS	CITALOPRAM	1	ORAL		CITALOPRAM HYDROBROMIDE	DRUG14Q3.txt	DE	PANIC DISORDER	INDI14Q3.txt
100814191	10079223	20140415						M	MD	US	2014Äê	1	PS	TYLENOL WITH CODEINE	1	UNKNOWN			DRUG14Q2.txt	DE	PRODUCT USED FOR UNKNOWN INDICATION	INDI14Q2.txt	2007/10/25	20071029			THER14Q2.txt
100814661	10079295	20140529	2014/3/31					F	CN	US	2014Äê	1	PS	DIANEAL LOW CALCIUM	1	INTRAPERITONEAL			DRUG14Q2.txt	DE	PERITONEAL DIALYSIS	INDI14Q2.txt
100819721	10079326	20140417	2014/1/23	76	YR	44.5	KG	F	OT	COUNTRY NOT SPECIFIED	2014Äê	1	PS	ROFLUMILAST	1	ORAL	500 MCG		DRUG14Q2.txt	DE	CHRONIC OBSTRUCTIVE PULMONARY DISEASE	INDI14Q2.txt	2013/6/1	20140124			THER14Q2.txt	236
100821242	10080031	20151215		73	YR			M	MD	US	2015Äê	1	PS	REVLIMID	1	Oral	10 MILLIGRAM	LENALIDOMIDE	DRUG15Q4.txt	DE	PLASMA CELL MYELOMA	INDI15Q4.txt	2014/3/24	20140401			THER15Q4.txt
100821839	10080079	20140423		73	YR	95	KG	M	CN	US	2014Äê	1	PS	SPIRIVA	1	INHALATION	36 MCG		DRUG14Q2.txt	HO	CHRONIC OBSTRUCTIVE PULMONARY DISEASE	INDI14Q2.txt					THER14Q2.txt
100822621	10080613	20150430	2014/3/29	23	YR			F	MD	TR	2015Äê	1	PS	REMODULIN	1	Subcutaneous		TREPROSTINIL	DRUG15Q2.txt	DE	PULMONARY ARTERIAL HYPERTENSION	INDI15Q2.txt	2012/7/5	20140329			THER15Q2.txt	632
100825922	10080696	20140414						M	PH	GB	2014Äê	1	PS	NAPROXEN NAPROXEN	1	ORAL	1000 MG (500 MG, 2 IN 1 D)		DRUG14Q2.txt	LT	PRODUCT USED FOR UNKNOWN INDICATION	INDI14Q2.txt
100826251	10080878	20150423	2014/3/24	44	YR	92	KG	F	OT	US	2015Äê	1	PS	0 9 SODIUM CHLORIDE INJECTION USP	1		HEMODIALYSIS	SODIUM CHLORIDE	DRUG15Q2.txt	LT	CHRONIC KIDNEY DISEASE	INDI15Q2.txt	2014/3/24				THER15Q2.txt	0
100826291	10080942	20140507	2014/3/4	81	YR	96.8	KG	M	MD	US	2014Äê	1	PS	REVLIMID	1	ORAL			DRUG14Q2.txt	HO	MANTLE CELL LYMPHOMA	INDI14Q2.txt	2013/2/22	20140304			THER14Q2.txt	375
100827572	10081419	20140416	2014/3/27	54	YR			M		DE	2014Äê	1	PS	AETHOXYSCLEROL TAMPONNE 2	1	INTRAVENOUS	ONE VIAL		DRUG14Q2.txt	DE	SCLEROTHERAPY	INDI14Q2.txt	2014/3/27	20140327			THER14Q2.txt	0
100828532	10081466	20140416	2014/3/29	58	YR	82	KG	M	MD	GR	2014Äê	1	PS	VELETRI	1	INTRAVENOUS	2 NG/KG, PER MIN		DRUG14Q2.txt	DE	PULMONARY HYPERTENSION	INDI14Q2.txt		20140329			THER14Q2.txt
100829772	10081972	20140414		61	YR			M	MD	US	2014Äê	1	PS	COMPOUNDED BACLOFEN INTRATHECAL 2000 MCG MG	1				DRUG14Q2.txt	LT
100831831	10082124	20140815	2012/8/10	61	YR			M	CN	GB	2014Äê	1	PS	CITALOPRAM	1	ORAL	20MG, TID. 60 MG, DAILY.	CITALOPRAM HYDROBROMIDE	DRUG14Q3.txt	DE	PANIC DISORDER	INDI14Q3.txt					THER14Q3.txt
100832461	10082183	20180309	2014/3/10	49	YR	111.58	KG	M	MD	US	2018Äê	1	PS	ALEMTUZUMAB	1	Intravenous (not otherwise specified)		ALEMTUZUMAB	DRUG18Q1.txt	LT	MULTIPLE SCLEROSIS	INDI18Q1.txt	2011/2/14	20110218			THER18Q1.txt	1120
100834643	10082262	20140416		4	YR			M	OT	COUNTRY NOT SPECIFIED	2014Äê	1	PS	CYCLOPHOSPHAMIDE TABLETS USP	1	UNKNOWN			DRUG14Q2.txt	DE	PROPHYLAXIS AGAINST TRANSPLANT REJECTION	INDI14Q2.txt
100838412	10082592	20140416	2014/2/18	70	YR	55	KG	F	MD	JP	2014Äê	1	PS	ZITHROMAC	1	INTRAVENOUS DRIP	500 MG, DAILY		DRUG14Q2.txt	LT	PNEUMONIA	INDI14Q2.txt	2014/2/18	20140218			THER14Q2.txt	0
100840531	10082625	20140416		10	YR			M	OT	IN	2014Äê	1	PS	ATGAM	1	UNKNOWN	40 MG/KG/DAY		DRUG14Q2.txt	DE	APLASTIC ANAEMIA	INDI14Q2.txt
100843481	10082629	20140416		71	YR	122	KG	M	MD	CA	2014Äê	1	PS	TRANEXAMIC ACID	1	INTRAVENOUS	(8 MG/KG), 1G LOADING DOSE		DRUG14Q2.txt	LT	PROCEDURAL HAEMORRHAGE	INDI14Q2.txt
100849311	10082757	20140716						M	CN	US	2014Äê	1	PS	LETAIRIS	1	UNKNOWN	5 MG, QD	AMBRISENTAN	DRUG14Q3.txt	DE	PULMONARY HYPERTENSION	INDI14Q3.txt	2014/3/12	20140320			THER14Q3.txt
100850572	10082853	20140926						F	CN	COUNTRY NOT SPECIFIED	2014Äê	1	PS	TOBI	1		2 DF/DAY	TOBRAMYCIN	DRUG14Q3.txt	DE	PSEUDOMONAS INFECTION	INDI14Q3.txt
100852111	10082977	20140513		58	YR			F	CN	CA	2014Äê	1	PS	PROLIA	1	UNKNOWN	60 MG/ML, UNK		DRUG14Q2.txt	DE	OSTEOPOROSIS POSTMENOPAUSAL	INDI14Q2.txt	2014/4/3				THER14Q2.txt
100857301	10083183	20140417		62	YR			F	MD	US	2014Äê	1	PS	KADCYLA	1	UNKNOWN			DRUG14Q2.txt	DE	PRODUCT USED FOR UNKNOWN INDICATION	INDI14Q2.txt
100858632	10083246	20140416	2013/10/13	52	YR	61.23465	LBS	F	MD	US	2014Äê	1	PS	BEE POLLEN CAPSULE 250 MG	1		UNKNOWN MONTHS		DRUG14Q2.txt	DE	WEIGHT LOSS DIET	INDI14Q2.txt
100859411	10083464	20141010		40	YR	71	KG	F	MD	NO	2014Äê	1	PS	SEROQUEL	1	ORAL		QUETIAPINE FUMARATE	DRUG14Q4.txt	DE	BIPOLAR DISORDER	INDI14Q4.txt	2011/11/26	20111203			THER14Q4.txt
100862863	10083841	20140721	2014/3/4	33	YR			F	OT	FR	2014Äê	1	PS	EFFEXOR	1		UNK	VENLAFAXINE HYDROCHLORIDE	DRUG14Q3.txt	DE	DEPRESSION	INDI14Q3.txt
100863181	10084053	20140417				24.9	KG	M	CN	US	2014Äê	1	PS	ALDURAZYME	1	INTRAVENOUS	100.4 IU/KG, QW		DRUG14Q2.txt	DE	MUCOPOLYSACCHARIDOSIS I	INDI14Q2.txt	2007/2/8	20140328			THER14Q2.txt
100865622	10084348	20140417	2014/4/7	70	YR			F	CN	US	2014Äê	1	PS	DIANEAL LOW CALCIUM	1	INTRAPERITONEAL			DRUG14Q2.txt	DE	PERITONEAL DIALYSIS	INDI14Q2.txt		20140407			THER14Q2.txt
100865861	10084931	20140417		67	YR			M	OT	TR	2014Äê	1	PS	MIRTAZAPINE	1		15 MG, UNK		DRUG14Q2.txt	DE	APATHY	INDI14Q2.txt
100868381	10085057	20140610		76	YR			M	CN	US	2014Äê	1	PS	AMPYRA	1	ORAL	10 MG, BID		DRUG14Q2.txt	DE	PRODUCT USED FOR UNKNOWN INDICATION	INDI14Q2.txt		201007			THER14Q2.txt
100868452	10085211	20140417		42	YR			F	OT	DE	2014Äê	1	PS	METHOTREXATE	1		7.5-15 MG, QW		DRUG14Q2.txt	DE	SJOGREN'S SYNDROME	INDI14Q2.txt		2012			THER14Q2.txt
100869272	10085730	20140418						M	MD	US	2014Äê	1	PS	XARELTO	1	ORAL			DRUG14Q2.txt	OT	PRODUCT USED FOR UNKNOWN INDICATION	INDI14Q2.txt
100873092	10085863	20140604	2014/3/14	58	YR	98	KG	M	OT	FR	2014Äê	1	PS	ATRACURIUM BESILATE	1	INTRAVENOUS BOLUS			DRUG14Q2.txt	DE	GENERAL ANAESTHESIA	INDI14Q2.txt	2014/3/14	20140314			THER14Q2.txt	0
100880241	10085941	20140416		26	YR			M	OT	IN	2014Äê	1	PS	TRAMADOL TRAMADOL	1				DRUG14Q2.txt	DE
100881012	10086286	20140515	2014/4/10					M	CN	US	2014Äê	1	PS	DIANEAL LOW CALCIUM	1	INTRAPERITONEAL			DRUG14Q2.txt	DE	PERITONEAL DIALYSIS	INDI14Q2.txt
100881032	10086318	20140418	2014/4/6	79	YR	105.5	KG	F	CN	US	2014Äê	1	PS	DIANEAL LOW CALCIUM ULTRABAG	1	INTRAPERITONEAL			DRUG14Q2.txt	DE	PERITONEAL DIALYSIS	INDI14Q2.txt		20140406			THER14Q2.txt
100881561	10086562	20140507						M	MD	ES	2014Äê	1	PS	AVEED	1	UNKNOWN	UNK		DRUG14Q2.txt	OT	PRODUCT USED FOR UNKNOWN INDICATION	INDI14Q2.txt
100893521	10086586	20140418		9	YR			M	MD	IT	2014Äê	1	PS	ADVATE 250 IU POWDER AND SOLVENT FOR SOLUTION FOR INJECTION	1	INTRAVENOUS			DRUG14Q2.txt	OT	IMMUNE TOLERANCE INDUCTION	INDI14Q2.txt	2006/11/15				THER14Q2.txt
100894302	10086838	20140418						M	CN	US	2014Äê	1	PS	DIANEAL LOW CALCIUM	1	INTRAPERITONEAL			DRUG14Q2.txt	DE	PERITONEAL DIALYSIS	INDI14Q2.txt		20140411			THER14Q2.txt
100894352	10086845	20140423	2014/4/12					F	OT	US	2014Äê	1	PS	DIANEAL LOW CALCIUM	1	INTRAPERITONEAL			DRUG14Q2.txt	DE	PERITONEAL DIALYSIS	INDI14Q2.txt		20140329			THER14Q2.txt
100895491	10086927	20140722						F	CN	US	2014Äê	1	PS	LETAIRIS	1	UNKNOWN	10 MG, QD	AMBRISENTAN	DRUG14Q3.txt	DE	PULMONARY ARTERIAL HYPERTENSION	INDI14Q3.txt	2013/6/21				THER14Q3.txt
100900351	10087309	20140616	2014/3/4	60	YR	112.94	KG	M	OT	US	2014Äê	1	PS	SPIRIVA	1	INHALATION	18 MCG		DRUG14Q2.txt	DE	CHRONIC OBSTRUCTIVE PULMONARY DISEASE	INDI14Q2.txt		201403			THER14Q2.txt
100900501	10088024	20140420		72	YR			M	CN	IN	2014Äê	1	PS	JANUMET	1	ORAL	STRENGTH 50/500, TWO TIMES		DRUG14Q2.txt	DE	DIABETES MELLITUS	INDI14Q2.txt
100901832	10088101	20140430		79	YR			F	OT	US	2014Äê	1	PS	PROLIA	1	UNKNOWN	60 MG/ML, Q6MO		DRUG14Q2.txt	DE	OSTEOPOROSIS POSTMENOPAUSAL	INDI14Q2.txt	2013/10/1				THER14Q2.txt
100902941	10088103	20140430		67	YR			M	OT	TR	2014Äê	1	PS	SERTRALINE	1	UNKNOWN	50 MG, DAILY		DRUG14Q2.txt	DE	DEPRESSION	INDI14Q2.txt
100904922	10088156	20140421		45	YR			F	CN	US	2014Äê	1	PS	AVONEX	1	INTRAMUSCULAR			DRUG14Q2.txt	OT	PRODUCT USED FOR UNKNOWN INDICATION	INDI14Q2.txt		1999			THER14Q2.txt
100920841	10089352	20140421						M	CN	AU	2014Äê	1	PS	EPIPEN	1				DRUG14Q2.txt	HO	ANAPHYLACTIC REACTION	INDI14Q2.txt
100944661	10089430	20140421	2014/4/7	66	YR			F	OT	US	2014Äê	1	PS	DIANEAL LOW CALCIUM	1	INTRAPERITONEAL			DRUG14Q2.txt	DE	PERITONEAL DIALYSIS	INDI14Q2.txt
100944921	10089435	20140421	2014/3/18	62	YR	51	KG	M	CN	GB	2014Äê	1	PS	DIANEAL PD4 GLUCOSE 1 36 W V 13 6 MG ML	1	INTRAPERITONEAL			DRUG14Q2.txt	DE	PERITONEAL DIALYSIS	INDI14Q2.txt		20140317			THER14Q2.txt
100945624	10089549	20140421		67	YR			M	MD	TR	2014Äê	1	PS	SERTRALINE	1	UNKNOWN	50 MG PER DAY, INCREASED TO 100 MG PER DAY		DRUG14Q2.txt	DE	MAJOR DEPRESSION	INDI14Q2.txt
100955861	10090035	20140421						M	CN	US	2014Äê	1	PS	GILENYA	1	ORAL	0.5 MG, QD		DRUG14Q2.txt	LT	MULTIPLE SCLEROSIS	INDI14Q2.txt
100962521	10090050	20140421						M	MD	AU	2014Äê	1	PS	ESMERON	1				DRUG14Q2.txt	OT
100966443	10090183	20140505	2014/4/1	65	YR	45	KG	F	CN	KR	2014Äê	1	PS	LANTUS	1	SUBCUTANEOUS	DOSE:12 UNIT(S)		DRUG14Q2.txt	DE	DIABETES MELLITUS	INDI14Q2.txt	2014/3/28	20140408			THER14Q2.txt	4
100967172	10090294	20140421	2013/3/6	90	YR			F	OT	FR	2014Äê	1	PS	COAPROVEL	1	UNKNOWN			DRUG14Q2.txt	DE	PRODUCT USED FOR UNKNOWN INDICATION	INDI14Q2.txt
100968141	10090492	20140430	2014/4/10	61	YR	96.4	KG	M	OT	US	2014Äê	1	PS	REVLIMID	1	ORAL	25 MILLIGRAM		DRUG14Q2.txt	DE	PLASMA CELL MYELOMA	INDI14Q2.txt	2014/3/25	20140407			THER14Q2.txt	16
100972361	10092084	20140421		81	YR	46	KG	M	OT	JP	2014Äê	1	PS	REMIFENTANIL	1	UNKNOWN	0.5 MICROG/KG/MIN		DRUG14Q2.txt	LT	INDUCTION OF ANAESTHESIA	INDI14Q2.txt
100973582	10094466	20140422		42	YR			F	OT	DE	2014Äê	1	PS	METHOTREXATE	1	ORAL	7.5-15MG ONCE PER WEEK		DRUG14Q2.txt	DE	SJOGREN'S SYNDROME	INDI14Q2.txt		2012			THER14Q2.txt
100979733	10094492	20140421			DY	61.23465	LBS	F		US	2014Äê	1	PS	Z PACK	1				DRUG14Q2.txt	DS	ANTIBIOTIC THERAPY	INDI14Q2.txt
100980222	10094562	20170113		51	YR			M	CN	US	2017Äê	1	PS	FABRAZYME	1	Intravenous (not otherwise specified)		AGALSIDASE BETA	DRUG17Q1.txt	DE	FABRY'S DISEASE	INDI17Q1.txt	2003/7/10	20170110			THER17Q1.txt
100983661	10095586	20140410		30	YR			M		COUNTRY NOT SPECIFIED	2014Äê	1	PS	ZOLPIDEM UNKNOWN	1				DRUG14Q2.txt	DE	PRODUCT USED FOR UNKNOWN INDICATION	INDI14Q2.txt
100983891	10096252	20140422		67	YR			M	MD	TR	2014Äê	1	PS	SERTRALINE	1	UNKNOWN	50 MILLIMOL DAILY;		DRUG14Q2.txt	DE	MAJOR DEPRESSION	INDI14Q2.txt
100986391	10096644	20140606		89	YR			M	CN	BR	2014Äê	1	PS	ELIQUIS	1	ORAL	ELIQUIS 5 MG SPLITTING THE DRUG IN THE MIDDLE		DRUG14Q2.txt	LT	INTRACARDIAC THROMBUS	INDI14Q2.txt					THER14Q2.txt
100987134	10096717	20140422		81	YR			M	OT	JP	2014Äê	1	PS	REMIFENTANIL	1		0.25 UG/KG/MIN		DRUG14Q2.txt	OT	ANAESTHESIA	INDI14Q2.txt
100995353	10096814	20140422	2014/3/31	75	YR	91	KG	M	PH	US	2014Äê	1	PS	MULTIHANCE	1	INTRAVENOUS			DRUG14Q2.txt	LT	ANGIOGRAM	INDI14Q2.txt	2014/3/31	20140331			THER14Q2.txt	0
101004981	10097236	20140422		84	YR			M	CN	COUNTRY NOT SPECIFIED	2014Äê	1	PS	ACLASTA	1	INTRAVENOUS			DRUG14Q2.txt	DE
101005565	10097358	20140428						M	OT	US	2014Äê	1	PS	DIANEAL LOW CALCIUM	1	INTRAPERITONEAL			DRUG14Q2.txt	HO	PERITONEAL DIALYSIS	INDI14Q2.txt
101005961	10097973	20140505	2014/4/8	85	YR	66	KG	M	CN	MX	2014Äê	1	PS	KOMBIGLYZE XR	1	ORAL	LAST DOSE ON 08APR14.		DRUG14Q2.txt	DE	DIABETES MELLITUS	INDI14Q2.txt	2013/12/9	20140408			THER14Q2.txt	120
101006301	10098022	20140507	2014/1/16	74	YR			F	MD	US	2014Äê	1	PS	NUEDEXTA DEXTROMETHORPHAN HYDROBROMIDE 20 MG QUINIDINE SULFATE 10 MG CAPSULE 20 10MG	1		1 CAP		DRUG14Q2.txt	DE	AFFECT LABILITY	INDI14Q2.txt	2013/7/29	20140115			THER14Q2.txt	171
101008502	10098366	20140421	2014/3/25	75	YR			M	OT	GB	2014Äê	1	PS	DEXMEDETOMIDINE HYDROCHLORIDE	1	INTRAVENOUS			DRUG14Q2.txt	DE	SEDATION	INDI14Q2.txt	2014/3/13	20140325	12	DAY	THER14Q2.txt	12
101008892	10098389	20140421		67	YR			M	MD	TR	2014Äê	1	PS	SERTRALINE	1				DRUG14Q2.txt	DE	MAJOR DEPRESSION	INDI14Q2.txt
101008904	10098639	20140422	2014/4/16	88	YR	5.44308	LBS	F	CN	US	2014Äê	1	PS	DECITABINE	1		QDX10; 28DAYCYCLE		DRUG14Q2.txt	DE	ACUTE MYELOID LEUKAEMIA	INDI14Q2.txt	2014/2/7	20140316			THER14Q2.txt	68
101018333	10098713	20140703	2014/3/10					M	CN	US	2014Äê	1	PS	DIANEAL LOW CALCIUM PERITONEAL DIALYSIS SOLUTION WITH DEXTROSE	1	INTRAPERITONEAL		CALCIUM CHLORIDE DEXTROSE MAGNESIUM CHLORIDE SODIUM CHLORIDE SODIUM LACTATE	DRUG14Q3.txt	DE	PERITONEAL DIALYSIS	INDI14Q3.txt
101018402	10099535	20140506	2014/4/4	52	YR			M	OT	FR	2014Äê	1	PS	ULTRAVIST	1		100 ML, ONCE		DRUG14Q2.txt	DE	COMPUTERISED TOMOGRAM	INDI14Q2.txt	2014/4/4	20140404			THER14Q2.txt	0
101021062	10100498	20140423		66	YR			F	MD	US	2014Äê	1	PS	AVANDIA	1	ORAL	4MG PER DAY		DRUG14Q2.txt	DE	DIABETES MELLITUS	INDI14Q2.txt		2006			THER14Q2.txt
101021843	10100556	20140825	2014/2/3	64	YR			F	OT	US	2014Äê	1	PS	ADEMPAS	1	ORAL	0.5 MG, TID	RIOCIGUAT	DRUG14Q3.txt	DE	PULMONARY ARTERIAL HYPERTENSION	INDI14Q3.txt	2013/11/29				THER14Q3.txt	66
101024111	10100596	20140423		48	YR			F	OT	US	2014Äê	1	PS	GAMMAGARD LIQUID	1	INTRAVENOUS			DRUG14Q2.txt	DE	IMMUNE THROMBOCYTOPENIC PURPURA	INDI14Q2.txt
101024282	10100630	20140423		29	YR			M	OT	IN	2014Äê	1	PS	METOPROLOL	1	INTRAVENOUS	25 MG, 12 HOURLY		DRUG14Q2.txt	DE	TACHYCARDIA	INDI14Q2.txt
101024852	10100850	20140423	2010/12/29	30	YR	88	KG	M	OT	COUNTRY NOT SPECIFIED	2014Äê	1	PS	HUMIRA 40 MG 0 8 ML PRE FILLED SYRINGE	1	SUBCUTANEOUS			DRUG14Q2.txt	LT	PSORIASIS	INDI14Q2.txt					THER14Q2.txt
101025502	10100889	20140521						F	CN	AE	2014Äê	1	PS	TERIPARATIDE	1	UNKNOWN	UNK, UNKNOWN		DRUG14Q2.txt	DE	PRODUCT USED FOR UNKNOWN INDICATION	INDI14Q2.txt
101025652	10100890	20140630		87	YR	46	KG	F	CN	BR	2014Äê	1	PS	FORTEO	1	SUBCUTANEOUS	UNK, UNKNOWN		DRUG14Q2.txt	DE	OSTEOPOROSIS	INDI14Q2.txt	2011/11/11	201311			THER14Q2.txt
101026432	10101833	20141010	2014/4/10					M	CN	US	2014Äê	1	PS	DIANEAL LOW CALCIUM PERITONEAL DIALYSIS SOLUTION WITH DEXTROSE	1	INTRAPERITONEAL		CALCIUM CHLORIDE DEXTROSE MAGNESIUM CHLORIDE SODIUM CHLORIDE SODIUM LACTATE	DRUG14Q4.txt	HO	PERITONEAL DIALYSIS	INDI14Q4.txt
101027491	10101840	20140502						M	CN	US	2014Äê	1	PS	DIANEAL LOW CALCIUM	1	INTRAPERITONEAL			DRUG14Q2.txt	HO	RENAL FAILURE CHRONIC	INDI14Q2.txt					THER14Q2.txt
101034481	10102106	20140424		62	YR			M	MD	CA	2014Äê	1	PS	SANDOSTATIN LAR	1	INTRAMUSCULAR	40 MG, EVERY 4 WEEKS		DRUG14Q2.txt	DE	CARCINOID SYNDROME	INDI14Q2.txt	2008/10/23				THER14Q2.txt
101035662	10102184	20140701	2014/3/28	60	YR	87.09	KG	F	OT	US	2014Äê	1	PS	OLYSIO	1	ORAL		SIMEPREVIR	DRUG14Q3.txt	DE	HEPATITIS C	INDI14Q3.txt	2014/3/17	20140328			THER14Q3.txt	11
101037142	10102411	20140424		65	YR			M	OT	US	2014Äê	1	PS	METFORMIN	1				DRUG14Q2.txt	HO	TYPE 2 DIABETES MELLITUS	INDI14Q2.txt
101038502	10102428	20140611	2007/11/14	88	YR			F	MD	COUNTRY NOT SPECIFIED	2014Äê	1	PS	AVANDIA	1	ORAL			DRUG14Q2.txt	DE	DIABETES MELLITUS	INDI14Q2.txt		2007			THER14Q2.txt
101038764	10102485	20140611		63	YR	90.35	KG	M	MD	COUNTRY NOT SPECIFIED	2014Äê	1	PS	AVANDIA	1	ORAL			DRUG14Q2.txt	DE	DIABETES MELLITUS	INDI14Q2.txt					THER14Q2.txt
101039262	10102550	20140627	2008/6/23	47	YR	123.49	KG	M	MD	COUNTRY NOT SPECIFIED	2014Äê	1	PS	AVANDIA	1	ORAL	AVANDIA WAS NOT LISTED AMONG THE PATIENT'S RECORDS REVIEWED.		DRUG14Q2.txt	DE	DIABETES MELLITUS	INDI14Q2.txt
101042392	10102565	20140627	2008/10/15	57	YR			M	MD	COUNTRY NOT SPECIFIED	2014Äê	1	PS	AVANDIA	1	ORAL			DRUG14Q2.txt	DE	DIABETES MELLITUS	INDI14Q2.txt	2003/6/16	20060303			THER14Q2.txt	1948
101042672	10102643	20140715	2008/5/4	91	YR			M	CN	COUNTRY NOT SPECIFIED	2014Äê	1	PS	AVANDIA	1	ORAL	AVANDIA WAS NOT LISTED AMONG THE PATIENTS RECORDS REVIEWED.	ROSIGLITAZONE MALEATE	DRUG14Q3.txt	DE	DIABETES MELLITUS	INDI14Q3.txt
101044452	10102749	20140424		42	YR			F	OT	COUNTRY NOT SPECIFIED	2014Äê	1	PS	METHOTREXATE	1	ORAL	ONCE PER WEEK		DRUG14Q2.txt	DE	SJOGREN'S SYNDROME	INDI14Q2.txt		2012			THER14Q2.txt
101046232	10103448	20140424		66	YR			F	MD	GB	2014Äê	1	PS	METFORMIN UNKNOWN	1	ORAL	1 G, BID		DRUG14Q2.txt	LT	TYPE 2 DIABETES MELLITUS	INDI14Q2.txt
101046922	10103566	20140625	2002/10/30	63	YR			F	MD	COUNTRY NOT SPECIFIED	2014Äê	1	PS	AVANDIA	1	ORAL			DRUG14Q2.txt	DE	DIABETES MELLITUS	INDI14Q2.txt	2001/10/22	20020808			THER14Q2.txt	373
101048512	10103714	20140702	2005/8/9	48	YR			M	MD	COUNTRY NOT SPECIFIED	2014Äê	1	PS	AVANDIA	1	ORAL		ROSIGLITAZONE MALEATE	DRUG14Q3.txt	DE	DIABETES MELLITUS	INDI14Q3.txt		2005			THER14Q3.txt
101049982	10103850	20140723						F	MD	COUNTRY NOT SPECIFIED	2014Äê	1	PS	AVANDIA	1	ORAL	DATES OF AVANDIA USE COULD NOT BE CONFIRMED IN RECORDS REVIEWED.	ROSIGLITAZONE MALEATE	DRUG14Q3.txt	DE	DIABETES MELLITUS	INDI14Q3.txt
101050182	10103876	20150318	2000/11/26	77	YR			F	CN	COUNTRY NOT SPECIFIED	2015Äê	1	PS	AVANDIA	1	ORAL		ROSIGLITAZONE MALEATE	DRUG15Q1.txt	DE	DIABETES MELLITUS	INDI15Q1.txt		2000			THER15Q1.txt
101050232	10103926	20140826	2003/10/7					F	MD	COUNTRY NOT SPECIFIED	2014Äê	1	PS	AVANDIA	1	ORAL	AVANDIA WAS NOT LISTED AMONG THE PATIENTS RECORDS REVIEWED.	ROSIGLITAZONE MALEATE	DRUG14Q3.txt	DE	DIABETES MELLITUS	INDI14Q3.txt
101050272	10104239	20140722	2009/5/24	59	YR	113.95	KG	F	MD	COUNTRY NOT SPECIFIED	2014Äê	1	PS	AVANDIA	1	ORAL		ROSIGLITAZONE MALEATE	DRUG14Q3.txt	DE	DIABETES MELLITUS	INDI14Q3.txt					THER14Q3.txt
101050962	10104267	20140914	2007/1/8	50	YR			M	MD	COUNTRY NOT SPECIFIED	2014Äê	1	PS	AVANDIA	1	ORAL	AVANDIA WAS NOT LISTED AMONG THE PATIENT'S RECORDS REVIEWED	ROSIGLITAZONE MALEATE	DRUG14Q3.txt	DE	DIABETES MELLITUS	INDI14Q3.txt
101051762	10104445	20140730	2004/12/22	72	YR			F	MD	COUNTRY NOT SPECIFIED	2014Äê	1	PS	AVANDIA	1	ORAL		ROSIGLITAZONE MALEATE	DRUG14Q3.txt	DE	DIABETES MELLITUS	INDI14Q3.txt		2007			THER14Q3.txt
101053282	10104623	20140826	2006/1/5	77	YR			F	MD	COUNTRY NOT SPECIFIED	2014Äê	1	PS	AVANDIA	1	ORAL	AVANDIA WAS NOT LISTED AMONG THE PATIENTS RECORDS REVIEWED.	ROSIGLITAZONE MALEATE	DRUG14Q3.txt	DE	DIABETES MELLITUS	INDI14Q3.txt
101053402	10104692	20140814						F	MD	COUNTRY NOT SPECIFIED	2014Äê	1	PS	AVANDIA	1	ORAL	AVANDIA USE COULD NOT BE CONFIRMED IN RECORDS REVIEWED.	ROSIGLITAZONE MALEATE	DRUG14Q3.txt	HO	DIABETES MELLITUS	INDI14Q3.txt
101054782	10104851	20140815	2006/6/17	49	YR			F	CN	COUNTRY NOT SPECIFIED	2014Äê	1	PS	AVANDIA	1	ORAL	AVANDIA WAS NOT LISTED AMONG THE PATIENTS DISCHARGE RECORDS.	ROSIGLITAZONE MALEATE	DRUG14Q3.txt	DE	DIABETES MELLITUS	INDI14Q3.txt
101054852	10104998	20140624	2008/11/28	80	YR			F	MD	COUNTRY NOT SPECIFIED	2014Äê	1	PS	AVANDIA	1	ORAL	AVANDIA WAS NOT LISTED AMONG THE PATIENTS DISCHARGE RECORDS.		DRUG14Q2.txt	DE	DIABETES MELLITUS	INDI14Q2.txt
101055192	10105018	20141031						F	MD	COUNTRY NOT SPECIFIED	2014Äê	1	PS	AVANDIA	1	ORAL	AVANDIA WAS NOT LISTED AMONG THE PATIENTS DISCHARGE RECORDS.	ROSIGLITAZONE MALEATE	DRUG14Q4.txt	DE	DIABETES MELLITUS	INDI14Q4.txt
101056402	10105023	20141204	2006/5/20	74	YR			M	MD	COUNTRY NOT SPECIFIED	2014Äê	1	PS	AVANDIA	1	ORAL	AVANDIA WAS NOT LISTED AMONG THE PATIENTS DISCHARGE RECORDS.	ROSIGLITAZONE MALEATE	DRUG14Q4.txt	DE	DIABETES MELLITUS	INDI14Q4.txt
101058452	10105027	20140611	2010/1/31	69	YR	125	KG	M	MD	COUNTRY NOT SPECIFIED	2014Äê	1	PS	AVANDIA	1	ORAL	DATES OF AVANDIA USE COULD NOT BE CONFIRMED IN RECORDS REVIEWED.		DRUG14Q2.txt	DE	DIABETES MELLITUS	INDI14Q2.txt
101059712	10105096	20140717	2004/10/24	61	YR	110.09	KG	F	MD	COUNTRY NOT SPECIFIED	2014Äê	1	PS	AVANDIA	1	ORAL	DATES OF AVANDIA USE COULD NOT BE CONFIRMED IN RECORDS REVIEWED.	ROSIGLITAZONE MALEATE	DRUG14Q3.txt	DE	DIABETES MELLITUS	INDI14Q3.txt
101060862	10105176	20140804	2007/3/30	56	YR			M	MD	COUNTRY NOT SPECIFIED	2014Äê	1	PS	AVANDIA	1	ORAL		ROSIGLITAZONE MALEATE	DRUG14Q3.txt	DE	DIABETES MELLITUS	INDI14Q3.txt		200802			THER14Q3.txt
101061532	10105328	20140731	2007/2/13	79	YR			M	MD	COUNTRY NOT SPECIFIED	2014Äê	1	PS	AVANDIA	1	ORAL	DATES OF AVANDIA USE COULD NOT BE CONFIRMED IN RECORDS REVIEWED.	ROSIGLITAZONE MALEATE	DRUG14Q3.txt	DE	DIABETES MELLITUS	INDI14Q3.txt
101063492	10105340	20140718	2001/8/14	68	YR			F	MD	COUNTRY NOT SPECIFIED	2014Äê	1	PS	AVANDIA	1	ORAL		ROSIGLITAZONE MALEATE	DRUG14Q3.txt	DE	DIABETES MELLITUS	INDI14Q3.txt		2001			THER14Q3.txt
101063772	10105478	20140625	2008/10/9	43	YR	95.34	KG	F	MD	COUNTRY NOT SPECIFIED	2014Äê	1	PS	AVANDIA	1	ORAL			DRUG14Q2.txt	DE	DIABETES MELLITUS	INDI14Q2.txt		2007			THER14Q2.txt
101064242	10105485	20140806	2008/2/17	67	YR			F	MD	COUNTRY NOT SPECIFIED	2014Äê	1	PS	AVANDIA	1	ORAL	AVANDIA WAS NOT LISTED AMONG THE PATIENTS DISCHARGE RECORDS.	ROSIGLITAZONE MALEATE	DRUG14Q3.txt	HO	DIABETES MELLITUS	INDI14Q3.txt
101064473	10105519	20140819	2005/9/1	77	YR			M	CN	COUNTRY NOT SPECIFIED	2014Äê	1	PS	AVANDIA	1	ORAL	DATES OF AVANDIA USE COULD NOT BE CONFIRMED IN RECORDS REVIEWED.	ROSIGLITAZONE MALEATE	DRUG14Q3.txt	DE	DIABETES MELLITUS	INDI14Q3.txt
101064722	10105640	20140922	2007/12/22	90	YR			F	MD	COUNTRY NOT SPECIFIED	2014Äê	1	PS	AVANDIA	1	ORAL		ROSIGLITAZONE MALEATE	DRUG14Q3.txt	DE	DIABETES MELLITUS	INDI14Q3.txt
101065322	10105845	20140731	2010/8/23	54	YR			M	MD	COUNTRY NOT SPECIFIED	2014Äê	1	PS	AVANDIA	1	ORAL	DATES OF AVANDIA USE COULD NOT BE CONFIRMED IN RECORDS REVIEWED.	ROSIGLITAZONE MALEATE	DRUG14Q3.txt	DE	DIABETES MELLITUS	INDI14Q3.txt
101067022	10105971	20140728	2006/8/24	62	YR			F	MD	COUNTRY NOT SPECIFIED	2014Äê	1	PS	AVANDIA	1	ORAL	AVANDIA WAS NOT LISTED AMONG THE PATIENTS RECORDS REVIEWED.	ROSIGLITAZONE MALEATE	DRUG14Q3.txt	DE	DIABETES MELLITUS	INDI14Q3.txt
101067592	10106086	20140701	2007/9/28	67	YR			F	MD	COUNTRY NOT SPECIFIED	2014Äê	1	PS	AVANDIA	1	ORAL	DATES OF AVANDIA USE COULD NOT BE CONFIRMED IN RECORDS REVIEWED.	ROSIGLITAZONE MALEATE	DRUG14Q3.txt	HO	DIABETES MELLITUS	INDI14Q3.txt
101067632	10106153	20140726	2009/11/12	74	YR			F	MD	COUNTRY NOT SPECIFIED	2014Äê	1	PS	AVANDIA	1	ORAL		ROSIGLITAZONE MALEATE	DRUG14Q3.txt	DE	DIABETES MELLITUS	INDI14Q3.txt		2009			THER14Q3.txt
101067912	10106349	20141007	2006/3/17	65	YR			M	OT	COUNTRY NOT SPECIFIED	2014Äê	1	PS	AVANDIA	1	ORAL	DATES OF AVANDIA USE COULD NOT BE CONFIRMED IN RECORDS REVIEWED.	ROSIGLITAZONE MALEATE	DRUG14Q4.txt	DE	DIABETES MELLITUS	INDI14Q4.txt
101068792	10106377	20140717	2004/4/27	83	YR			M	CN	COUNTRY NOT SPECIFIED	2014Äê	1	PS	AVANDIA	1	ORAL		ROSIGLITAZONE MALEATE	DRUG14Q3.txt	DE	DIABETES MELLITUS	INDI14Q3.txt
101069742	10106424	20140807	2009/12/28	64	YR			M	MD	COUNTRY NOT SPECIFIED	2014Äê	1	PS	AVANDIA	1	ORAL	AVANDIA WAS NOT LISTED AMONG THE PATIENT'S DISCHARGE RECORDS.	ROSIGLITAZONE MALEATE	DRUG14Q3.txt	HO	DIABETES MELLITUS	INDI14Q3.txt
101071104	10106447	20150326	2003/11/10	59	YR			M	MD	COUNTRY NOT SPECIFIED	2015Äê	1	PS	AVANDIA	1	ORAL	AVANDIA WAS NOT LISTED AMONG THE PATIENTS DISCHARGE RECORDS.	ROSIGLITAZONE MALEATE	DRUG15Q1.txt	DE	DIABETES MELLITUS	INDI15Q1.txt
101071562	10106472	20140611	2004/8/31	58	YR			M	MD	COUNTRY NOT SPECIFIED	2014Äê	1	PS	AVANDIA	1	ORAL			DRUG14Q2.txt	DE	DIABETES MELLITUS	INDI14Q2.txt		2004			THER14Q2.txt
101071922	10106532	20150313	2007/2/11	48	YR			M	MD	US	2015Äê	1	PS	AVANDIA	1	ORAL	DATES OF AVANDIA USE COULD NOT BE CONFIRMED IN RECORDS REVIEWED.	ROSIGLITAZONE MALEATE	DRUG15Q1.txt	DE	DIABETES MELLITUS	INDI15Q1.txt					THER15Q1.txt
101072732	10106702	20140919	2005/6/11	49	YR			M	CN	COUNTRY NOT SPECIFIED	2014Äê	1	PS	AVANDIA	1	ORAL	DATES OF AVANDIA USE COULD NOT BE CONFIRMED IN RECORDS REVIEWED.	ROSIGLITAZONE MALEATE	DRUG14Q3.txt	DE	DIABETES MELLITUS	INDI14Q3.txt
101073612	10106759	20140702	2003/1/8	81	YR			M	MD	COUNTRY NOT SPECIFIED	2014Äê	1	PS	AVANDIA	1	ORAL	DATE OF AVANDIA USE COULD NOT BE CONFIRMED IN RECORDS REVIEWED.	ROSIGLITAZONE MALEATE	DRUG14Q3.txt	DE	DIABETES MELLITUS	INDI14Q3.txt
101074502	10106763	20140613		64	YR	83.54	KG	F	MD	COUNTRY NOT SPECIFIED	2014Äê	1	PS	AVANDIA	1	ORAL			DRUG14Q2.txt	DE	DIABETES MELLITUS	INDI14Q2.txt	2000/1/17	20031218			THER14Q2.txt
101074793	10106791	20140725	2007/10/30	70	YR			M	MD	COUNTRY NOT SPECIFIED	2014Äê	1	PS	AVANDIA	1	ORAL		ROSIGLITAZONE MALEATE	DRUG14Q3.txt	DE	DIABETES MELLITUS	INDI14Q3.txt
101076423	10106879	20141024	2010/8/21	76	YR			F	CN	COUNTRY NOT SPECIFIED	2014Äê	1	PS	AVANDIA	1	ORAL		ROSIGLITAZONE MALEATE	DRUG14Q4.txt	DE	DIABETES MELLITUS	INDI14Q4.txt
101077332	10106974	20140902	2000/5/4	71	YR			M	MD	COUNTRY NOT SPECIFIED	2014Äê	1	PS	AVANDIA	1	ORAL	AVANDIA WAS NOT LISTED AMONG THE PATIENTS DISCHARGE RECORDS.	ROSIGLITAZONE MALEATE	DRUG14Q3.txt	DE	DIABETES MELLITUS	INDI14Q3.txt
101078152	10107110	20150225	2004/7/14	56	YR			F	CN	COUNTRY NOT SPECIFIED	2015Äê	1	PS	AVANDIA	1	ORAL	AVANDIA WAS NOT LISTED AMONG THE PATIENT'S DISCHARGE RECORDS.	ROSIGLITAZONE MALEATE	DRUG15Q1.txt	DE	DIABETES MELLITUS	INDI15Q1.txt
101078602	10107156	20141031	2006/2/21	71	YR			M	MD	COUNTRY NOT SPECIFIED	2014Äê	1	PS	AVANDIA	1	ORAL	DATES OF AVANDIA USE COULD NOT BE CONFIRMED IN RECORDS REVIEWED.	ROSIGLITAZONE MALEATE	DRUG14Q4.txt	DE	DIABETES MELLITUS	INDI14Q4.txt
101079532	10107192	20140820	2007/6/13	59	YR			M	MD	COUNTRY NOT SPECIFIED	2014Äê	1	PS	AVANDIA	1	ORAL	AVANDIA WAS NOT LISTED AMONG THE PATIENTS RECORDS REVIEWED. ?.	ROSIGLITAZONE MALEATE	DRUG14Q3.txt	DE	DIABETES MELLITUS	INDI14Q3.txt
101080362	10107273	20141023	2007/7/27	81	YR			F	MD	COUNTRY NOT SPECIFIED	2014Äê	1	PS	AVANDIA	1	ORAL	AVANDIA WAS NOT LISTED AMONG THE PATIENTS RECORDS REVIEWED.	ROSIGLITAZONE MALEATE	DRUG14Q4.txt	DE	DIABETES MELLITUS	INDI14Q4.txt
101080672	10107361	20150316	2004/10/9	50	YR			F	MD	COUNTRY NOT SPECIFIED	2015Äê	1	PS	AVANDIA	1	ORAL	AVANDIA WAS NOT LISTED AMONG THE PATIENTS DISCHARGE RECORDS.	ROSIGLITAZONE MALEATE	DRUG15Q1.txt	DE	DIABETES MELLITUS	INDI15Q1.txt
101081932	10107450	20150216	2003/10/4	59	YR			F	CN	COUNTRY NOT SPECIFIED	2015Äê	1	PS	AVANDIA	1	ORAL	AVANDIA WAS NOT LISTED AMONG THE PATIENT'S DISCHARGE RECORDS.	ROSIGLITAZONE MALEATE	DRUG15Q1.txt	DE	DIABETES MELLITUS	INDI15Q1.txt
101082602	10107479	20140611	2013/10/29	78	YR			M	CN	COUNTRY NOT SPECIFIED	2014Äê	1	PS	ACLASTA	1	INTRAVENOUS	5 MG, UNK		DRUG14Q2.txt	DE			2010/8/2				THER14Q2.txt	1184
101083352	10107642	20140923	2011/1/26	44	YR			M	MD	COUNTRY NOT SPECIFIED	2014Äê	1	PS	AVANDIA	1	ORAL	AVANDIA WAS NOT LISTED AMONG THE PATIENTS DISCHARGE RECORDS.	ROSIGLITAZONE MALEATE	DRUG14Q3.txt	DE	DIABETES MELLITUS	INDI14Q3.txt
101090222	10107733	20150312	2003/6/21	68	YR			M	MD	COUNTRY NOT SPECIFIED	2015Äê	1	PS	AVANDIA	1	ORAL	AVANDIA WAS NOT LISTED AMONG THE PATIENTS DISCHARGE RECORDS	ROSIGLITAZONE MALEATE	DRUG15Q1.txt	DE	DIABETES MELLITUS	INDI15Q1.txt
101091342	10107815	20140829	2010/3/27	58	YR			M	MD	COUNTRY NOT SPECIFIED	2014Äê	1	PS	AVANDIA	1	ORAL	AVANDIA WAS NOT LISTED AMONG THE PATIENTS RECORDS REVIEWED.	ROSIGLITAZONE MALEATE	DRUG14Q3.txt	DE	DIABETES MELLITUS	INDI14Q3.txt
101091432	10107860	20141031	2010/8/25	61	YR			M	MD	COUNTRY NOT SPECIFIED	2014Äê	1	PS	AVANDIA	1	ORAL	AVANDIA WAS NOT LISTED AMONG THE PATIENTS RECORDS REVIEWED.	ROSIGLITAZONE MALEATE	DRUG14Q4.txt	DE	DIABETES MELLITUS	INDI14Q4.txt
101091892	10107953	20141031	2006/6/1	62	YR			F	MD	COUNTRY NOT SPECIFIED	2014Äê	1	PS	AVANDIA	1	ORAL	DATES OF AVANDIA USE COULD NOT BE CONFIRMED IN RECORDS REVIEWED.	ROSIGLITAZONE MALEATE	DRUG14Q4.txt	DE	DIABETES MELLITUS	INDI14Q4.txt
101092052	10108036	20140729	2001/4/11	49	YR			F	MD	COUNTRY NOT SPECIFIED	2014Äê	1	PS	AVANDIA	1	ORAL	DATES OF AVANDIA USE COULD NOT BE CONFIRMED IN RECORDS REVIEWED	ROSIGLITAZONE MALEATE	DRUG14Q3.txt	DE	DIABETES MELLITUS	INDI14Q3.txt
101092142	10108067	20140911	2010/3/16	79	YR			M	MD	COUNTRY NOT SPECIFIED	2014Äê	1	PS	AVANDIA	1	ORAL	AVANDIA WAS NOT LISTED AMONG THE PATIENT'S DISCHARGE RECORDS.	ROSIGLITAZONE MALEATE	DRUG14Q3.txt	DE	DIABETES MELLITUS	INDI14Q3.txt
101092472	10108193	20140907	2007/1/28	41	YR			M	MD	COUNTRY NOT SPECIFIED	2014Äê	1	PS	AVANDIA	1	ORAL	DATES OF AVANDIA USE COULD NOT BE CONFIRMED IN RECORDS REVIEWED.	ROSIGLITAZONE MALEATE	DRUG14Q3.txt	DE	DIABETES MELLITUS	INDI14Q3.txt
101092692	10108260	20141023	2011/4/9	64	YR			F	CN	COUNTRY NOT SPECIFIED	2014Äê	1	PS	AVANDIA	1	ORAL	AVANDIA WAS NOT LISTED AMONG THE PATIENTS RECORDS REVIEWED.	ROSIGLITAZONE MALEATE	DRUG14Q4.txt	DE	DIABETES MELLITUS	INDI14Q4.txt
101092702	10108335	20150312	2007/12/31	63	YR			M	MD	COUNTRY NOT SPECIFIED	2015Äê	1	PS	AVANDIA	1	ORAL	AVANDIA WAS NOT LISTED AMONG THE PATIENTS DISCHARGE RECORDS.	ROSIGLITAZONE MALEATE	DRUG15Q1.txt	DE	DIABETES MELLITUS	INDI15Q1.txt
101092732	10109022	20141008	2007/4/5	62	YR			F	CN	COUNTRY NOT SPECIFIED	2014Äê	1	PS	AVANDIA	1	ORAL	AVANDIA WAS NOT LISTED AMONG THE PATIENTS RECORDS REVIEWED.	ROSIGLITAZONE MALEATE	DRUG14Q4.txt	DE	DIABETES MELLITUS	INDI14Q4.txt
101092902	10109134	20141024	2003/4/30	55	YR			M	MD	COUNTRY NOT SPECIFIED	2014Äê	1	PS	AVANDIA	1	ORAL	DATES OF AVANDIA USE COULD NOT BE CONFIRMED IN RECORDS REVIEWED.	ROSIGLITAZONE MALEATE	DRUG14Q4.txt	DE	DIABETES MELLITUS	INDI14Q4.txt
101094753	10109143	20141211	2010/11/11	78	YR			M	MD	COUNTRY NOT SPECIFIED	2014Äê	1	PS	AVANDIA	1	ORAL	AVANDIA WAS NOT LISTED AMONG THE PATIENT'S RECORDS REVIEWED.	ROSIGLITAZONE MALEATE	DRUG14Q4.txt	DE	DIABETES MELLITUS	INDI14Q4.txt
101094912	10109189	20141203	2004/4/6	66	YR			F	MD	COUNTRY NOT SPECIFIED	2014Äê	1	PS	AVANDIA	1	ORAL	AVANDIA WAS NOT LISTED AMONG THE PATIENTS DISCHARGE RECORDS.	ROSIGLITAZONE MALEATE	DRUG14Q4.txt	DE	DIABETES MELLITUS	INDI14Q4.txt
101095062	10109205	20150105	2008/11/24	60	YR			M	MD	COUNTRY NOT SPECIFIED	2015Äê	1	PS	AVANDIA	1	ORAL	AVANDIA WAS NOT LISTED AMONG THE PATIENTS RECORDS REVIEWED.	ROSIGLITAZONE MALEATE	DRUG15Q1.txt	DE	DIABETES MELLITUS	INDI15Q1.txt
101095852	10109214	20140915	2007/8/23	76	YR			M	MD	COUNTRY NOT SPECIFIED	2014Äê	1	PS	AVANDIA	1	ORAL	DATES OF AVANDIA USE COULD NOT BE CONFIRMED IN RECORDS REVIEWED.	ROSIGLITAZONE MALEATE	DRUG14Q3.txt	DE	DIABETES MELLITUS	INDI14Q3.txt
101096812	10109247	20141210	2006/4/11	53	YR			M	MD	COUNTRY NOT SPECIFIED	2014Äê	1	PS	AVANDIA	1	ORAL	DATES OF AVANDIA USE COULD NOT BE CONFIRMED IN RECORDS REVIEWED	ROSIGLITAZONE MALEATE	DRUG14Q4.txt	HO	DIABETES MELLITUS	INDI14Q4.txt
101096821	10109269	20141230	2001/4/26	48	YR			F	MD	COUNTRY NOT SPECIFIED	2014Äê	1	PS	AVANDIA	1	ORAL	AVANDIA WAS NOT LISTED AMONG THE PATIENTS RECORDS REVIEWED.	ROSIGLITAZONE MALEATE	DRUG14Q4.txt	DE	DIABETES MELLITUS	INDI14Q4.txt
101096891	10109270	20150312	2010/1/10	58	YR			F	OT	COUNTRY NOT SPECIFIED	2015Äê	1	PS	AVANDIA	1	ORAL	DATES OF AVANDIA USE COULD NOT BE CONFIRMED IN RECORDS REVIEWED.	ROSIGLITAZONE MALEATE	DRUG15Q1.txt	DE	DIABETES MELLITUS	INDI15Q1.txt
101096932	10109273	20150311	2012/9/10	65	YR			M	MD	COUNTRY NOT SPECIFIED	2015Äê	1	PS	AVANDIA	1	ORAL	AVANDIA WAS NOT LISTED AMONG THE PATIENTS RECORDS REVIEWED.	ROSIGLITAZONE MALEATE	DRUG15Q1.txt	DE	DIABETES MELLITUS	INDI15Q1.txt
101097252	10109290	20141016	2009/2/17	51	YR			F	MD	COUNTRY NOT SPECIFIED	2014Äê	1	PS	AVANDIA	1	ORAL	AVANDIA WAS NOT LISTED AMONG THE PATIENT'S RECORDS REVIEWED.	ROSIGLITAZONE MALEATE	DRUG14Q4.txt	DE	DIABETES MELLITUS	INDI14Q4.txt
101097692	10109475	20140508		69	YR	61	KG	F	MD	BR	2014Äê	1	PS	MABTHERA	1	UNKNOWN			DRUG14Q2.txt	DE	RHEUMATOID ARTHRITIS	INDI14Q2.txt	2013/11/21				THER14Q2.txt
101097902	10109491	20141012	2011/11/25	67	YR			F	MD	COUNTRY NOT SPECIFIED	2014Äê	1	PS	AVANDIA	1	ORAL	DATES OF AVANDIA USE COULD NOT BE CONFIRMED IN RECORDS REVIEWED	ROSIGLITAZONE MALEATE	DRUG14Q4.txt	DE	DIABETES MELLITUS	INDI14Q4.txt
101100082	10109506	20141209	2008/2/14	60	YR			F	MD	COUNTRY NOT SPECIFIED	2014Äê	1	PS	AVANDIA	1	ORAL	DATES OF AVANDIA USE COULD NOT BE CONFIRMED IN RECORDS REVIEWED.	ROSIGLITAZONE MALEATE	DRUG14Q4.txt	DE	DIABETES MELLITUS	INDI14Q4.txt
101100342	10109585	20141205	2007/6/14	48	YR			M	MD	COUNTRY NOT SPECIFIED	2014Äê	1	PS	AVANDIA	1	ORAL	DATES OF AVANDIA USE COULD NOT BE CONFIRMED IN RECORDS REVIEWED.	ROSIGLITAZONE MALEATE	DRUG14Q4.txt	DE	DIABETES MELLITUS	INDI14Q4.txt
101100922	10109681	20141122	2005/7/20	54	YR			M	CN	COUNTRY NOT SPECIFIED	2014Äê	1	PS	AVANDIA	1	ORAL	DATES OF AVANDIA USE COULD NOT BE CONFIRMED IN RECORDS REVIEWED	ROSIGLITAZONE MALEATE	DRUG14Q4.txt	DE	DIABETES MELLITUS	INDI14Q4.txt
101101422	10109682	20140423		71	YR			M	OT	CA	2014Äê	1	PS	TRANEXAMIC ACID MANUFACTURER UNKNOWN TRANEXAMIC ACID TRANEXAMIC ACID	1	INTRAVENOUS	TOTAL 1G INTRA-OPERATIVELY LOADING DOSE		DRUG14Q2.txt	LT	PROCEDURAL HAEMORRHAGE	INDI14Q2.txt
101102072	10109689	20140425						F		US	2014Äê	1	PS	FENTANYL PATCH	1				DRUG14Q2.txt
101103752	10109693	20141204	2006/1/9	75	YR			M	MD	COUNTRY NOT SPECIFIED	2014Äê	1	PS	AVANDIA	1	ORAL	AVANDIA WAS NOT LISTED AMONG THE PATIENTS DISCHARGE RECORDS.	ROSIGLITAZONE MALEATE	DRUG14Q4.txt	DE	DIABETES MELLITUS	INDI14Q4.txt
101104322	10109725	20150105	2007/8/17	54	YR			F	CN	COUNTRY NOT SPECIFIED	2015Äê	1	PS	AVANDIA	1	ORAL	DATES OF AVANDIA USE COULD NOT BE CONFIRMED IN RECORDS REVIEWED.	ROSIGLITAZONE MALEATE	DRUG15Q1.txt	DE	DIABETES MELLITUS	INDI15Q1.txt
101104412	10109769	20141211	2004/8/5	58	YR			M	MD	COUNTRY NOT SPECIFIED	2014Äê	1	PS	AVANDIA	1	ORAL	DATES OF AVANDIA USE COULD NOT BE CONFIRMED IN RECORDS REVIEWED.	ROSIGLITAZONE MALEATE	DRUG14Q4.txt	DE	DIABETES MELLITUS	INDI14Q4.txt
101106652	10109790	20150107	2009/1/5	70	YR			M	CN	COUNTRY NOT SPECIFIED	2015Äê	1	PS	AVANDIA	1	ORAL	AVANDIA WAS NOT LISTED AMONG THE PATIENTS RECORDS REVIEWED.	ROSIGLITAZONE MALEATE	DRUG15Q1.txt	DE	DIABETES MELLITUS	INDI15Q1.txt
101107462	10110008	20150113	2012/6/12	65	YR			M	CN	COUNTRY NOT SPECIFIED	2015Äê	1	PS	AVANDIA	1	ORAL	AVANDIA WAS NOT LISTED AMONG THE PATIENTS RECORDS REVIEWED.	ROSIGLITAZONE MALEATE	DRUG15Q1.txt	DE	DIABETES MELLITUS	INDI15Q1.txt
101107792	10110034	20141005	2009/6/11	83	YR			M	MD	COUNTRY NOT SPECIFIED	2014Äê	1	PS	AVANDIA	1	ORAL		ROSIGLITAZONE MALEATE	DRUG14Q4.txt	DE	DIABETES MELLITUS	INDI14Q4.txt
101108132	10110092	20141222	2007/7/16	46	YR			M	MD	COUNTRY NOT SPECIFIED	2014Äê	1	PS	AVANDIA	1	ORAL	DATES OF AVANDIA USE COULD NOT BE CONFIRMED IN RECORDS REVIEWED.	ROSIGLITAZONE MALEATE	DRUG14Q4.txt	DE	DIABETES MELLITUS	INDI14Q4.txt
101109182	10110142	20150102	2010/2/10					M	CN	COUNTRY NOT SPECIFIED	2015Äê	1	PS	AVANDIA	1	ORAL	AVANDIA WAS NOT LISTED AMONG THE PATIENTS RECORDS REVIEWED.	ROSIGLITAZONE MALEATE	DRUG15Q1.txt	DE	DIABETES MELLITUS	INDI15Q1.txt
101111262	10110207	20141216	2006/2/12	45	YR			M	CN	COUNTRY NOT SPECIFIED	2014Äê	1	PS	AVANDIA	1	ORAL	DATES OF AVANDIA USE COULD NOT BE CONFIRMED IN RECORDS REVIEWED	ROSIGLITAZONE MALEATE	DRUG14Q4.txt	DE	DIABETES MELLITUS	INDI14Q4.txt
101111402	10110375	20141211	2003/11/6	76	YR			M	MD	COUNTRY NOT SPECIFIED	2014Äê	1	PS	AVANDIA	1	ORAL	AVANDIA WAS NOT LISTED AMONG THE PATIENT'S RECORDS REVIEWED.	ROSIGLITAZONE MALEATE	DRUG14Q4.txt	DE	DIABETES MELLITUS	INDI14Q4.txt
101112842	10110432	20141218	2008/5/8	71	YR			M	OT	COUNTRY NOT SPECIFIED	2014Äê	1	PS	AVANDIA	1	ORAL	DATES OF AVANDIA USE COULD NOT BE CONFIRMED IN RECORDS REVIEWED.	ROSIGLITAZONE MALEATE	DRUG14Q4.txt	DE	DIABETES MELLITUS	INDI14Q4.txt
101113312	10110441	20150312	2009/7/16	66	YR			F	MD	COUNTRY NOT SPECIFIED	2015Äê	1	PS	AVANDIA	1	ORAL	DATES OF AVANDIA USE COULD NOT BE CONFIRMED IN RECORDS REVIEWED.	ROSIGLITAZONE MALEATE	DRUG15Q1.txt	HO	DIABETES MELLITUS	INDI15Q1.txt
101113862	10110665	20141222	2010/4/30	54	YR			M	MD	COUNTRY NOT SPECIFIED	2014Äê	1	PS	AVANDIA	1	ORAL	AVANDIA WAS NOT LISTED AMONG THE PATIENTS RECORDS REVIEWED.	ROSIGLITAZONE MALEATE	DRUG14Q4.txt	DE	DIABETES MELLITUS	INDI14Q4.txt
101114762	10110746	20141217	2008/2/10	76	YR			M	CN	COUNTRY NOT SPECIFIED	2014Äê	1	PS	AVANDIA	1	ORAL	AVANDIA WAS NOT LISTED AMONG THE PATIENTS RECORDS REVIEWED.	ROSIGLITAZONE MALEATE	DRUG14Q4.txt	DE	DIABETES MELLITUS	INDI14Q4.txt
101115842	10110779	20141217	2007/10/20	48	YR			F	MD	COUNTRY NOT SPECIFIED	2014Äê	1	PS	AVANDIA	1	ORAL	AVANDIA WAS NOT LISTED AMONG THE PATIENTS RECORDS REVIEWED.	ROSIGLITAZONE MALEATE	DRUG14Q4.txt	DE	DIABETES MELLITUS	INDI14Q4.txt
101115892	10110813	20141126	2008/12/3	47	YR			M	MD	COUNTRY NOT SPECIFIED	2014Äê	1	PS	AVANDIA	1	ORAL	AVANDIA WAS NOT LISTED AMONG THE PATIENT'S RECORDS REVIEWED.	ROSIGLITAZONE MALEATE	DRUG14Q4.txt	DE	DIABETES MELLITUS	INDI14Q4.txt
101116151	10110918	20150104	2007/12/17					M	CN	COUNTRY NOT SPECIFIED	2015Äê	1	PS	AVANDIA	1	ORAL	DATES OF AVANDIA USE COULD NOT BE CONFIRMED IN RECORDS REVIEWED.	ROSIGLITAZONE MALEATE	DRUG15Q1.txt	DE	DIABETES MELLITUS	INDI15Q1.txt
101116242	10111126	20141208	2007/4/2	26	YR			F	MD	COUNTRY NOT SPECIFIED	2014Äê	1	PS	AVANDIA	1	ORAL	AVANDIA WAS NOT LISTED AMONG THE PATIENTS DISCHARGE RECORDS.	ROSIGLITAZONE MALEATE	DRUG14Q4.txt	HO	DIABETES MELLITUS	INDI14Q4.txt
101116972	10111140	20150102	2005/2/13	57	YR			M	MD	COUNTRY NOT SPECIFIED	2015Äê	1	PS	AVANDIA	1	ORAL	AVANDIA WAS NOT LISTED AMONG THE PATIENTS RECORDS REVIEWED	ROSIGLITAZONE MALEATE	DRUG15Q1.txt	DE	DIABETES MELLITUS	INDI15Q1.txt
101117582	10111284	20141208	2005/5/21	79	YR	77.18	KG	M	MD	COUNTRY NOT SPECIFIED	2014Äê	1	PS	AVANDIA	1	ORAL	DATES OF AVANDIA USE COULD NOT BE CONFIRMED IN RECORDS REVIEWED.	ROSIGLITAZONE MALEATE	DRUG14Q4.txt	DE	DIABETES MELLITUS	INDI14Q4.txt
101118553	10111331	20150202	2004/1/16	47	YR			M	MD	COUNTRY NOT SPECIFIED	2015Äê	1	PS	AVANDIA	1	ORAL	AVANDIA WAS NOT LISTED AMONG THE PATIENTS DISCHARGE RECORDS.	ROSIGLITAZONE MALEATE	DRUG15Q1.txt	DE	DIABETES MELLITUS	INDI15Q1.txt
101118953	10111386	20141225	2010/12/5	81	YR			M	MD	COUNTRY NOT SPECIFIED	2014Äê	1	PS	AVANDIA	1	ORAL	AVANDIA WAS NOT LISTED AMONG THE PATIENTS RECORDS REVIEWED.	ROSIGLITAZONE MALEATE	DRUG14Q4.txt	DE	DIABETES MELLITUS	INDI14Q4.txt
101119053	10111476	20141023	2004/10/6	78	YR			F	OT	COUNTRY NOT SPECIFIED	2014Äê	1	PS	AVANDIA	1	ORAL	DATES OF AVANDIA USE COULD NOT BE CONFIRMED IN RECORDS REVIEWED	ROSIGLITAZONE MALEATE	DRUG14Q4.txt	DE	DIABETES MELLITUS	INDI14Q4.txt
101119612	10111584	20150112	2008/11/15	73	YR			M	MD	COUNTRY NOT SPECIFIED	2015Äê	1	PS	AVANDIA	1	ORAL	DATES OF AVANDIA USE COULD NOT BE CONFIRMED IN RECORDS REVIEWED.	ROSIGLITAZONE MALEATE	DRUG15Q1.txt	DE	DIABETES MELLITUS	INDI15Q1.txt
101120182	10111589	20150112	2009/5/12	54	YR			M	MD	COUNTRY NOT SPECIFIED	2015Äê	1	PS	AVANDIA	1	ORAL	AVANDIA WAS NOT LISTED AMONG THE PATIENTS RECORDS REVIEWED.	ROSIGLITAZONE MALEATE	DRUG15Q1.txt	DE	DIABETES MELLITUS	INDI15Q1.txt
101120692	10111615	20140425	2014/4/6	51	YR			M	OT	US	2014Äê	1	PS	CLOZAPINE	1	ORAL			DRUG14Q2.txt	DE	SCHIZOPHRENIA, PARANOID TYPE	INDI14Q2.txt
101122611	10111624	20150115	2003/5/7	80	YR			M	CN	COUNTRY NOT SPECIFIED	2015Äê	1	PS	AVANDIA	1	ORAL	DATES OF AVANDIA USE COULD NOT BE CONFIRMED IN RECORDS REVIEWED.	ROSIGLITAZONE MALEATE	DRUG15Q1.txt	DE	DIABETES MELLITUS	INDI15Q1.txt
101124492	10111697	20141019	2007/9/26	55	YR			M	MD	COUNTRY NOT SPECIFIED	2014Äê	1	PS	AVANDIA	1	ORAL	DATES OF AVANDIA USE COULD NOT BE CONFIRMED IN RECORDS REVIEWED.	ROSIGLITAZONE MALEATE	DRUG14Q4.txt	DE	DIABETES MELLITUS	INDI14Q4.txt
101126062	10111758	20141229	2010/9/30					F	MD	COUNTRY NOT SPECIFIED	2014Äê	1	PS	AVANDIA	1	ORAL	AVANDIA WAS NOT LISTED AMONG THE PATIENTS RECORDS REVIEWED.	ROSIGLITAZONE MALEATE	DRUG14Q4.txt	HO	DIABETES MELLITUS	INDI14Q4.txt
101126302	10111855	20150326	2008/4/29	63	YR			M	MD	COUNTRY NOT SPECIFIED	2015Äê	1	PS	AVANDIA	1	ORAL	AVANDIA WAS NOT LISTED AMONG THE PATIENTS RECORDS REVIEWED.	ROSIGLITAZONE MALEATE	DRUG15Q1.txt	DE	DIABETES MELLITUS	INDI15Q1.txt
101126422	10111895	20150325	2011/1/20	57	YR			M	MD	COUNTRY NOT SPECIFIED	2015Äê	1	PS	AVANDIA	1	ORAL	DATE OF AVANDIA USE COULD NOT BE CONFIRMED IN RECORDS REVIEWED.	ROSIGLITAZONE MALEATE	DRUG15Q1.txt	DE	DIABETES MELLITUS	INDI15Q1.txt
101126532	10111905	20150128	2009/7/24	78	YR			M	MD	COUNTRY NOT SPECIFIED	2015Äê	1	PS	AVANDIA	1	ORAL	AVANDIA WAS NOT LISTED AMONG THE PATIENTS RECORDS REVIEWED.	ROSIGLITAZONE MALEATE	DRUG15Q1.txt	DE	DIABETES MELLITUS	INDI15Q1.txt
101127682	10111961	20141231	2001/11/11	62	YR			F	MD	COUNTRY NOT SPECIFIED	2014Äê	1	PS	AVANDIA	1	ORAL	AVANDIA WAS NOT LISTED AMONG THE PATIENTS RECORDS REVIEWED.	ROSIGLITAZONE MALEATE	DRUG14Q4.txt	DE	DIABETES MELLITUS	INDI14Q4.txt
101128132	10112018	20150204	2009/5/25	65	YR			M	MD	COUNTRY NOT SPECIFIED	2015Äê	1	PS	AVANDIA	1	ORAL	DATES OF AVANDIA USE COULD NOT BE CONFIRMED IN RECORDS REVIEWED.	ROSIGLITAZONE MALEATE	DRUG15Q1.txt	DE	DIABETES MELLITUS	INDI15Q1.txt
101128352	10112069	20150102	2012/2/13	60	YR			F	MD	COUNTRY NOT SPECIFIED	2015Äê	1	PS	AVANDIA	1	ORAL	AVANDIA WAS NOT LISTED AMONG THE PATIENTS RECORDS REVIEWED.	ROSIGLITAZONE MALEATE	DRUG15Q1.txt	DE	DIABETES MELLITUS	INDI15Q1.txt
101128802	10112261	20140425	2012/4/21					M	LW	US	2014Äê	1	PS	ANDROGEL	1				DRUG14Q2.txt	DE	BLOOD TESTOSTERONE DECREASED	INDI14Q2.txt		20120421			THER14Q2.txt
101130032	10112449	20150120	2006/8/28	58	YR			F	MD	COUNTRY NOT SPECIFIED	2015Äê	1	PS	AVANDIA	1	ORAL	AVANDIA WAS NOT LISTED AMONG THE PATIENT'S RECORDS REVIEWED.	ROSIGLITAZONE MALEATE	DRUG15Q1.txt	DE	DIABETES MELLITUS	INDI15Q1.txt
101130782	10112606	20150217	2004/10/4	71	YR			F	MD	COUNTRY NOT SPECIFIED	2015Äê	1	PS	AVANDIA	1	ORAL	AVANDIA WAS NOT LISTED AMONG THE PATIENTS RECORDS REVIEWED.	ROSIGLITAZONE MALEATE	DRUG15Q1.txt	DE	DIABETES MELLITUS	INDI15Q1.txt
101131672	10112630	20150203	2006/5/28	63	YR			M	MD	COUNTRY NOT SPECIFIED	2015Äê	1	PS	AVANDIA	1	ORAL	DATES OF AVANDIA USE COULD NOT BE CONFIRMED IN RECORDS REVIEWED.	ROSIGLITAZONE MALEATE	DRUG15Q1.txt	DE	DIABETES MELLITUS	INDI15Q1.txt
101133112	10112642	20150107	2011/1/14	64	YR			M	MD	COUNTRY NOT SPECIFIED	2015Äê	1	PS	AVANDIA	1	ORAL	DATES OF AVANDIA USE COULD NOT BE CONFIRMED IN RECORDS REVIEWED.	ROSIGLITAZONE MALEATE	DRUG15Q1.txt	DE	DIABETES MELLITUS	INDI15Q1.txt
101133482	10112653	20150118	2008/12/6	65	YR			M	MD	COUNTRY NOT SPECIFIED	2015Äê	1	PS	AVANDIA	1	ORAL	AVANDIA WAS NOT LISTED AMONG THE PATIENTS RECORDS REVIEWED.	ROSIGLITAZONE MALEATE	DRUG15Q1.txt	DE	DIABETES MELLITUS	INDI15Q1.txt
101133492	10112768	20150109	2007/3/13	61	YR			M	MD	COUNTRY NOT SPECIFIED	2015Äê	1	PS	AVANDIA	1	ORAL	AVANDIA WAS NOT LISTED AMONG THE PATIENT'S RECORDS REVIEWED	ROSIGLITAZONE MALEATE	DRUG15Q1.txt	DE	DIABETES MELLITUS	INDI15Q1.txt
101133632	10112813	20150119	2005/3/16	75	YR			M	MD	COUNTRY NOT SPECIFIED	2015Äê	1	PS	AVANDIA	1	ORAL	AVANDIA WAS NOT LISTED AMONG THE PATIENTS RECORDS REVIEWED.	ROSIGLITAZONE MALEATE	DRUG15Q1.txt	DE	DIABETES MELLITUS	INDI15Q1.txt
101133862	10112835	20150109	2003/5/12	67	YR			F	MD	COUNTRY NOT SPECIFIED	2015Äê	1	PS	AVANDIA	1	ORAL	DATES OF AVANDIA USE COULD NOT BE CONFIRMED IN RECORDS REVIEWED.	ROSIGLITAZONE MALEATE	DRUG15Q1.txt	DE	DIABETES MELLITUS	INDI15Q1.txt
101134552	10112880	20150203	2010/4/26	44	YR			M	MD	COUNTRY NOT SPECIFIED	2015Äê	1	PS	AVANDIA	1	ORAL	AVANDIA WAS NOT LISTED AMONG THE PATIENTS RECORDS REVIEWED	ROSIGLITAZONE MALEATE	DRUG15Q1.txt	DE	DIABETES MELLITUS	INDI15Q1.txt
101134992	10113003	20150206	2005/11/10	70	YR			F	MD	COUNTRY NOT SPECIFIED	2015Äê	1	PS	AVANDIA	1	ORAL	DATES OF AVANDIA USE COULD NOT BE CONFIRMED IN RECORDS REVIEWED.	ROSIGLITAZONE MALEATE	DRUG15Q1.txt	HO	DIABETES MELLITUS	INDI15Q1.txt
101135962	10113078	20141222	2004/11/15	74	YR			F	MD	COUNTRY NOT SPECIFIED	2014Äê	1	PS	AVANDIA	1	ORAL	DATES OF AVANDIA USE COULD NOT BE CONFIRMED IN RECORDS REVIEWED.	ROSIGLITAZONE MALEATE	DRUG14Q4.txt	DE	DIABETES MELLITUS	INDI14Q4.txt
101138022	10113167	20150218	2004/7/13	83	YR			F	CN	COUNTRY NOT SPECIFIED	2015Äê	1	PS	AVANDIA	1	ORAL	DATES OF AVANDIA USE COULD NOT BE CONFIRMED IN RECORDS REVIEWED.	ROSIGLITAZONE MALEATE	DRUG15Q1.txt	DE	DIABETES MELLITUS	INDI15Q1.txt
101142452	10113311	20150217	2006/3/25	68	YR			M	MD	COUNTRY NOT SPECIFIED	2015Äê	1	PS	AVANDIA	1	ORAL	AVANDIA WAS NOT LISTED AMONG THE PATIENTS RECORDS REVIEWED.	ROSIGLITAZONE MALEATE	DRUG15Q1.txt	DE	DIABETES MELLITUS	INDI15Q1.txt
101142562	10113348	20150120	2008/4/29	64	YR			M	CN	COUNTRY NOT SPECIFIED	2015Äê	1	PS	AVANDIA	1	ORAL	DATES OF AVANDIA USE COULD NOT BE CONFIRMED IN RECORDS REVIEWED.	ROSIGLITAZONE MALEATE	DRUG15Q1.txt	DE	DIABETES MELLITUS	INDI15Q1.txt
101142752	10113349	20150119	2011/7/2	49	YR			M	MD	COUNTRY NOT SPECIFIED	2015Äê	1	PS	AVANDIA	1	ORAL	AVANDIA WAS NOT LISTED AMONG THE PATIENTS RECORDS REVIEWED.	ROSIGLITAZONE MALEATE	DRUG15Q1.txt	DE	DIABETES MELLITUS	INDI15Q1.txt
101144052	10113363	20140924	2007/11/4	58	YR			M	CN	COUNTRY NOT SPECIFIED	2014Äê	1	PS	AVANDIA	1	ORAL	DATE OF AVANDIA USE COULD NOT BE CONFIRMED IN RECORDS REVIEWED.	ROSIGLITAZONE MALEATE	DRUG14Q3.txt	DE	DIABETES MELLITUS	INDI14Q3.txt
101144733	10113386	20150222	2004/3/30	59	YR			M	MD	COUNTRY NOT SPECIFIED	2015Äê	1	PS	AVANDIA	1	ORAL	DATES OF AVANDIA USE COULD NOT BE CONFIRMED IN RECORDS REVIEWED	ROSIGLITAZONE MALEATE	DRUG15Q1.txt	DE	DIABETES MELLITUS	INDI15Q1.txt
101147322	10113455	20141231	2005/4/25	59	YR			M	MD	COUNTRY NOT SPECIFIED	2014Äê	1	PS	AVANDIA	1	ORAL	DATES OF AVANDIA USE COULD NOT BE CONFIRMED IN RECORDS REVIEWED.	ROSIGLITAZONE MALEATE	DRUG14Q4.txt	DE	DIABETES MELLITUS	INDI14Q4.txt
101148342	10113499	20150203	2009/1/19	73	YR			F	CN	COUNTRY NOT SPECIFIED	2015Äê	1	PS	AVANDIA	1	ORAL	AVANDIA WAS NOT LISTED AMONG THE PATIENTS RECORDS REVIEWED.	ROSIGLITAZONE MALEATE	DRUG15Q1.txt	DE	DIABETES MELLITUS	INDI15Q1.txt
101148372	10113596	20150205	2008/10/25	64	YR			M	OT	COUNTRY NOT SPECIFIED	2015Äê	1	PS	AVANDIA	1	ORAL	AVANDIA WAS NOT LISTED AMONG THE PATIENTS RECORDS REVIEWED.	ROSIGLITAZONE MALEATE	DRUG15Q1.txt	DE	DIABETES MELLITUS	INDI15Q1.txt
101148792	10113802	20150216	2007/3/1	62	YR			M	CN	COUNTRY NOT SPECIFIED	2015Äê	1	PS	AVANDIA	1	ORAL	DATES OF AVANDIA USE COULD NOT BE CONFIRMED IN RECORDS REVIEWED.	ROSIGLITAZONE MALEATE	DRUG15Q1.txt	DE	DIABETES MELLITUS	INDI15Q1.txt
101149232	10114245	20141223	2004/7/9	67	YR			M	OT	COUNTRY NOT SPECIFIED	2014Äê	1	PS	AVANDIA	1	ORAL	AVANDIA WAS NOT LISTED AMONG THE PATIENT'S RECORDS REVIEWED.	ROSIGLITAZONE MALEATE	DRUG14Q4.txt	DE	DIABETES MELLITUS	INDI14Q4.txt
101149902	10114256	20141226	2004/6/6	64	YR			M	MD	COUNTRY NOT SPECIFIED	2014Äê	1	PS	AVANDIA	1	ORAL		ROSIGLITAZONE MALEATE	DRUG14Q4.txt	DE	DIABETES MELLITUS	INDI14Q4.txt					THER14Q4.txt
101152532	10114275	20150129	2008/4/12	61	YR			F	MD	COUNTRY NOT SPECIFIED	2015Äê	1	PS	AVANDIA	1	ORAL	DATES OF AVANDIA USE COULD NOT BE CONFIRMED IN RECORDS REVIEWED.	ROSIGLITAZONE MALEATE	DRUG15Q1.txt	DE	DIABETES MELLITUS	INDI15Q1.txt
101153502	10114405	20150122	2005/3/25	62	YR			M	MD	COUNTRY NOT SPECIFIED	2015Äê	1	PS	AVANDIA	1	ORAL	AVANDIA WAS NOT LISTED AMONG THE PATIENT'S RECORDS REVIEWED.	ROSIGLITAZONE MALEATE	DRUG15Q1.txt	DE	DIABETES MELLITUS	INDI15Q1.txt
101153842	10114473	20140612	2014/2/3	70	YR			F	MD	CN	2014Äê	1	PS	XELODA	1	ORAL			DRUG14Q2.txt	DE	GASTRIC CANCER	INDI14Q2.txt	2013/1/24	20140206			THER14Q2.txt	375
101154822	10114732	20150216	2007/12/2	67	YR			M		COUNTRY NOT SPECIFIED	2015Äê	1	PS	AVANDIA	1	ORAL	DATES OF AVANDIA USE COULD NOT BE CONFIRMED IN RECORDS REVIEWED.	ROSIGLITAZONE MALEATE	DRUG15Q1.txt	DE	DIABETES MELLITUS	INDI15Q1.txt
101155552	10114834	20150128	2005/5/26	58	YR			M	CN	COUNTRY NOT SPECIFIED	2015Äê	1	PS	AVANDIA	1	ORAL	AVANDIA WAS NOT LISTED AMONG THE PATIENTS RECORDS REVIEWED	ROSIGLITAZONE MALEATE	DRUG15Q1.txt	DE	DIABETES MELLITUS	INDI15Q1.txt
101156282	10114837	20150218	2009/3/28	68	YR			M	CN	COUNTRY NOT SPECIFIED	2015Äê	1	PS	AVANDIA	1	ORAL	AVANDIA WAS NOT LISTED AMONG THE PATIENTS RECORDS REVIEWED.	ROSIGLITAZONE MALEATE	DRUG15Q1.txt	DE	DIABETES MELLITUS	INDI15Q1.txt
101156702	10114879	20150315	2004/4/5	53	YR			M	CN	COUNTRY NOT SPECIFIED	2015Äê	1	PS	AVANDIA	1	ORAL	DATES OF AVANDIA USE COULD NOT BE CONFIRMED IN RECORDS REVIEWED	ROSIGLITAZONE MALEATE	DRUG15Q1.txt	DE	DIABETES MELLITUS	INDI15Q1.txt
101157442	10114923	20150216	2008/9/30	78	YR			F	CN	COUNTRY NOT SPECIFIED	2015Äê	1	PS	AVANDIA	1	ORAL		ROSIGLITAZONE MALEATE	DRUG15Q1.txt	DE	DIABETES MELLITUS	INDI15Q1.txt
101159112	10114990	20150223	2008/9/22	82	YR			F	MD	COUNTRY NOT SPECIFIED	2015Äê	1	PS	AVANDIA	1	ORAL	AVANDIA WAS NOT LISTED AMONG THE PATIENT'S RECORDS REVIEWED.	ROSIGLITAZONE MALEATE	DRUG15Q1.txt	DE	DIABETES MELLITUS	INDI15Q1.txt
101159152	10115253	20150211	2007/10/29	58	YR			F	MD	COUNTRY NOT SPECIFIED	2015Äê	1	PS	AVANDIA	1	ORAL	AVANDIA WAS NOT LISTED AMONG THE PATIENTS RECORDS REVIEWED.	ROSIGLITAZONE MALEATE	DRUG15Q1.txt	DE	DIABETES MELLITUS	INDI15Q1.txt
101161042	10115350	20150202	2007/12/2	66	YR			M	MD	COUNTRY NOT SPECIFIED	2015Äê	1	PS	AVANDIA	1	ORAL	AVANDIA WAS NOT LISTED AMONG THE PATIENTS RECORDS REVIEWED.	ROSIGLITAZONE MALEATE	DRUG15Q1.txt	DE	DIABETES MELLITUS	INDI15Q1.txt
101161872	10115384	20150129	2005/3/19	56	YR			M	MD	COUNTRY NOT SPECIFIED	2015Äê	1	PS	AVANDIA	1	ORAL	DATES OF AVANDIA USE COULD NOT BE CONFIRMED IN RECORDS REVIEWED.	ROSIGLITAZONE MALEATE	DRUG15Q1.txt	DE	DIABETES MELLITUS	INDI15Q1.txt
101161962	10115482	20150224	2004/11/11	79	YR			M	MD	COUNTRY NOT SPECIFIED	2015Äê	1	PS	AVANDIA	1	ORAL	AVANDIA WAS NOT LISTED AMONG THE PATIENTS RECORDS REVIEWED.	ROSIGLITAZONE MALEATE	DRUG15Q1.txt	HO	DIABETES MELLITUS	INDI15Q1.txt
101162762	10115555	20150123						F	OT	COUNTRY NOT SPECIFIED	2015Äê	1	PS	AVANDIA	1	ORAL	AVANDIA WAS NOT LISTED AMONG THE PATIENTS RECORDS REVIEWED.	ROSIGLITAZONE MALEATE	DRUG15Q1.txt	DE	DIABETES MELLITUS	INDI15Q1.txt
101164662	10115628	20150122	2011/3/23	51	YR			M	MD	COUNTRY NOT SPECIFIED	2015Äê	1	PS	AVANDIA	1	ORAL	AVANDIA WAS NOT LISTED AMONG THE PATIENT'S RECORDS REVIEWED.	ROSIGLITAZONE MALEATE	DRUG15Q1.txt	DE	DIABETES MELLITUS	INDI15Q1.txt
101164712	10115670	20150219	2003/4/6	68	YR			F	MD	COUNTRY NOT SPECIFIED	2015Äê	1	PS	AVANDIA	1	ORAL	DATES OF AVANDIA USE COULD NOT BE CONFIRMED IN RECORDS REVIEWED.	ROSIGLITAZONE MALEATE	DRUG15Q1.txt	DE	DIABETES MELLITUS	INDI15Q1.txt
101164732	10115744	20150123	2004/3/19	63	YR			F	CN	COUNTRY NOT SPECIFIED	2015Äê	1	PS	AVANDIA	1	ORAL	DATES OF AVANDIA USE COULD NOT BE CONFIRMED IN RECORDS REVIEWED.	ROSIGLITAZONE MALEATE	DRUG15Q1.txt	DE	DIABETES MELLITUS	INDI15Q1.txt
101165142	10115911	20150129	2010/9/2	56	YR			F	MD	COUNTRY NOT SPECIFIED	2015Äê	1	PS	AVANDIA	1	ORAL	AVANDIA WAS NOT LISTED AMONG THE PATIENTS RECORDS REVIEWED	ROSIGLITAZONE MALEATE	DRUG15Q1.txt	DE	DIABETES MELLITUS	INDI15Q1.txt
101165252	10115915	20150316	2006/9/9	73	YR			F	MD	COUNTRY NOT SPECIFIED	2015Äê	1	PS	AVANDIA	1	ORAL	AVANDIA WAS NOT LISTED AMONG THE PATIENTS APPLICABLE RECORDS REVIEWED.	ROSIGLITAZONE MALEATE	DRUG15Q1.txt	DE	DIABETES MELLITUS	INDI15Q1.txt
101165632	10116104	20150216	2006/11/30	48	YR			M	MD	COUNTRY NOT SPECIFIED	2015Äê	1	PS	AVANDIA	1	ORAL	DATES OF AVANDIA USE COULD NOT BE CONFIRMED IN RECORDS REVIEWED.	ROSIGLITAZONE MALEATE	DRUG15Q1.txt	HO	DIABETES MELLITUS	INDI15Q1.txt
101165682	10116187	20150130						F	MD	COUNTRY NOT SPECIFIED	2015Äê	1	PS	AVANDIA	1	ORAL	DATES OF AVANDIA USE COULD NOT BE CONFIRMED IN RECORDS REVIEWED.	ROSIGLITAZONE MALEATE	DRUG15Q1.txt	DE	DIABETES MELLITUS	INDI15Q1.txt
101166272	10116196	20150202	2008/6/20	82	YR			F	MD	COUNTRY NOT SPECIFIED	2015Äê	1	PS	AVANDIA	1	ORAL	DATES OF AVANDIA USE COULD NOT BE CONFIRMED IN RECORDS REVIEWED.	ROSIGLITAZONE MALEATE	DRUG15Q1.txt	DE	DIABETES MELLITUS	INDI15Q1.txt
101166352	10116276	20150217	2005/2/22	43	YR			M	MD	COUNTRY NOT SPECIFIED	2015Äê	1	PS	AVANDIA	1	ORAL	DATES OF AVANDIA USE COULD NOT BE CONFIRMED IN RECORDS REVIEWED.	ROSIGLITAZONE MALEATE	DRUG15Q1.txt	DE	DIABETES MELLITUS	INDI15Q1.txt
101167262	10116466	20150219	2008/3/28	56	YR			M	MD	COUNTRY NOT SPECIFIED	2015Äê	1	PS	AVANDIA	1	ORAL	AVANDIA WAS NOT LISTED AMONG THE PATIENTS RECORDS REVIEWED.	ROSIGLITAZONE MALEATE	DRUG15Q1.txt	DE	DIABETES MELLITUS	INDI15Q1.txt
101168643	10116471	20150201	2009/11/8	71	YR			M	MD	COUNTRY NOT SPECIFIED	2015Äê	1	PS	AVANDIA	1	ORAL	DATES OF AVANDIA USE COULD NOT BE CONFIRMED IN RECORDS REVIEWED.	ROSIGLITAZONE MALEATE	DRUG15Q1.txt	DE	DIABETES MELLITUS	INDI15Q1.txt
101169132	10116473	20150224	2004/6/5	51	YR			M	MD	COUNTRY NOT SPECIFIED	2015Äê	1	PS	AVANDIA	1	ORAL	AVANDIA WAS NOT LISTED AMONG THE PATIENT'S RECORDS REVIEWED.	ROSIGLITAZONE MALEATE	DRUG15Q1.txt	DE	DIABETES MELLITUS	INDI15Q1.txt
101169412	10116514	20150224	2007/2/21	76	YR			F	MD	COUNTRY NOT SPECIFIED	2015Äê	1	PS	AVANDIA	1	ORAL	AVANDIA WAS NOT LISTED AMONG THE PATIENT'S RECORDS REVIEWED.	ROSIGLITAZONE MALEATE	DRUG15Q1.txt	DE	DIABETES MELLITUS	INDI15Q1.txt
101170102	10116525	20150212	2007/3/4	65	YR			M	MD	COUNTRY NOT SPECIFIED	2015Äê	1	PS	AVANDIA	1	ORAL	DATES OF AVANDIA USE COULD NOT BE CONFIRMED IN RECORDS REVIEWED	ROSIGLITAZONE MALEATE	DRUG15Q1.txt	DE	DIABETES MELLITUS	INDI15Q1.txt
101170622	10116563	20150120	2007/2/27	67	YR			M	CN	COUNTRY NOT SPECIFIED	2015Äê	1	PS	AVANDIA	1	ORAL	AVANDIA WAS NOT LISTED AMONG THE PATIENTS RECORDS REVIEWED.	ROSIGLITAZONE MALEATE	DRUG15Q1.txt	DE	DIABETES MELLITUS	INDI15Q1.txt
101171222	10116568	20150218	2006/2/17	52	YR			M	CN	COUNTRY NOT SPECIFIED	2015Äê	1	PS	AVANDIA	1	ORAL	AVANDIA WAS NOT LISTED AMONG THE PATIENT'S RECORDS REVIEWED.	ROSIGLITAZONE MALEATE	DRUG15Q1.txt	DE	DIABETES MELLITUS	INDI15Q1.txt
101171912	10116627	20150202	2007/2/14	69	YR			M	OT	COUNTRY NOT SPECIFIED	2015Äê	1	PS	AVANDIA	1	ORAL	AVANDIA WAS NOT LISTED AMONG THE PATIENTS RECORDS REVIEWED.	ROSIGLITAZONE MALEATE	DRUG15Q1.txt	DE	DIABETES MELLITUS	INDI15Q1.txt
101172182	10116635	20150114	2009/3/11	52	YR			M	MD	COUNTRY NOT SPECIFIED	2015Äê	1	PS	AVANDIA	1	ORAL	DATES OF AVANDIA USE COULD NOT BE CONFIRMED IN RECORDS REVIEWED.	ROSIGLITAZONE MALEATE	DRUG15Q1.txt	HO	DIABETES MELLITUS	INDI15Q1.txt
101173022	10116726	20150316	2011/2/10	56	YR			M	MD	COUNTRY NOT SPECIFIED	2015Äê	1	PS	AVANDIA	1	ORAL	DATES OF AVANDIA USE COULD NOT BE CONFIRMED IN RECORDS REVIEWED	ROSIGLITAZONE MALEATE	DRUG15Q1.txt	DE	DIABETES MELLITUS	INDI15Q1.txt
101174163	10116864	20150721	2010/4/22	59	YR			F	MD	COUNTRY NOT SPECIFIED	2015Äê	1	PS	AVANDIA	1	Oral	AVANDIA WAS NOT LISTED AMONG THE PATIENTS RECORDS REVIEWED.	ROSIGLITAZONE MALEATE	DRUG15Q3.txt	DE	DIABETES MELLITUS	INDI15Q3.txt
101175142	10116913	20150119	2006/11/1	52	YR			M	MD	COUNTRY NOT SPECIFIED	2015Äê	1	PS	AVANDIA	1	ORAL	AVANDIA WAS NOT LISTED AMONG THE PATIENT'S RECORDS REVIEWED.	ROSIGLITAZONE MALEATE	DRUG15Q1.txt	DE	DIABETES MELLITUS	INDI15Q1.txt
101176062	10116941	20150128	2007/4/16	60	YR			F	CN	COUNTRY NOT SPECIFIED	2015Äê	1	PS	AVANDIA	1	ORAL	DATES OF AVANDIA USE COULD NOT BE CONFIRMED IN RECORDS REVIEWED.	ROSIGLITAZONE MALEATE	DRUG15Q1.txt	DE	DIABETES MELLITUS	INDI15Q1.txt
101177302	10117010	20150210	2008/12/21	38	YR			M	MD	COUNTRY NOT SPECIFIED	2015Äê	1	PS	AVANDIA	1	ORAL	AVANDIA WAS NOT LISTED AMONG THE PATIENTS RECORDS REVIEWED	ROSIGLITAZONE MALEATE	DRUG15Q1.txt	DE	DIABETES MELLITUS	INDI15Q1.txt
101178122	10117062	20150122						M	MD	COUNTRY NOT SPECIFIED	2015Äê	1	PS	AVANDIA	1	ORAL	DATES OF AVANDIA USE COULD NOT BE CONFIRMED IN RECORDS REVIEWED.	ROSIGLITAZONE MALEATE	DRUG15Q1.txt	DE	DIABETES MELLITUS	INDI15Q1.txt
101178342	10117122	20150219	2002/6/17	54	YR			F	MD	COUNTRY NOT SPECIFIED	2015Äê	1	PS	AVANDIA	1	ORAL	AVANDIA WAS NOT LISTED AMONG THE PATIENTS RECORDS REVIEWED.	ROSIGLITAZONE MALEATE	DRUG15Q1.txt	DE	DIABETES MELLITUS	INDI15Q1.txt
101179112	10117191	20150220	2000/5/19	74	YR			F	MD	COUNTRY NOT SPECIFIED	2015Äê	1	PS	AVANDIA	1	ORAL	DATES OF AVANDIA USE COULD NOT BE CONFIRMED IN RECORDS REVIEWED.	ROSIGLITAZONE MALEATE	DRUG15Q1.txt	DE	DIABETES MELLITUS	INDI15Q1.txt
101179252	10117218	20150203	2004/11/22	88	YR			M	MD	COUNTRY NOT SPECIFIED	2015Äê	1	PS	AVANDIA	1	ORAL	DATES OF AVANDIA USE COULD NOT BE CONFIRMED IN RECORDS REVIEWED.	ROSIGLITAZONE MALEATE	DRUG15Q1.txt	DE	DIABETES MELLITUS	INDI15Q1.txt
101179742	10117302	20150223	2006/5/1	42	YR			M	MD	COUNTRY NOT SPECIFIED	2015Äê	1	PS	AVANDIA	1	ORAL	AVANDIA WAS NOT LISTED AMONG THE PATIENTS RECORDS REVIEWED.	ROSIGLITAZONE MALEATE	DRUG15Q1.txt	DE	DIABETES MELLITUS	INDI15Q1.txt
101180122	10117416	20150330	2001/1/15	53	YR			F	OT	COUNTRY NOT SPECIFIED	2015Äê	1	PS	AVANDIA	1	ORAL	DATES OF AVANDIA USE COULD NOT BE CONFIRMED IN RECORDS REVIEWED.	ROSIGLITAZONE MALEATE	DRUG15Q1.txt	DE	DIABETES MELLITUS	INDI15Q1.txt
101180712	10117514	20150223						F	MD	COUNTRY NOT SPECIFIED	2015Äê	1	PS	AVANDIA	1	ORAL	AVANDIA WAS NOT LISTED AMONG THE PATIENTS RECORDS REVIEWED.	ROSIGLITAZONE MALEATE	DRUG15Q1.txt	DE	DIABETES MELLITUS	INDI15Q1.txt
101181892	10117606	20150202						M	CN	COUNTRY NOT SPECIFIED	2015Äê	1	PS	AVANDIA	1	ORAL	AVANDIA WAS NOT LISTED AMONG THE PATIENTS RECORDS REVIEWED	ROSIGLITAZONE MALEATE	DRUG15Q1.txt	DE	DIABETES MELLITUS	INDI15Q1.txt
101182092	10117730	20150216	2005/9/26	66	YR			M	MD	COUNTRY NOT SPECIFIED	2015Äê	1	PS	AVANDIA	1	ORAL	DATES OF AVANDIA USE COULD NOT BE CONFIRMED IN RECORDS REVIEWED.	ROSIGLITAZONE MALEATE	DRUG15Q1.txt	DE	DIABETES MELLITUS	INDI15Q1.txt
101182102	10117812	20141209	2008/1/16	78	YR			M	MD	COUNTRY NOT SPECIFIED	2014Äê	1	PS	AVANDIA	1	ORAL	DATES OF AVANDIA USE COULD NOT BE CONFIRMED IN RECORDS REVIEWED.	ROSIGLITAZONE MALEATE	DRUG14Q4.txt	DE	DIABETES MELLITUS	INDI14Q4.txt
101183152	10117834	20150210	2004/11/5	54	YR			M	MD	COUNTRY NOT SPECIFIED	2015Äê	1	PS	AVANDIA	1	ORAL	DATES OF AVANDIA USE COULD NOT BE CONFIRMED IN RECORDS REVIEWED.	ROSIGLITAZONE MALEATE	DRUG15Q1.txt	DE	DIABETES MELLITUS	INDI15Q1.txt
101184192	10117911	20141230	2003/12/29	74	YR			M	MD	COUNTRY NOT SPECIFIED	2014Äê	1	PS	AVANDIA	1	ORAL	DATES OF AVANDIA USE COULD NOT BE CONFIRMED IN RECORDS REVIEWED	ROSIGLITAZONE MALEATE	DRUG14Q4.txt	DE	DIABETES MELLITUS	INDI14Q4.txt
101184542	10117925	20150121	2006/11/23	54	YR			M	CN	COUNTRY NOT SPECIFIED	2015Äê	1	PS	AVANDIA	1	ORAL	AVANDIA WAS NOT LISTED AMONG THE PATIENTS RECORDS REVIEWED	ROSIGLITAZONE MALEATE	DRUG15Q1.txt	DE	DIABETES MELLITUS	INDI15Q1.txt
101184942	10117974	20150224	2004/7/14					F	CN	COUNTRY NOT SPECIFIED	2015Äê	1	PS	AVANDIA	1	ORAL	DATES OF AVANDIA USE COULD NOT BE CONFIRMED IN RECORDS REVIEWED	ROSIGLITAZONE MALEATE	DRUG15Q1.txt	DE	DIABETES MELLITUS	INDI15Q1.txt
101185302	10118012	20150122	2004/4/2	57	YR			M	MD	COUNTRY NOT SPECIFIED	2015Äê	1	PS	AVANDIA	1	ORAL	DATES OF AVANDIA USE COULD NOT BE CONFIRMED IN RECORDS REVIEWED.	ROSIGLITAZONE MALEATE	DRUG15Q1.txt	DE	DIABETES MELLITUS	INDI15Q1.txt
101186132	10118071	20150216	2005/5/25	80	YR			F	MD	COUNTRY NOT SPECIFIED	2015Äê	1	PS	AVANDIA	1	ORAL	AVANDIA WAS NOT LISTED AMONG THE PATIENTS RECORDS REVIEWED	ROSIGLITAZONE MALEATE	DRUG15Q1.txt	DE	DIABETES MELLITUS	INDI15Q1.txt
101186392	10118189	20141231						F	CN	COUNTRY NOT SPECIFIED	2014Äê	1	PS	AVANDIA	1	ORAL	DATES OF AVANDIA USE COULD NOT BE CONFIRMED IN RECORDS REVIEWED.	ROSIGLITAZONE MALEATE	DRUG14Q4.txt	DE	DIABETES MELLITUS	INDI14Q4.txt
101188792	10118209	20150314	2007/3/8	71	YR			M	MD	COUNTRY NOT SPECIFIED	2015Äê	1	PS	AVANDIA	1	ORAL	AVANDIA WAS NOT LISTED AMONG THE PATIENTS RECORDS REVIEWED.	ROSIGLITAZONE MALEATE	DRUG15Q1.txt	DE	DIABETES MELLITUS	INDI15Q1.txt
101188942	10118210	20150210	2006/12/30	63	YR			F	MD	COUNTRY NOT SPECIFIED	2015Äê	1	PS	AVANDIA	1	ORAL	AVANDIA WAS NOT LISTED AMONG THE PATIENTS RECORDS REVIEWED.	ROSIGLITAZONE MALEATE	DRUG15Q1.txt	DE	DIABETES MELLITUS	INDI15Q1.txt
101189202	10118315	20150217	2008/2/2	65	YR			F	MD	COUNTRY NOT SPECIFIED	2015Äê	1	PS	AVANDIA	1	ORAL	AVANDIA WAS NOT LISTED AMONG THE PATIENT'S RECORDS REVIEWED.	ROSIGLITAZONE MALEATE	DRUG15Q1.txt	HO	DIABETES MELLITUS	INDI15Q1.txt
101190432	10118419	20150202	2008/5/5	64	YR			M	MD	COUNTRY NOT SPECIFIED	2015Äê	1	PS	AVANDIA	1	ORAL	AVANDIA WAS NOT LISTED AMONG THE PATIENTS RECORDS REVIEWED	ROSIGLITAZONE MALEATE	DRUG15Q1.txt	DE	DIABETES MELLITUS	INDI15Q1.txt
101190882	10118454	20150223	2008/12/26	56	YR			M	MD	COUNTRY NOT SPECIFIED	2015Äê	1	PS	AVANDIA	1	ORAL		ROSIGLITAZONE MALEATE	DRUG15Q1.txt	DE	DIABETES MELLITUS	INDI15Q1.txt
101191072	10118494	20150209	2009/5/30	69	YR			F	MD	COUNTRY NOT SPECIFIED	2015Äê	1	PS	AVANDIA	1	ORAL	DATES OF AVANDIA USE COULD NOT BE CONFIRMED IN RECORDS REVIEWED.	ROSIGLITAZONE MALEATE	DRUG15Q1.txt	OT	DIABETES MELLITUS	INDI15Q1.txt
101192382	10118530	20150223	2009/7/9	61	YR			M	MD	COUNTRY NOT SPECIFIED	2015Äê	1	PS	AVANDIA	1	ORAL	AVANDIA WAS NOT LISTED AMONG THE PATIENTS RECORDS REVIEWED.	ROSIGLITAZONE MALEATE	DRUG15Q1.txt	DE	DIABETES MELLITUS	INDI15Q1.txt
101193382	10118613	20150202	2010/3/21	70	YR			M	MD	COUNTRY NOT SPECIFIED	2015Äê	1	PS	AVANDIA	1	ORAL	DATES OF AVANDIA COULD NOT BE CONFIRMED FROM RECORDS REVIEWED	ROSIGLITAZONE MALEATE	DRUG15Q1.txt	DE	DIABETES MELLITUS	INDI15Q1.txt
101194732	10118639	20150212	2002/9/7	50	YR			M	MD	COUNTRY NOT SPECIFIED	2015Äê	1	PS	AVANDIA	1	ORAL	AVANDIA WAS NOT LISTED AMONG THE PATIENTS RECORDS REVIEWED. .	ROSIGLITAZONE MALEATE	DRUG15Q1.txt	HO	DIABETES MELLITUS	INDI15Q1.txt
101195072	10118879	20150215	2008/11/13	58	YR			M	MD	COUNTRY NOT SPECIFIED	2015Äê	1	PS	AVANDIA	1	ORAL	AVANDIA WAS NOT LISTED AMONG THE PATIENTS RECORDS REVIEWED	ROSIGLITAZONE MALEATE	DRUG15Q1.txt	DE	DIABETES MELLITUS	INDI15Q1.txt
101195692	10118894	20150205	2003/8/18	62	YR			M	MD	COUNTRY NOT SPECIFIED	2015Äê	1	PS	AVANDIA	1	ORAL	DATES OF AVANDIA USE COULD NOT BE CONFIRMED IN RECORDS REVIEWED.	ROSIGLITAZONE MALEATE	DRUG15Q1.txt	HO	DIABETES MELLITUS	INDI15Q1.txt
101196052	10118920	20150227	2006/8/30	62	YR			M	MD	COUNTRY NOT SPECIFIED	2015Äê	1	PS	AVANDIA	1	ORAL	DATES OF AVANDIA USE COULD NOT BE CONFIRMED IN RECORDS REVIEWED.	ROSIGLITAZONE MALEATE	DRUG15Q1.txt	DE	DIABETES MELLITUS	INDI15Q1.txt
101196172	10119043	20140610	2014/3/17	61	YR			F	OT	US	2014Äê	1	PS	MACITENTAN	1	ORAL	10 MG, QD		DRUG14Q2.txt	DE	PULMONARY ARTERIAL HYPERTENSION	INDI14Q2.txt	2013/11/3	20140317			THER14Q2.txt	134
101196672	10119088	20150115		87	YR			M	MD	COUNTRY NOT SPECIFIED	2015Äê	1	PS	AVANDIA	1	ORAL	DATES OF AVANDIA USE COULD NOT BE CONFIRMED IN RECORDS REVIEWED	ROSIGLITAZONE MALEATE	DRUG15Q1.txt	DE	DIABETES MELLITUS	INDI15Q1.txt
101197672	10119107	20150107	2004/2/24	74	YR			M	MD	COUNTRY NOT SPECIFIED	2015Äê	1	PS	AVANDIA	1	ORAL	DATES OF AVANDIA USE COULD NOT BE CONFIRMED IN RECORDS REVIEWED	ROSIGLITAZONE MALEATE	DRUG15Q1.txt	DE	DIABETES MELLITUS	INDI15Q1.txt
101197682	10119238	20150204	2005/3/13	59	YR			M	MD	COUNTRY NOT SPECIFIED	2015Äê	1	PS	AVANDIA	1	ORAL	DATES OF AVANDIA USE COULD NOT BE CONFIRMED IN RECORDS REVIEWED.	ROSIGLITAZONE MALEATE	DRUG15Q1.txt	DE	DIABETES MELLITUS	INDI15Q1.txt
101198392	10119338	20150204		60	YR			M	MD	COUNTRY NOT SPECIFIED	2015Äê	1	PS	AVANDIA	1	ORAL	AVANDIA WAS NOT LISTED AMONG THE PATIENTS RECORDS REVIEWED.	ROSIGLITAZONE MALEATE	DRUG15Q1.txt	DE	DIABETES MELLITUS	INDI15Q1.txt
101199012	10119473	20150314	2004/11/9	57	YR			F	MD	COUNTRY NOT SPECIFIED	2015Äê	1	PS	AVANDIA	1	ORAL	AVANDIA WAS NOT LISTED AMONG THE PATIENTS RECORDS REVIEWED	ROSIGLITAZONE MALEATE	DRUG15Q1.txt	DE	DIABETES MELLITUS	INDI15Q1.txt
101199372	10119507	20150216	2007/7/16	45	YR			M	OT	COUNTRY NOT SPECIFIED	2015Äê	1	PS	AVANDIA	1	ORAL	DATES OF AVANDIA USE COULD NOT BE CONFIRMED IN RECORDS REVIEWED.	ROSIGLITAZONE MALEATE	DRUG15Q1.txt	DE	DIABETES MELLITUS	INDI15Q1.txt
101200412	10119569	20150209	2003/2/13	73	YR			M	MD	COUNTRY NOT SPECIFIED	2015Äê	1	PS	AVANDIA	1	ORAL	AVANDIA WAS NOT LISTED AMONG THE PATIENTS RECORDS REVIEWED.	ROSIGLITAZONE MALEATE	DRUG15Q1.txt	DE	DIABETES MELLITUS	INDI15Q1.txt
101200792	10119605	20150204	2005/1/18	82	YR			F	CN	COUNTRY NOT SPECIFIED	2015Äê	1	PS	AVANDIA	1	ORAL	AVANDIA WAS NOT LISTED AMONG THE PATIENTS RECORDS REVIEWED.	ROSIGLITAZONE MALEATE	DRUG15Q1.txt	DE	DIABETES MELLITUS	INDI15Q1.txt
101201402	10119617	20150128	2009/1/21	59	YR			M	MD	COUNTRY NOT SPECIFIED	2015Äê	1	PS	AVANDIA	1	ORAL	AVANDIA WAS NOT LISTED AMONG THE PATIENTS RECORDS REVIEWED	ROSIGLITAZONE MALEATE	DRUG15Q1.txt	DE	DIABETES MELLITUS	INDI15Q1.txt
101201832	10119667	20150209	2002/12/10	65	YR			F	MD	COUNTRY NOT SPECIFIED	2015Äê	1	PS	AVANDIA	1	ORAL	DATES OF AVANDIA USE COULD NOT BE CONFIRMED IN RECORDS REVIEWED.	ROSIGLITAZONE MALEATE	DRUG15Q1.txt	HO	DIABETES MELLITUS	INDI15Q1.txt
101203652	10119767	20141023	2010/11/2	38	YR			M	MD	COUNTRY NOT SPECIFIED	2014Äê	1	PS	AVANDIA	1	ORAL	DATES OF AVANDIA USE COULD NOT BE CONFIRMED IN RECORDS REVIEWED.	ROSIGLITAZONE MALEATE	DRUG14Q4.txt	DE	DIABETES MELLITUS	INDI14Q4.txt
101204002	10119768	20150203	2006/9/1	52	YR			M	MD	COUNTRY NOT SPECIFIED	2015Äê	1	PS	AVANDIA	1	ORAL	AVANDIA WAS NOT LISTED AMONG THE PATIENTS RECORDS REVIEWED	ROSIGLITAZONE MALEATE	DRUG15Q1.txt	DE	DIABETES MELLITUS	INDI15Q1.txt
101204392	10119839	20150128	2002/10/10	68	YR			M	MD	COUNTRY NOT SPECIFIED	2015Äê	1	PS	AVANDIA	1	ORAL	DATES OF AVANDIA USE COULD NOT BE CONFIRMED IN RECORDS REVIEWED	ROSIGLITAZONE MALEATE	DRUG15Q1.txt	HO	DIABETES MELLITUS	INDI15Q1.txt
101205012	10119901	20150223	2008/4/29	73	YR			M	MD	COUNTRY NOT SPECIFIED	2015Äê	1	PS	AVANDIA	1	ORAL		ROSIGLITAZONE MALEATE	DRUG15Q1.txt	DE	DIABETES MELLITUS	INDI15Q1.txt
101206282	10119937	20141210	2006/3/18	74	YR			F	MD	COUNTRY NOT SPECIFIED	2014Äê	1	PS	AVANDIA	1	ORAL	AVANDIA WAS NOT LISTED AMONG THE PATIENTS RECORDS REVIEWED.	ROSIGLITAZONE MALEATE	DRUG14Q4.txt	DE	DIABETES MELLITUS	INDI14Q4.txt
101206462	10120041	20150204	2008/9/23	78	YR			F	MD	COUNTRY NOT SPECIFIED	2015Äê	1	PS	AVANDIA	1	ORAL	DATES OF AVANDIA USE COULD NOT BE CONFIRMED IN RECORDS REVIEWED.	ROSIGLITAZONE MALEATE	DRUG15Q1.txt	DE	DIABETES MELLITUS	INDI15Q1.txt
101206922	10120079	20150204	2008/6/27	51	YR	90.7	KG	M	MD	COUNTRY NOT SPECIFIED	2015Äê	1	PS	AVANDIA	1	ORAL	AVANDIA WAS NOT LISTED AMONG THE PATIENTS RECORDS REVIEWED.	ROSIGLITAZONE MALEATE	DRUG15Q1.txt	DE	DIABETES MELLITUS	INDI15Q1.txt
101207122	10120140	20150211	2008/11/18	59	YR			M	MD	COUNTRY NOT SPECIFIED	2015Äê	1	PS	AVANDIA	1	ORAL	DATES OF AVANDIA USE COULD NOT BE CONFIRMED IN RECORDS REVIEWED.	ROSIGLITAZONE MALEATE	DRUG15Q1.txt	DE	DIABETES MELLITUS	INDI15Q1.txt
101207432	10120183	20150204	2010/5/26	82	YR			F	MD	COUNTRY NOT SPECIFIED	2015Äê	1	PS	AVANDIA	1	ORAL	AVANDIA WAS NOT LISTED AMONG THE PATIENTS RECORDS REVIEWED.	ROSIGLITAZONE MALEATE	DRUG15Q1.txt	DE	DIABETES MELLITUS	INDI15Q1.txt
101208462	10120365	20140918	2004/10/29	65	YR			F	MD	COUNTRY NOT SPECIFIED	2014Äê	1	PS	AVANDIA	1	ORAL	DATES OF AVANDIA USE COULD NOT BE CONFIRMED IN RECORDS REVIEWED.	ROSIGLITAZONE MALEATE	DRUG14Q3.txt	DE	DIABETES MELLITUS	INDI14Q3.txt
101210431	10120400	20150107	2006/11/28	76	YR			F	MD	COUNTRY NOT SPECIFIED	2015Äê	1	PS	AVANDIA	1	ORAL	AVANDIA WAS NOT LISTED AMONG THE PATIENTS RECORDS REVIEWED.	ROSIGLITAZONE MALEATE	DRUG15Q1.txt	DE	DIABETES MELLITUS	INDI15Q1.txt
101210562	10120439	20141024	2007/9/29	60	YR	183.42	KG	F	MD	COUNTRY NOT SPECIFIED	2014Äê	1	PS	AVANDIA	1	ORAL	DATES OF AVANDIA USE COULD NOT BE CONFIRMED IN RECORDS REVIEWED.	ROSIGLITAZONE MALEATE	DRUG14Q4.txt	HO	DIABETES MELLITUS	INDI14Q4.txt
101211312	10120501	20141218	2010/4/27	64	YR			M	MD	COUNTRY NOT SPECIFIED	2014Äê	1	PS	AVANDIA	1	ORAL	AVANDIA WAS NOT LISTED AMONG THE PATIENTS RECORDS REVIEWED.	ROSIGLITAZONE MALEATE	DRUG14Q4.txt	DE	DIABETES MELLITUS	INDI14Q4.txt
101212452	10120628	20141023	2004/1/3	48	YR			M	MD	COUNTRY NOT SPECIFIED	2014Äê	1	PS	AVANDIA	1	ORAL	AVANDIA WAS NOT LISTED AMONG THE PATIENT'S RECORDS REVIEWED.	ROSIGLITAZONE MALEATE	DRUG14Q4.txt	DE	DIABETES MELLITUS	INDI14Q4.txt
101212892	10120646	20141020	2006/5/19	54	YR			M	OT	COUNTRY NOT SPECIFIED	2014Äê	1	PS	AVANDIA	1	ORAL	AVANDIA WAS NOT LISTED AMONG THE PATIENTS DISCHARGE RECORDS.	ROSIGLITAZONE MALEATE	DRUG14Q4.txt	HO	DIABETES MELLITUS	INDI14Q4.txt
101213922	10120692	20141223	2011/12/11	73	YR			F	CN	COUNTRY NOT SPECIFIED	2014Äê	1	PS	AVANDIA	1	ORAL	AVANDIA WAS NOT LISTED AMONG THE PATIENTS RECORDS REVIEWED.	ROSIGLITAZONE MALEATE	DRUG14Q4.txt	DE	DIABETES MELLITUS	INDI14Q4.txt
101214222	10120712	20140429		23	YR			F	MD	BR	2014Äê	1	PS	TRACLEER	1	ORAL	125 MG, BID		DRUG14Q2.txt	DE	PULMONARY ARTERIAL HYPERTENSION	INDI14Q2.txt
101216362	10120743	20141203	2008/8/12	91	YR			F	MD	COUNTRY NOT SPECIFIED	2014Äê	1	PS	AVANDIA	1	ORAL	AVANDIA WAS NOT LISTED AMONG THE PATIENTS RECORDS REVIEWED.	ROSIGLITAZONE MALEATE	DRUG14Q4.txt	DE	DIABETES MELLITUS	INDI14Q4.txt
101216462	10120846	20141231	2008/1/28	41	YR			M	MD	COUNTRY NOT SPECIFIED	2014Äê	1	PS	AVANDIA	1	ORAL	AVANDIA WAS NOT LISTED AMONG THE PATIENTS RECORDS REVIEWED.	ROSIGLITAZONE MALEATE	DRUG14Q4.txt	DE	DIABETES MELLITUS	INDI14Q4.txt
101217722	10121043	20140427	2014/4/6	75	YR			M	MD	PH	2014Äê	1	PS	JANUMET	1	ORAL	UNK		DRUG14Q2.txt	DE
101217912	10121056	20141023	2007/7/24	59	YR			M	MD	COUNTRY NOT SPECIFIED	2014Äê	1	PS	AVANDIA	1	ORAL	AVANDIA WAS NOT LISTED AMONG THE PATIENT'S DISCHARGE RECORDS.	ROSIGLITAZONE MALEATE	DRUG14Q4.txt	DE	DIABETES MELLITUS	INDI14Q4.txt
101218192	10121131	20150107	2008/6/20	80	YR			M	MD	COUNTRY NOT SPECIFIED	2015Äê	1	PS	AVANDIA	1	ORAL	DATES OF AVANDIA USE COULD NOT BE CONFIRMED IN RECORDS REVIEWED.	ROSIGLITAZONE MALEATE	DRUG15Q1.txt	DE	DIABETES MELLITUS	INDI15Q1.txt
101218672	10121245	20141210	2003/4/22	67	YR			F	MD	COUNTRY NOT SPECIFIED	2014Äê	1	PS	AVANDIA	1	ORAL	DATES OF AVANDIA USE COULD NOT BE CONFIRMED IN RECORDS REVIEWED.	ROSIGLITAZONE MALEATE	DRUG14Q4.txt	DE	DIABETES MELLITUS	INDI14Q4.txt
101219132	10121289	20141024	2010/1/27	62	YR			M	MD	COUNTRY NOT SPECIFIED	2014Äê	1	PS	AVANDIA	1	ORAL	AVANDIA WAS NOT LISTED AMONG THE PATIENT'S DISCHARGE RECORDS.	ROSIGLITAZONE MALEATE	DRUG14Q4.txt	DE	DIABETES MELLITUS	INDI14Q4.txt
101219142	10121392	20150202	2007/10/12	71	YR			M	CN	COUNTRY NOT SPECIFIED	2015Äê	1	PS	AVANDIA	1	ORAL	DATES OF AVANDIA USE COULD NOT BE CONFIRMED IN RECORDS REVIEWED.	ROSIGLITAZONE MALEATE	DRUG15Q1.txt	DE	DIABETES MELLITUS	INDI15Q1.txt
101219192	10121422	20150211	2011/3/13	78	YR			F	MD	COUNTRY NOT SPECIFIED	2015Äê	1	PS	AVANDIA	1	ORAL	DATES OF AVANDIA USE COULD NOT BE CONFIRMED IN RECORDS REVIEWED.	ROSIGLITAZONE MALEATE	DRUG15Q1.txt	DE	DIABETES MELLITUS	INDI15Q1.txt
101220012	10121636	20150204	2004/12/26	66	YR			M	MD	COUNTRY NOT SPECIFIED	2015Äê	1	PS	AVANDIA	1	ORAL	DATES OF AVANDIA USE COULD NOT BE CONFIRMED IN RECORDS REVIEWED	ROSIGLITAZONE MALEATE	DRUG15Q1.txt	DE	DIABETES MELLITUS	INDI15Q1.txt
101220442	10121646	20150217	2007/6/28	72	YR			F	CN	COUNTRY NOT SPECIFIED	2015Äê	1	PS	AVANDIA	1	ORAL	AVANDIA WAS NOT LISTED AMONG THE PATIENTS RECORDS REVIEWED.	ROSIGLITAZONE MALEATE	DRUG15Q1.txt	DE	DIABETES MELLITUS	INDI15Q1.txt
101220632	10121772	20150217	2007/8/20	40	YR			M	MD	COUNTRY NOT SPECIFIED	2015Äê	1	PS	AVANDIA	1	ORAL	DATES OF AVANDIA USE COULD NOT BE CONFIRMED IN RECORDS REVIEWED.	ROSIGLITAZONE MALEATE	DRUG15Q1.txt	DE	DIABETES MELLITUS	INDI15Q1.txt
101221212	10121791	20150211	2011/3/31	71	YR			M	CN	COUNTRY NOT SPECIFIED	2015Äê	1	PS	AVANDIA	1	ORAL	DATES OF AVANDIA USE COULD NOT BE CONFIRMED IN RECORDS REVIEWED.	ROSIGLITAZONE MALEATE	DRUG15Q1.txt	DE	DIABETES MELLITUS	INDI15Q1.txt
101221502	10121819	20150211	2009/1/1	65	YR			F	OT	COUNTRY NOT SPECIFIED	2015Äê	1	PS	AVANDIA	1	ORAL	AVANDIA WAS NOT LISTED AMONG THE PATIENTS RECORDS REVIEWED.	ROSIGLITAZONE MALEATE	DRUG15Q1.txt	DE	DIABETES MELLITUS	INDI15Q1.txt
101224842	10121867	20150211	2005/12/22	63	YR	128.03	KG	M	MD	COUNTRY NOT SPECIFIED	2015Äê	1	PS	AVANDIA	1	ORAL	AVANDIA WAS NOT LISTED AMONG THE PATIENTS RECORDS REVIEWED.	ROSIGLITAZONE MALEATE	DRUG15Q1.txt	DE	DIABETES MELLITUS	INDI15Q1.txt
101225232	10121913	20150204	2003/8/3	81	YR			M	MD	COUNTRY NOT SPECIFIED	2015Äê	1	PS	AVANDIA	1	ORAL	AVANDIA WAS NOT LISTED AMONG THE PATIENTS RECORDS REVIEWED.	ROSIGLITAZONE MALEATE	DRUG15Q1.txt	DE	DIABETES MELLITUS	INDI15Q1.txt
101225442	10121914	20150224	2007/10/30	80	YR			M	MD	COUNTRY NOT SPECIFIED	2015Äê	1	PS	AVANDIA	1	ORAL	DATES OF AVANDIA USE COULD NOT BE CONFIRMED IN RECORDS REVIEWED.	ROSIGLITAZONE MALEATE	DRUG15Q1.txt	DE	DIABETES MELLITUS	INDI15Q1.txt
101226342	10121919	20150219						M	MD	COUNTRY NOT SPECIFIED	2015Äê	1	PS	AVANDIA	1	ORAL	DATES OF AVANDIA USE COULD NOT BE CONFIRMED IN RECORDS REVIEWED.	ROSIGLITAZONE MALEATE	DRUG15Q1.txt	DE	DIABETES MELLITUS	INDI15Q1.txt
101227982	10122001	20150209	2007/8/8	56	YR			F	MD	COUNTRY NOT SPECIFIED	2015Äê	1	PS	AVANDIA	1	ORAL	DATES OF AVANDIA USE COULD NOT BE CONFIRMED IN RECORDS REVIEWED.	ROSIGLITAZONE MALEATE	DRUG15Q1.txt	DE	DIABETES MELLITUS	INDI15Q1.txt
101228462	10122044	20150204	2011/1/6	68	YR			M	CN	COUNTRY NOT SPECIFIED	2015Äê	1	PS	AVANDIA	1	ORAL	DATES OF AVANDIA USE COULD NOT BE CONFIRMED IN RECORDS REVIEWED	ROSIGLITAZONE MALEATE	DRUG15Q1.txt	DE	DIABETES MELLITUS	INDI15Q1.txt
101228562	10122063	20150206	2006/1/23	54	YR			M	MD	COUNTRY NOT SPECIFIED	2015Äê	1	PS	AVANDIA	1	ORAL	AVANDIA WAS NOT LISTED AMONG THE PATIENTS RECORDS REVIEWED	ROSIGLITAZONE MALEATE	DRUG15Q1.txt	DE	DIABETES MELLITUS	INDI15Q1.txt
101228892	10122121	20150207						F	CN	COUNTRY NOT SPECIFIED	2015Äê	1	PS	AVANDIA	1	ORAL	AVANDIA WAS NOT LISTED AMONG THE PATIENTS RECORDS REVIEWED.	ROSIGLITAZONE MALEATE	DRUG15Q1.txt	DE	DIABETES MELLITUS	INDI15Q1.txt
101229582	10122150	20150116	2005/1/14	65	YR			M	MD	COUNTRY NOT SPECIFIED	2015Äê	1	PS	AVANDIA	1	ORAL	DATES OF AVANDIA USE COULD NOT BE CONFIRMED IN RECORDS REVIEWED.	ROSIGLITAZONE MALEATE	DRUG15Q1.txt	DE	DIABETES MELLITUS	INDI15Q1.txt
101230192	10122484	20150209	2007/12/14	76	YR			M	CN	COUNTRY NOT SPECIFIED	2015Äê	1	PS	AVANDIA	1	ORAL	AVANDIA WAS NOT LISTED AMONG THE PATIENTS RECORDS REVIEWED.	ROSIGLITAZONE MALEATE	DRUG15Q1.txt	DE	DIABETES MELLITUS	INDI15Q1.txt
101230962	10122523	20150224	2008/8/13	79	YR			M	MD	COUNTRY NOT SPECIFIED	2015Äê	1	PS	AVANDIA	1	ORAL	DATES OF AVANDIA USE COULD NOT BE CONFIRMED IN RECORDS REVIEWED.	ROSIGLITAZONE MALEATE	DRUG15Q1.txt	DE	DIABETES MELLITUS	INDI15Q1.txt
101231322	10122544	20150207	2010/9/9	72	YR			M	MD	COUNTRY NOT SPECIFIED	2015Äê	1	PS	AVANDIA	1	ORAL	AVANDIA WAS NOT LISTED AMONG THE PATIENTS RECORDS REVIEWED.	ROSIGLITAZONE MALEATE	DRUG15Q1.txt	HO	DIABETES MELLITUS	INDI15Q1.txt
101231942	10122634	20150208	2004/10/17	66	YR			F	CN	COUNTRY NOT SPECIFIED	2015Äê	1	PS	AVANDIA	1	ORAL	AVANDIA WAS NOT LISTED AMONG THE PATIENTS RECORDS REVIEWED.	ROSIGLITAZONE MALEATE	DRUG15Q1.txt	DE	DIABETES MELLITUS	INDI15Q1.txt
101232432	10122798	20150212	2004/6/21	43	YR	90.8	KG	M	MD	COUNTRY NOT SPECIFIED	2015Äê	1	PS	AVANDIA	1	ORAL	AVANDIA WAS NOT LISTED AMONG THE PATIENTS RECORDS REVIEWED.	ROSIGLITAZONE MALEATE	DRUG15Q1.txt	DE	DIABETES MELLITUS	INDI15Q1.txt
101233062	10122846	20150216	2009/9/22	49	YR			M	MD	COUNTRY NOT SPECIFIED	2015Äê	1	PS	AVANDIA	1	ORAL	AVANDIA WAS NOT LISTED AMONG THE PATIENTS RECORDS REVIEWED.	ROSIGLITAZONE MALEATE	DRUG15Q1.txt	DE	DIABETES MELLITUS	INDI15Q1.txt
101233102	10122856	20150201	2007/9/11	76	YR			M	MD	COUNTRY NOT SPECIFIED	2015Äê	1	PS	AVANDIA	1	ORAL	AVANDIA WAS NOT LISTED AMONG THE PATIENTS RECORDS REVIEWED.	ROSIGLITAZONE MALEATE	DRUG15Q1.txt	DE	DIABETES MELLITUS	INDI15Q1.txt
101234312	10122889	20150128	2009/7/23	84	YR			M	CN	COUNTRY NOT SPECIFIED	2015Äê	1	PS	AVANDIA	1	ORAL		ROSIGLITAZONE MALEATE	DRUG15Q1.txt	DE	DIABETES MELLITUS	INDI15Q1.txt
101234792	10122958	20150221	2006/2/15	56	YR			M	MD	COUNTRY NOT SPECIFIED	2015Äê	1	PS	AVANDIA	1	ORAL	DATES OF AVANDIA USE COULD NOT BE CONFIRMED IN RECORDS REVIEWED	ROSIGLITAZONE MALEATE	DRUG15Q1.txt	HO	DIABETES MELLITUS	INDI15Q1.txt
101236792	10123019	20150209	2008/9/12	62	YR			M	MD	COUNTRY NOT SPECIFIED	2015Äê	1	PS	AVANDIA	1	ORAL	AVANDIA WAS NOT LISTED AMONG THE PATIENTS DISCHARGE RECORDS REVIEWED.	ROSIGLITAZONE MALEATE	DRUG15Q1.txt	DE	DIABETES MELLITUS	INDI15Q1.txt
101237372	10123096	20150216	2007/10/19	48	YR			M	MD	COUNTRY NOT SPECIFIED	2015Äê	1	PS	AVANDIA	1	ORAL	AVANDIA WAS NOT LISTED AMONG THE PATIENTS RECORDS REVIEWED.	ROSIGLITAZONE MALEATE	DRUG15Q1.txt	DE	DIABETES MELLITUS	INDI15Q1.txt
101237682	10123132	20150216	2007/9/12	64	YR			M	MD	COUNTRY NOT SPECIFIED	2015Äê	1	PS	AVANDIA	1	ORAL	DATES OF AVANDIA USE COULD NOT BE CONFIRMED IN RECORDS REVIEWED.	ROSIGLITAZONE MALEATE	DRUG15Q1.txt	DE	DIABETES MELLITUS	INDI15Q1.txt
101239972	10123194	20150209	2008/4/11	65	YR			M	CN	COUNTRY NOT SPECIFIED	2015Äê	1	PS	AVANDIA	1	ORAL	AVANDIA WAS NOT LISTED AMONG THE PATIENTS RECORDS REVIEWED.	ROSIGLITAZONE MALEATE	DRUG15Q1.txt	DE	DIABETES MELLITUS	INDI15Q1.txt
101240182	10123243	20150210	2008/1/8	78	YR			F	MD	COUNTRY NOT SPECIFIED	2015Äê	1	PS	AVANDIA	1	ORAL	DATES OF AVANDIA USE COULD NOT BE CONFIRMED IN RECORDS REVIEWED.	ROSIGLITAZONE MALEATE	DRUG15Q1.txt	DE	DIABETES MELLITUS	INDI15Q1.txt
101240392	10123306	20150213	2007/5/22	78	YR			F	MD	COUNTRY NOT SPECIFIED	2015Äê	1	PS	AVANDIA	1	ORAL	AVANDIA WAS NOT LISTED AMONG THE PATIENTS RECORDS REVIEWED.	ROSIGLITAZONE MALEATE	DRUG15Q1.txt	DE	DIABETES MELLITUS	INDI15Q1.txt
101240712	10123310	20150206	2009/6/26	71	YR			M	MD	COUNTRY NOT SPECIFIED	2015Äê	1	PS	AVANDIA	1	ORAL	AVANDIA WAS NOT LISTED AMONG THE PATIENTS RECORDS REVIEWED	ROSIGLITAZONE MALEATE	DRUG15Q1.txt	HO	DIABETES MELLITUS	INDI15Q1.txt
101240762	10123431	20150220	2000/8/27	53	YR			M	MD	COUNTRY NOT SPECIFIED	2015Äê	1	PS	AVANDIA	1	ORAL	DATES OF AVANDIA USE COULD NOT BE CONFIRMED IN RECORDS REVIEWED.	ROSIGLITAZONE MALEATE	DRUG15Q1.txt	DE	DIABETES MELLITUS	INDI15Q1.txt
101241642	10123479	20150210						M	MD	COUNTRY NOT SPECIFIED	2015Äê	1	PS	AVANDIA	1	ORAL	AVANDIA WAS NOT LISTED AMONG THE PATIENTS RECORDS REVIEWED.	ROSIGLITAZONE MALEATE	DRUG15Q1.txt	DE	DIABETES MELLITUS	INDI15Q1.txt
101241772	10123679	20150216	2007/7/20	78	YR			F	MD	COUNTRY NOT SPECIFIED	2015Äê	1	PS	AVANDIA	1	ORAL	AVANDIA WAS NOT LISTED AMONG THE PATIENTS RECORDS REVIEWED.	ROSIGLITAZONE MALEATE	DRUG15Q1.txt	DE	DIABETES MELLITUS	INDI15Q1.txt
101242582	10123737	20150204	2005/3/17	77	YR	88	KG	F	MD	COUNTRY NOT SPECIFIED	2015Äê	1	PS	AVANDIA	1	ORAL	DATES OF AVANDIA USE COULD NOT BE CONFIRMED IN RECORDS REVIEWED	ROSIGLITAZONE MALEATE	DRUG15Q1.txt	DE	DIABETES MELLITUS	INDI15Q1.txt
101243782	10123768	20150204	2007/11/12	58	YR			M	MD	COUNTRY NOT SPECIFIED	2015Äê	1	PS	AVANDIA	1	ORAL	DATES OF AVANDIA USE COULD NOT BE CONFIRMED IN RECORDS REVIEWED	ROSIGLITAZONE MALEATE	DRUG15Q1.txt	DE	DIABETES MELLITUS	INDI15Q1.txt
101245552	10123997	20150209	2005/3/19	55	YR			M	MD	COUNTRY NOT SPECIFIED	2015Äê	1	PS	AVANDIA	1	ORAL	AVANDIA WAS NOT LISTED AMONG THE PATIENTS RECORDS REVIEWED	ROSIGLITAZONE MALEATE	DRUG15Q1.txt	DE	DIABETES MELLITUS	INDI15Q1.txt
101248542	10124018	20150203	2008/1/17	96	YR			F	MD	COUNTRY NOT SPECIFIED	2015Äê	1	PS	AVANDIA	1	ORAL	DATES OF AVANDIA USE COULD NOT BE CONFIRMED IN RECORDS REVIEWED.	ROSIGLITAZONE MALEATE	DRUG15Q1.txt	DE	DIABETES MELLITUS	INDI15Q1.txt
101249552	10124039	20150203	2009/1/12	53	YR			F	MD	COUNTRY NOT SPECIFIED	2015Äê	1	PS	AVANDIA	1	ORAL	DATES OF AVANDIA USE COULD NOT BE CONFIRMED IN RECORDS REVIEWED.	ROSIGLITAZONE MALEATE	DRUG15Q1.txt	DE	DIABETES MELLITUS	INDI15Q1.txt
101249712	10124071	20150210	2002/5/19	70	YR			M	MD	COUNTRY NOT SPECIFIED	2015Äê	1	PS	AVANDIA	1	ORAL		ROSIGLITAZONE MALEATE	DRUG15Q1.txt	DE	DIABETES MELLITUS	INDI15Q1.txt					THER15Q1.txt
101251312	10124076	20150210		63	YR			M	MD	COUNTRY NOT SPECIFIED	2015Äê	1	PS	AVANDIA	1	ORAL	AVANDIA WAS NOT LISTED AMONG THE PATIENTS RECORDS REVIEWED.	ROSIGLITAZONE MALEATE	DRUG15Q1.txt	DE	DIABETES MELLITUS	INDI15Q1.txt
101251932	10124164	20150220	2011/5/16	62	YR			M	MD	COUNTRY NOT SPECIFIED	2015Äê	1	PS	AVANDIA	1	ORAL	AVANDIA WAS NOT LISTED AMONG THE PATIENTS RECORDS REVIEWED.	ROSIGLITAZONE MALEATE	DRUG15Q1.txt	DE	DIABETES MELLITUS	INDI15Q1.txt
101252252	10124177	20150204	2010/3/2	55	YR			M	OT	COUNTRY NOT SPECIFIED	2015Äê	1	PS	AVANDIA	1	ORAL	AVANDIA WAS NOT LISTED AMONG THE PATIENTS RECORDS REVIEWED.	ROSIGLITAZONE MALEATE	DRUG15Q1.txt	DE	DIABETES MELLITUS	INDI15Q1.txt
101252282	10124258	20150128	2010/3/7	76	YR			M	OT	COUNTRY NOT SPECIFIED	2015Äê	1	PS	AVANDIA	1	ORAL	AVANDIA WAS NOT LISTED AMONG THE PATIENTS RECORDS REVIEWED.	ROSIGLITAZONE MALEATE	DRUG15Q1.txt	DE	DIABETES MELLITUS	INDI15Q1.txt
101252592	10124378	20150313	2003/3/15	73	YR			M	MD	COUNTRY NOT SPECIFIED	2015Äê	1	PS	AVANDIA	1	ORAL	DATES OF AVANDIA USE COULD NOT BE CONFIRMED IN RECORDS REVIEWED.	ROSIGLITAZONE MALEATE	DRUG15Q1.txt	DE	DIABETES MELLITUS	INDI15Q1.txt
101253202	10124555	20150206						F	OT	COUNTRY NOT SPECIFIED	2015Äê	1	PS	AVANDIA	1	ORAL	DATES OF AVANDIA USE COULD NOT BE CONFIRMED IN RECORDS REVIEWED.	ROSIGLITAZONE MALEATE	DRUG15Q1.txt	DE	DIABETES MELLITUS	INDI15Q1.txt
101253342	10124854	20150215	2010/7/3	74	YR			F	MD	COUNTRY NOT SPECIFIED	2015Äê	1	PS	AVANDIA	1	ORAL	DATES OF AVANDIA USE COULD NOT BE CONFIRMED IN RECORDS REVIEWED.	ROSIGLITAZONE MALEATE	DRUG15Q1.txt	DE	DIABETES MELLITUS	INDI15Q1.txt
101253492	10124955	20150211	2002/6/20	54	YR			M	MD	COUNTRY NOT SPECIFIED	2015Äê	1	PS	AVANDIA	1	ORAL	DATES OF AVANDIA USE COULD NOT BE CONFIRMED IN RECORDS REVIEWED.	ROSIGLITAZONE MALEATE	DRUG15Q1.txt	DE	DIABETES MELLITUS	INDI15Q1.txt
101253712	10124971	20150223	2004/8/19	68	YR			F	MD	COUNTRY NOT SPECIFIED	2015Äê	1	PS	AVANDIA	1	ORAL	AVANDIA WAS NOT LISTED AMONG THE PATIENTS RECORDS REVIEWED.	ROSIGLITAZONE MALEATE	DRUG15Q1.txt	DE	DIABETES MELLITUS	INDI15Q1.txt
101253992	10125131	20150216	2008/2/12	65	YR			M	MD	COUNTRY NOT SPECIFIED	2015Äê	1	PS	AVANDIA	1	ORAL	DATES OF AVANDIA USE COULD NOT BE CONFIRMED IN RECORDS REVIEWED.	ROSIGLITAZONE MALEATE	DRUG15Q1.txt	DE	DIABETES MELLITUS	INDI15Q1.txt
101254112	10125193	20150216	2006/12/7	90	YR			F	MD	COUNTRY NOT SPECIFIED	2015Äê	1	PS	AVANDIA	1	ORAL	DATES OF AVANDIA USE COULD NOT BE CONFIRMED IN RECORDS REVIEWED.	ROSIGLITAZONE MALEATE	DRUG15Q1.txt	DE	DIABETES MELLITUS	INDI15Q1.txt
101254492	10125225	20150313	2009/7/27	60	YR			F	MD	COUNTRY NOT SPECIFIED	2015Äê	1	PS	AVANDIA	1	ORAL	DATES OF AVANDIA USE COULD NOT BE CONFIRMED IN RECORDS REVIEWED.	ROSIGLITAZONE MALEATE	DRUG15Q1.txt	DE	DIABETES MELLITUS	INDI15Q1.txt
101254672	10125228	20150203	2005/11/6	64	YR			M	MD	COUNTRY NOT SPECIFIED	2015Äê	1	PS	AVANDIA	1	ORAL	DATES OF AVANDIA USE COULD NOT BE CONFIRMED IN RECORDS REVIEWED.	ROSIGLITAZONE MALEATE	DRUG15Q1.txt	DE	DIABETES MELLITUS	INDI15Q1.txt
101255302	10125259	20150221	2008/4/22	63	YR			F	MD	COUNTRY NOT SPECIFIED	2015Äê	1	PS	AVANDIA	1	ORAL	AVANDIA WAS NOT LISTED AMONG THE PATIENTS RECORDS REVIEWED	ROSIGLITAZONE MALEATE	DRUG15Q1.txt	DE	DIABETES MELLITUS	INDI15Q1.txt
101255842	10125320	20150227	2006/9/17	56	YR			M	MD	COUNTRY NOT SPECIFIED	2015Äê	1	PS	AVANDIA	1	ORAL	AVANDIA WAS NOT LISTED AMONG THE PATIENTS RECORDS REVIEWED.	ROSIGLITAZONE MALEATE	DRUG15Q1.txt	DE	DIABETES MELLITUS	INDI15Q1.txt
101256112	10125334	20150212	2007/10/13	69	YR			M	MD	COUNTRY NOT SPECIFIED	2015Äê	1	PS	AVANDIA	1	ORAL	AVANDIA WAS NOT LISTED AMONG THE PATIENTS RECORDS REVIEWED.	ROSIGLITAZONE MALEATE	DRUG15Q1.txt	DE	DIABETES MELLITUS	INDI15Q1.txt
101257012	10125349	20150209	2002/5/9	55	YR			M	MD	COUNTRY NOT SPECIFIED	2015Äê	1	PS	AVANDIA	1	ORAL	AVANDIA WAS NOT LISTED AMONG THE PATIENTS RECORDS REVIEWED.	ROSIGLITAZONE MALEATE	DRUG15Q1.txt	DE	DIABETES MELLITUS	INDI15Q1.txt
101262122	10125371	20150206	2006/12/16	54	YR			M	CN	COUNTRY NOT SPECIFIED	2015Äê	1	PS	AVANDIA	1	ORAL		ROSIGLITAZONE MALEATE	DRUG15Q1.txt	DE	DIABETES MELLITUS	INDI15Q1.txt
101262422	10125399	20150212	2006/3/19	68	YR			F	OT	COUNTRY NOT SPECIFIED	2015Äê	1	PS	AVANDIA	1	ORAL	AVANDIA WAS NOT LISTED AMONG THE PATIENTS RECORDS REVIEWED.	ROSIGLITAZONE MALEATE	DRUG15Q1.txt	DE	DIABETES MELLITUS	INDI15Q1.txt
101263882	10125411	20150206						F	MD	COUNTRY NOT SPECIFIED	2015Äê	1	PS	AVANDIA	1	ORAL	DATES OF AVANDIA USE COULD NOT BE CONFIRMED IN RECORDS REVIEWED.	ROSIGLITAZONE MALEATE	DRUG15Q1.txt	DE	DIABETES MELLITUS	INDI15Q1.txt
101264142	10125449	20150209	2005/7/24	49	YR			M	MD	COUNTRY NOT SPECIFIED	2015Äê	1	PS	AVANDIA	1	ORAL	DATES OF AVANDIA USE COULD NOT BE CONFIRMED IN RECORDS REVIEWED.	ROSIGLITAZONE MALEATE	DRUG15Q1.txt	DE	DIABETES MELLITUS	INDI15Q1.txt
101265172	10125467	20150211	2007/4/2	86	YR			F	CN	COUNTRY NOT SPECIFIED	2015Äê	1	PS	AVANDIA	1	ORAL		ROSIGLITAZONE MALEATE	DRUG15Q1.txt	DE	DIABETES MELLITUS	INDI15Q1.txt
101265652	10125530	20141211	2007/4/2	53	YR			M	MD	COUNTRY NOT SPECIFIED	2014Äê	1	PS	AVANDIA	1	ORAL	DATES OF AVANDIA USE COULD NOT BE CONFIRMED IN RECORDS REVIEWED.	ROSIGLITAZONE MALEATE	DRUG14Q4.txt	DE	DIABETES MELLITUS	INDI14Q4.txt
101265942	10125584	20150106	2008/6/26	60	YR			M	MD	COUNTRY NOT SPECIFIED	2015Äê	1	PS	AVANDIA	1	ORAL	AVANDIA WAS NOT LISTED AMONG THE PATIENTS RECORDS REVIEWED.	ROSIGLITAZONE MALEATE	DRUG15Q1.txt	DE	DIABETES MELLITUS	INDI15Q1.txt
101267032	10125611	20150206		74	YR			F	MD	COUNTRY NOT SPECIFIED	2015Äê	1	PS	AVANDIA	1	ORAL	AVANDIA WAS NOT LISTED AMONG THE PATIENTS RECORDS REVIEWED.	ROSIGLITAZONE MALEATE	DRUG15Q1.txt	DE	DIABETES MELLITUS	INDI15Q1.txt
101268012	10125701	20140918	2008/4/7	49	YR			M	OT	COUNTRY NOT SPECIFIED	2014Äê	1	PS	AVANDIA	1	ORAL	AVANDIA WAS NOT LISTED AMONG THE PATIENT'S RECORDS REVIEWED.	ROSIGLITAZONE MALEATE	DRUG14Q3.txt	DE	DIABETES MELLITUS	INDI14Q3.txt
101268072	10126212	20150223	2006/10/9	66	YR			M	OT	COUNTRY NOT SPECIFIED	2015Äê	1	PS	AVANDIA	1	ORAL	AVANDIA WAS NOT LISTED AMONG THE PATIENTS RECORDS REVIEWED.	ROSIGLITAZONE MALEATE	DRUG15Q1.txt	DE	DIABETES MELLITUS	INDI15Q1.txt
101268892	10126242	20150302	2008/6/28	68	YR			M	CN	COUNTRY NOT SPECIFIED	2015Äê	1	PS	AVANDIA	1	ORAL	AVANDIA WAS NOT LISTED AMONG THE PATIENTS RECORDS REVIEWED.	ROSIGLITAZONE MALEATE	DRUG15Q1.txt	DE	DIABETES MELLITUS	INDI15Q1.txt
101269962	10126388	20150213	2004/11/17	48	YR			M	MD	COUNTRY NOT SPECIFIED	2015Äê	1	PS	AVANDIA	1	ORAL	DATES OF AVANDIA USE COULD NOT BE CONFIRMED IN RECORDS REVIEWED.	ROSIGLITAZONE MALEATE	DRUG15Q1.txt	DE	DIABETES MELLITUS	INDI15Q1.txt
101271542	10126414	20150218	2007/7/16	46	YR			F	MD	COUNTRY NOT SPECIFIED	2015Äê	1	PS	AVANDIA	1	ORAL	AVANDIA WAS NOT LISTED AMONG THE PATIENTS RECORDS REVIEWED	ROSIGLITAZONE MALEATE	DRUG15Q1.txt	DE	DIABETES MELLITUS	INDI15Q1.txt
101272422	10126517	20150224	2008/1/19	63	YR			M	MD	COUNTRY NOT SPECIFIED	2015Äê	1	PS	AVANDIA	1	ORAL	AVANDIA WAS NOT LISTED AMONG THE PATIENTS RECORDS REVIEWED.	ROSIGLITAZONE MALEATE	DRUG15Q1.txt	DE	DIABETES MELLITUS	INDI15Q1.txt
101272512	10126565	20150211	2006/3/16	61	YR			M	CN	COUNTRY NOT SPECIFIED	2015Äê	1	PS	AVANDIA	1	ORAL	DATES OF AVANDIA USE COULD NOT BE CONFIRMED IN RECORDS REVIEWED	ROSIGLITAZONE MALEATE	DRUG15Q1.txt	DE	DIABETES MELLITUS	INDI15Q1.txt
101275952	10126594	20150203	2008/2/21	62	YR			F	OT	COUNTRY NOT SPECIFIED	2015Äê	1	PS	AVANDIA	1	ORAL	DATES OF AVANDIA USE COULD NOT BE CONFIRMED IN RECORDS REVIEWED.	ROSIGLITAZONE MALEATE	DRUG15Q1.txt	DE	DIABETES MELLITUS	INDI15Q1.txt
101278002	10126703	20150218	2007/9/24	49	YR			M	CN	COUNTRY NOT SPECIFIED	2015Äê	1	PS	AVANDIA	1	ORAL		ROSIGLITAZONE MALEATE	DRUG15Q1.txt	DE	DIABETES MELLITUS	INDI15Q1.txt
101278122	10126801	20150211	2005/11/9	69	YR			M	MD	COUNTRY NOT SPECIFIED	2015Äê	1	PS	AVANDIA	1	ORAL	DATES OF AVANDIA USE COULD NOT BE CONFIRMED IN RECORDS REVIEWED	ROSIGLITAZONE MALEATE	DRUG15Q1.txt	DE	DIABETES MELLITUS	INDI15Q1.txt
101278502	10126807	20150225	2002/5/23	80	YR			F	MD	COUNTRY NOT SPECIFIED	2015Äê	1	PS	AVANDIA	1	ORAL	AVANDIA WAS NOT LISTED AMONG THE PATIENTS RECORDS REVIEWED.	ROSIGLITAZONE MALEATE	DRUG15Q1.txt	DE	DIABETES MELLITUS	INDI15Q1.txt
101279402	10126889	20150219	2010/10/29	79	YR			M	MD	COUNTRY NOT SPECIFIED	2015Äê	1	PS	AVANDIA	1	ORAL	AVANDIA WAS NOT LISTED AMONG THE PATIENTS RECORDS REVIEWED	ROSIGLITAZONE MALEATE	DRUG15Q1.txt	DE	DIABETES MELLITUS	INDI15Q1.txt
101284251	10126996	20150217	2007/2/24	65	YR			F	CN	COUNTRY NOT SPECIFIED	2015Äê	1	PS	AVANDIA	1	ORAL		ROSIGLITAZONE MALEATE	DRUG15Q1.txt	DE	DIABETES MELLITUS	INDI15Q1.txt
101287872	10127154	20150217	2009/1/9	78	YR			F	OT	COUNTRY NOT SPECIFIED	2015Äê	1	PS	AVANDIA	1	ORAL	AVANDIA WAS NOT LISTED AMONG THE PATIENTS RECORDS REVIEWED	ROSIGLITAZONE MALEATE	DRUG15Q1.txt	DE	DIABETES MELLITUS	INDI15Q1.txt
101288732	10127242	20150219	2010/7/23	89	YR			F	MD	COUNTRY NOT SPECIFIED	2015Äê	1	PS	AVANDIA	1	ORAL	DATES OF AVANDIA USE COULD NOT BE CONFIRMED IN RECORDS REVIEWED.	ROSIGLITAZONE MALEATE	DRUG15Q1.txt	DE	DIABETES MELLITUS	INDI15Q1.txt
101288822	10127251	20150219	2007/3/22	75	YR			F	OT	COUNTRY NOT SPECIFIED	2015Äê	1	PS	AVANDIA	1	ORAL	AVANDIA WAS NOT LISTED AMONG THE PATIENTS RECORDS REVIEWED.	ROSIGLITAZONE MALEATE	DRUG15Q1.txt	DE	DIABETES MELLITUS	INDI15Q1.txt
101289032	10127595	20150225	2008/1/14	78	YR			F	CN	COUNTRY NOT SPECIFIED	2015Äê	1	PS	AVANDIA	1	ORAL	DATES OF AVANDIA USE COULD NOT BE CONFIRMED IN RECORDS REVIEWED.	ROSIGLITAZONE MALEATE	DRUG15Q1.txt	DE	DIABETES MELLITUS	INDI15Q1.txt
101290782	10127800	20150227	2007/5/14	65	YR			M	CN	COUNTRY NOT SPECIFIED	2015Äê	1	PS	AVANDIA	1	ORAL	AVANDIA WAS NOT LISTED AMONG THE PATIENTS RECORDS REVIEWED.	ROSIGLITAZONE MALEATE	DRUG15Q1.txt	DE	DIABETES MELLITUS	INDI15Q1.txt
101290882	10127812	20150208	2008/2/24	81	YR			F	OT	COUNTRY NOT SPECIFIED	2015Äê	1	PS	AVANDIA	1	ORAL	AVANDIA WAS NOT LISTED AMONG THE PATIENTS RECORDS REVIEWED	ROSIGLITAZONE MALEATE	DRUG15Q1.txt	DE	DIABETES MELLITUS	INDI15Q1.txt
101291372	10127850	20150218	2005/9/28	41	YR			M	MD	COUNTRY NOT SPECIFIED	2015Äê	1	PS	AVANDIA	1	ORAL	DATES OF AVANDIA USE COULD NOT BE CONFIRMED IN RECORDS REVIEWED	ROSIGLITAZONE MALEATE	DRUG15Q1.txt	DE	DIABETES MELLITUS	INDI15Q1.txt
101291392	10127940	20150224	2005/9/22	85	YR			F	MD	COUNTRY NOT SPECIFIED	2015Äê	1	PS	AVANDIA	1	ORAL	DATES OF AVANDIA USE COULD NOT BE CONFIRMED IN RECORDS REVIEWED	ROSIGLITAZONE MALEATE	DRUG15Q1.txt	DE	DIABETES MELLITUS	INDI15Q1.txt
101292932	10128425	20140428	2014/3/26	73	YR	132.42	KG	M	CN	US	2014Äê	1	PS	BYDUREON	1		LAT DOSE:19-MAR-2014		DRUG14Q2.txt	LT	TYPE 2 DIABETES MELLITUS	INDI14Q2.txt					THER14Q2.txt
101293552	10128787	20150227	2003/5/2	74	YR	71.28	KG	F	MD	COUNTRY NOT SPECIFIED	2015Äê	1	PS	AVANDIA	1	ORAL	DATES OF AVANDIA USE COULD NOT BE CONFIRMED IN RECORDS REVIEWED.	ROSIGLITAZONE MALEATE	DRUG15Q1.txt	HO	DIABETES MELLITUS	INDI15Q1.txt
101293962	10128873	20150223	2002/11/15	71	YR			F	MD	COUNTRY NOT SPECIFIED	2015Äê	1	PS	AVANDIA	1	ORAL	DATES OF AVANDIA USE COULD NOT BE CONFIRMED IN RECORDS REVIEWED	ROSIGLITAZONE MALEATE	DRUG15Q1.txt	DE	DIABETES MELLITUS	INDI15Q1.txt
101294082	10128882	20150210	2008/4/8	65	YR			M	MD	COUNTRY NOT SPECIFIED	2015Äê	1	PS	AVANDIA	1	ORAL	AVANDIA WAS NOT LISTED AMONG THE PATIENTS RECORDS REVIEWED	ROSIGLITAZONE MALEATE	DRUG15Q1.txt	DE	DIABETES MELLITUS	INDI15Q1.txt
101294212	10128903	20150219	2003/2/24	61	YR			M	MD	COUNTRY NOT SPECIFIED	2015Äê	1	PS	AVANDIA	1	ORAL	AVANDIA WAS NOT LISTED AMONG THE PATIENTS RECORDS REVIEWED.	ROSIGLITAZONE MALEATE	DRUG15Q1.txt	DE	DIABETES MELLITUS	INDI15Q1.txt
101296992	10129078	20150131	2012/2/7	55	YR			F	CN	COUNTRY NOT SPECIFIED	2015Äê	1	PS	AVANDIA	1	ORAL	AVANDIA WAS NOT LISTED AMONG THE PATIENT'S RECORDS REVIEWED.	ROSIGLITAZONE MALEATE	DRUG15Q1.txt	DE	DIABETES MELLITUS	INDI15Q1.txt
101297002	10129088	20150216	2007/7/30	55	YR			M	CN	COUNTRY NOT SPECIFIED	2015Äê	1	PS	AVANDIA	1	ORAL	AVANDIA WAS NOT LISTED AMONG THE PATIENTS RECORDS REVIEWED.	ROSIGLITAZONE MALEATE	DRUG15Q1.txt	DE	DIABETES MELLITUS	INDI15Q1.txt
101297812	10129137	20150216	2009/4/22	82	YR			F	MD	COUNTRY NOT SPECIFIED	2015Äê	1	PS	AVANDIA	1	ORAL	AVANDIA WAS NOT LISTED AMONG THE PATIENTS RECORDS REVIEWED	ROSIGLITAZONE MALEATE	DRUG15Q1.txt	HO	DIABETES MELLITUS	INDI15Q1.txt
101298222	10129139	20150228	2007/5/6	82	YR			F	MD	COUNTRY NOT SPECIFIED	2015Äê	1	PS	AVANDIA	1	ORAL	AVANDIA WAS NOT LISTED AMONG THE PATIENTS RECORDS REVIEWED	ROSIGLITAZONE MALEATE	DRUG15Q1.txt	DE	DIABETES MELLITUS	INDI15Q1.txt
101298522	10129293	20150302	2010/6/4	75	YR			F	MD	COUNTRY NOT SPECIFIED	2015Äê	1	PS	AVANDIA	1	ORAL	DATES OF AVANDIA USE COULD NOT BE CONFIRMED IN RECORDS REVIEWED.	ROSIGLITAZONE MALEATE	DRUG15Q1.txt	DE	DIABETES MELLITUS	INDI15Q1.txt
101299582	10129355	20150209	2010/2/12	87	YR	77.9	KG	F	MD	COUNTRY NOT SPECIFIED	2015Äê	1	PS	AVANDIA	1	ORAL	DATES OF AVANDIA USE COULD NOT BE CONFIRMED IN RECORDS REVIEWED.	ROSIGLITAZONE MALEATE	DRUG15Q1.txt	DE	DIABETES MELLITUS	INDI15Q1.txt
101299812	10129396	20150222	2001/3/19	62	YR			M	MD	COUNTRY NOT SPECIFIED	2015Äê	1	PS	AVANDIA	1	ORAL	DATES OF AVANDIA USE COULD NOT BE CONFIRMED IN RECORDS REVIEWED.	ROSIGLITAZONE MALEATE	DRUG15Q1.txt	DE	DIABETES MELLITUS	INDI15Q1.txt
101302342	10129408	20150223	2007/7/7	43	YR			F	MD	COUNTRY NOT SPECIFIED	2015Äê	1	PS	AVANDIA	1	ORAL	DATES OF AVANDIA USE COULD NOT BE CONFIRMED IN RECORDS REVIEWED.	ROSIGLITAZONE MALEATE	DRUG15Q1.txt	DE	DIABETES MELLITUS	INDI15Q1.txt
101302982	10129421	20150302	2008/6/2	55	YR			M	CN	COUNTRY NOT SPECIFIED	2015Äê	1	PS	AVANDIA	1	ORAL	DATES OF AVANDIA USE COULD NOT BE CONFIRMED IN RECORDS REVIEWED.	ROSIGLITAZONE MALEATE	DRUG15Q1.txt	DE	DIABETES MELLITUS	INDI15Q1.txt
101303792	10129699	20150223		76	YR			M	MD	COUNTRY NOT SPECIFIED	2015Äê	1	PS	AVANDIA	1	ORAL	DATES OF AVANDIA USE COULD NOT BE CONFIRMED IN RECORDS REVIEWED.	ROSIGLITAZONE MALEATE	DRUG15Q1.txt	DE	DIABETES MELLITUS	INDI15Q1.txt
101304402	10129700	20150210	2006/1/7	38	YR	136.2	KG	F	MD	COUNTRY NOT SPECIFIED	2015Äê	1	PS	AVANDIA	1	ORAL	AVANDIA WAS NOT LISTED AMONG THE PATIENTS RECORDS REVIEWED	ROSIGLITAZONE MALEATE	DRUG15Q1.txt	DE	DIABETES MELLITUS	INDI15Q1.txt
101305302	10129781	20150212	2010/3/1	76	YR			M	MD	COUNTRY NOT SPECIFIED	2015Äê	1	PS	AVANDIA	1	ORAL	AVANDIA WAS NOT LISTED AMONG THE PATIENTS RECORDS REVIEWED.	ROSIGLITAZONE MALEATE	DRUG15Q1.txt	DE	DIABETES MELLITUS	INDI15Q1.txt
101305402	10129822	20150227	2005/2/10	68	YR			M	MD	COUNTRY NOT SPECIFIED	2015Äê	1	PS	AVANDIA	1	ORAL	AVANDIA WAS NOT LISTED AMONG THE PATIENTS RECORDS REVIEWED	ROSIGLITAZONE MALEATE	DRUG15Q1.txt	DE	DIABETES MELLITUS	INDI15Q1.txt
101305542	10129852	20150213	2009/6/25	70	YR			M	CN	COUNTRY NOT SPECIFIED	2015Äê	1	PS	AVANDIA	1	ORAL		ROSIGLITAZONE MALEATE	DRUG15Q1.txt	DE	DIABETES MELLITUS	INDI15Q1.txt
101306382	10129958	20150219	2007/11/13	58	YR			F	MD	COUNTRY NOT SPECIFIED	2015Äê	1	PS	AVANDIA	1	ORAL	DATES OF AVANDIA USE COULD NOT BE CONFIRMED IN RECORDS REVIEWED.	ROSIGLITAZONE MALEATE	DRUG15Q1.txt	DE	DIABETES MELLITUS	INDI15Q1.txt
101306482	10129981	20150206		53	YR			M	OT	COUNTRY NOT SPECIFIED	2015Äê	1	PS	AVANDIA	1	ORAL		ROSIGLITAZONE MALEATE	DRUG15Q1.txt	DE	DIABETES MELLITUS	INDI15Q1.txt
101307432	10130234	20150212	2010/5/8	46	YR			M	CN	COUNTRY NOT SPECIFIED	2015Äê	1	PS	AVANDIA	1	ORAL	AVANDIA WAS NOT LISTED AMONG THE PATIENTS RECORDS REVIEWED.	ROSIGLITAZONE MALEATE	DRUG15Q1.txt	DE	DIABETES MELLITUS	INDI15Q1.txt
101307463	10130298	20150211	2011/1/11	61	YR			M	MD	COUNTRY NOT SPECIFIED	2015Äê	1	PS	AVANDIA	1	ORAL	DATES OF AVANDIA USE COULD NOT BE CONFIRMED IN RECORDS REVIEWED.	ROSIGLITAZONE MALEATE	DRUG15Q1.txt	HO	DIABETES MELLITUS	INDI15Q1.txt
101310422	10130379	20150224	2010/6/24	58	YR			M	CN	COUNTRY NOT SPECIFIED	2015Äê	1	PS	AVANDIA	1	ORAL	DATES OF AVANDIA USE COULD NOT BE CONFIRMED IN RECORDS REVIEWED.	ROSIGLITAZONE MALEATE	DRUG15Q1.txt	DE	DIABETES MELLITUS	INDI15Q1.txt
101310682	10130440	20150203	2004/3/18	65	YR			M	MD	COUNTRY NOT SPECIFIED	2015Äê	1	PS	AVANDIA	1	ORAL	AVANDIA WAS NOT LISTED AMONG THE PATIENTS RECORDS REVIEWED	ROSIGLITAZONE MALEATE	DRUG15Q1.txt	DE	DIABETES MELLITUS	INDI15Q1.txt
101311172	10130530	20150225						F	MD	COUNTRY NOT SPECIFIED	2015Äê	1	PS	AVANDIA	1	ORAL	AVANDIA WAS NOT LISTED AMONG THE PATIENTS RECORDS REVIEWED.	ROSIGLITAZONE MALEATE	DRUG15Q1.txt	DE	DIABETES MELLITUS	INDI15Q1.txt
101311712	10130540	20150203	2005/2/20	63	YR			M	OT	COUNTRY NOT SPECIFIED	2015Äê	1	PS	AVANDIA	1	ORAL	AVANDIA WAS NOT LISTED AMONG THE PATIENT'S RECORDS REVIEWED	ROSIGLITAZONE MALEATE	DRUG15Q1.txt	DE	DIABETES MELLITUS	INDI15Q1.txt
101312362	10130554	20150211	2007/6/14	67	YR			M	MD	COUNTRY NOT SPECIFIED	2015Äê	1	PS	AVANDIA	1	ORAL	DATES OF AVANDIA USE COULD NOT BE CONFIRMED IN RECORDS REVIEWED	ROSIGLITAZONE MALEATE	DRUG15Q1.txt	DE	DIABETES MELLITUS	INDI15Q1.txt
101315012	10130638	20150224	2001/7/30	48	YR			M	MD	COUNTRY NOT SPECIFIED	2015Äê	1	PS	AVANDIA	1	ORAL	AVANDIA WAS NOT LISTED AMONG THE PATIENTS RECORDS REVIEWED	ROSIGLITAZONE MALEATE	DRUG15Q1.txt	HO	DIABETES MELLITUS	INDI15Q1.txt
101315391	10130648	20150206	2007/11/23	69	YR			M	OT	COUNTRY NOT SPECIFIED	2015Äê	1	PS	AVANDIA	1	ORAL	DATES OF AVANDIA USE COULD NOT BE CONFIRMED IN RECORDS REVIEWED.	ROSIGLITAZONE MALEATE	DRUG15Q1.txt	DE	DIABETES MELLITUS	INDI15Q1.txt
101316652	10130743	20150211	2010/5/31	63	YR			F	MD	COUNTRY NOT SPECIFIED	2015Äê	1	PS	AVANDIA	1	ORAL	AVANDIA WAS NOT LISTED AMONG THE PATIENTS RECORDS REVIEWED	ROSIGLITAZONE MALEATE	DRUG15Q1.txt	DE	DIABETES MELLITUS	INDI15Q1.txt
101317181	10130746	20150303	2006/7/22	84	YR			F	CN	COUNTRY NOT SPECIFIED	2015Äê	1	PS	AVANDIA	1	ORAL		ROSIGLITAZONE MALEATE	DRUG15Q1.txt	DE	DIABETES MELLITUS	INDI15Q1.txt
101317902	10131042	20150216	2001/2/25	69	YR			F	MD	COUNTRY NOT SPECIFIED	2015Äê	1	PS	AVANDIA	1	ORAL	AVANDIA WAS NOT LISTED AMONG THE PATIENTS RECORDS REVIEWED	ROSIGLITAZONE MALEATE	DRUG15Q1.txt	DE	DIABETES MELLITUS	INDI15Q1.txt
101317932	10131068	20150216	2009/11/16	56	YR			M	MD	COUNTRY NOT SPECIFIED	2015Äê	1	PS	AVANDIA	1	ORAL	DATES OF AVANDIA USE COULD NOT BE CONFIRMED IN RECORDS REVIEWED.	ROSIGLITAZONE MALEATE	DRUG15Q1.txt	DE	DIABETES MELLITUS	INDI15Q1.txt
101317992	10131117	20150224	2005/11/19	69	YR			M	MD	COUNTRY NOT SPECIFIED	2015Äê	1	PS	AVANDIA	1	ORAL	DATES OF AVANDIA USE COULD NOT BE CONFIRMED IN RECORDS REVIEWED.	ROSIGLITAZONE MALEATE	DRUG15Q1.txt	DE	DIABETES MELLITUS	INDI15Q1.txt
101318412	10131171	20150224	2007/1/8	85	YR			F	MD	COUNTRY NOT SPECIFIED	2015Äê	1	PS	AVANDIA	1	ORAL	DATES OF AVANDIA USE COULD NOT BE CONFIRMED IN RECORDS REVIEWED	ROSIGLITAZONE MALEATE	DRUG15Q1.txt	DE	DIABETES MELLITUS	INDI15Q1.txt
101318442	10131236	20150216	2009/3/21	78	YR			F	CN	COUNTRY NOT SPECIFIED	2015Äê	1	PS	AVANDIA	1	ORAL	AVANDIA WAS NOT LISTED AMONG THE PATIENTS RECORDS REVIEWED.	ROSIGLITAZONE MALEATE	DRUG15Q1.txt	DE	DIABETES MELLITUS	INDI15Q1.txt
101319082	10131501	20150225		68	YR			F	CN	COUNTRY NOT SPECIFIED	2015Äê	1	PS	AVANDIA	1	ORAL		ROSIGLITAZONE MALEATE	DRUG15Q1.txt	DE	DIABETES MELLITUS	INDI15Q1.txt
101319962	10131539	20140428		67	YR			M	OT	COUNTRY NOT SPECIFIED	2014Äê	1	PS	SERTRALINE	1	UNKNOWN	100 MG		DRUG14Q2.txt	DE	MAJOR DEPRESSION	INDI14Q2.txt
101320072	10131665	20150212	2008/2/25	69	YR			M	CN	COUNTRY NOT SPECIFIED	2015Äê	1	PS	AVANDIA	1	ORAL	AVANDIA WAS NOT LISTED AMONG THE PATIENTS RECORDS REVIEWED.	ROSIGLITAZONE MALEATE	DRUG15Q1.txt	DE	DIABETES MELLITUS	INDI15Q1.txt
101321772	10131718	20140428						F	CN	CA	2014Äê	1	PS	DIANEAL PD4 SOLUTION WITH 1 5 DEXTROSE AND 2 5 MEQ L CALCIUM	1	INTRAPERITONEAL			DRUG14Q2.txt	HO	DIABETIC END STAGE RENAL DISEASE	INDI14Q2.txt
101324482	10131790	20150302	2007/10/11	64	YR			M	CN	COUNTRY NOT SPECIFIED	2015Äê	1	PS	AVANDIA	1	ORAL	AVANDIA WAS NOT LISTED AMONG THE PATIENTS RECORDS REVIEWED.	ROSIGLITAZONE MALEATE	DRUG15Q1.txt	DE	DIABETES MELLITUS	INDI15Q1.txt
101324602	10131793	20150302	2009/8/6	73	YR			M	CN	COUNTRY NOT SPECIFIED	2015Äê	1	PS	AVANDIA	1	ORAL	DATES OF AVANDIA USE COULD NOT BE CONFIRMED IN RECORDS REVIEWED.	ROSIGLITAZONE MALEATE	DRUG15Q1.txt	DE	DIABETES MELLITUS	INDI15Q1.txt
101325282	10131799	20150224	2011/3/6	75	YR			F	MD	COUNTRY NOT SPECIFIED	2015Äê	1	PS	AVANDIA	1	ORAL		ROSIGLITAZONE MALEATE	DRUG15Q1.txt	DE	DIABETES MELLITUS	INDI15Q1.txt
101326252	10131841	20150302	2004/9/24	55	YR			M	CN	COUNTRY NOT SPECIFIED	2015Äê	1	PS	AVANDIA	1	ORAL	AVANDIA WAS NOT LISTED AMONG THE PATIENTS RECORDS REVIEWED.	ROSIGLITAZONE MALEATE	DRUG15Q1.txt	DE	DIABETES MELLITUS	INDI15Q1.txt
101326542	10131844	20150212	2010/7/6	64	YR			F	MD	COUNTRY NOT SPECIFIED	2015Äê	1	PS	AVANDIA	1	ORAL	AVANDIA WAS NOT LISTED AMONG THE PATIENTS RECORDS REVIEWED.	ROSIGLITAZONE MALEATE	DRUG15Q1.txt	DE	DIABETES MELLITUS	INDI15Q1.txt
101327472	10131908	20150223	2012/2/3	63	YR			F	MD	COUNTRY NOT SPECIFIED	2015Äê	1	PS	AVANDIA	1	ORAL	DATES OF AVANDIA USE COULD NOT BE CONFIRMED IN RECORDS REVIEWED.	ROSIGLITAZONE MALEATE	DRUG15Q1.txt	HO	DIABETES MELLITUS	INDI15Q1.txt
101327602	10131996	20150302	2010/5/31	64	YR			M	MD	COUNTRY NOT SPECIFIED	2015Äê	1	PS	AVANDIA	1	ORAL	DATES OF AVANDIA USE COULD NOT BE CONFIRMED IN RECORDS REVIEWED	ROSIGLITAZONE MALEATE	DRUG15Q1.txt	HO	DIABETES MELLITUS	INDI15Q1.txt
101328302	10132007	20150217	2010/5/8	85	YR			M	MD	COUNTRY NOT SPECIFIED	2015Äê	1	PS	AVANDIA	1	ORAL	DATES OF AVANDIA USE COULD NOT BE CONFIRMED IN RECORDS REVIEWED	ROSIGLITAZONE MALEATE	DRUG15Q1.txt	DE	DIABETES MELLITUS	INDI15Q1.txt
101330572	10132177	20150227	2004/10/11	71	YR			F	OT	COUNTRY NOT SPECIFIED	2015Äê	1	PS	AVANDIA	1	ORAL	AVANDIA WAS NOT LISTED AMONG THE PATIENTS RECORDS REVIEWED.	ROSIGLITAZONE MALEATE	DRUG15Q1.txt	DE	DIABETES MELLITUS	INDI15Q1.txt
101330602	10132448	20150224	2007/9/25	57	YR	163.44	KG	M	MD	COUNTRY NOT SPECIFIED	2015Äê	1	PS	AVANDIA	1	ORAL	AVANDIA WAS NOT LISTED AMONG THE PATIENTS RECORDS REVIEWED	ROSIGLITAZONE MALEATE	DRUG15Q1.txt	HO	DIABETES MELLITUS	INDI15Q1.txt
101330722	10132460	20150224	2006/9/16	68	YR			F	MD	COUNTRY NOT SPECIFIED	2015Äê	1	PS	AVANDIA	1	ORAL	DATES OF AVANDIA USE COULD NOT BE CONFIRMED IN RECORDS REVIEWED	ROSIGLITAZONE MALEATE	DRUG15Q1.txt	DE	DIABETES MELLITUS	INDI15Q1.txt
101331822	10132528	20150227	2006/12/5	61	YR			M	MD	COUNTRY NOT SPECIFIED	2015Äê	1	PS	AVANDIA	1	ORAL	AVANDIA WAS NOT LISTED AMONG THE PATIENTS RECORDS REVIEWED.	ROSIGLITAZONE MALEATE	DRUG15Q1.txt	DE	DIABETES MELLITUS	INDI15Q1.txt
101331892	10132625	20150227	2009/2/3	77	YR			F	MD	COUNTRY NOT SPECIFIED	2015Äê	1	PS	AVANDIA	1	ORAL	DATES OF AVANDIA USE COULD NOT BE CONFIRMED IN RECORDS REVIEWED	ROSIGLITAZONE MALEATE	DRUG15Q1.txt	DE	DIABETES MELLITUS	INDI15Q1.txt
101331902	10132654	20150223	2014/7/14	41	YR			F	CN	COUNTRY NOT SPECIFIED	2015Äê	1	PS	AVANDIA	1	ORAL		ROSIGLITAZONE MALEATE	DRUG15Q1.txt	DE	DIABETES MELLITUS	INDI15Q1.txt
101332452	10132747	20150225	2005/12/15	67	YR			M	MD	COUNTRY NOT SPECIFIED	2015Äê	1	PS	AVANDIA	1	ORAL	DATES OF AVANDIA USE COULD NOT BE CONFIRMED IN RECORDS REVIEWED.	ROSIGLITAZONE MALEATE	DRUG15Q1.txt	DE	DIABETES MELLITUS	INDI15Q1.txt
101332962	10132760	20150217	2002/8/9	58	YR			M	OT	COUNTRY NOT SPECIFIED	2015Äê	1	PS	AVANDIA	1	ORAL	DATES OF AVANDIA USE COULD NOT BE CONFIRMED IN RECORDS REVIEWED.	ROSIGLITAZONE MALEATE	DRUG15Q1.txt	DE	DIABETES MELLITUS	INDI15Q1.txt
101337041	10132830	20150210	2006/11/30	82	YR	136.2	KG	M	MD	COUNTRY NOT SPECIFIED	2015Äê	1	PS	AVANDIA	1	ORAL	DATES OF AVANDIA USE COULD NOT BE CONFIRMED IN RECORDS REVIEWED	ROSIGLITAZONE MALEATE	DRUG15Q1.txt	DE	DIABETES MELLITUS	INDI15Q1.txt
101337832	10133057	20150131	2007/8/9	90	YR			F	MD	COUNTRY NOT SPECIFIED	2015Äê	1	PS	AVANDIA	1	ORAL	DATES OF AVANDIA USE COULD NOT BE CONFIRMED IN RECORDS REVIEWED.	ROSIGLITAZONE MALEATE	DRUG15Q1.txt	DE	DIABETES MELLITUS	INDI15Q1.txt
101338031	10133060	20150205	2005/10/24	80	YR			M	MD	COUNTRY NOT SPECIFIED	2015Äê	1	PS	AVANDIA	1	ORAL	DATES OF AVANDIA USE COULD NOT BE CONFIRMED IN RECORDS REVIEWED.	ROSIGLITAZONE MALEATE	DRUG15Q1.txt	DE	DIABETES MELLITUS	INDI15Q1.txt
101338352	10133072	20150201	2009/6/30	60	YR	95.34	KG	M	MD	COUNTRY NOT SPECIFIED	2015Äê	1	PS	AVANDIA	1	ORAL	AVANDIA WAS NOT LISTED AMONG THE PATIENTS RECORDS REVIEWED.	ROSIGLITAZONE MALEATE	DRUG15Q1.txt	DE	DIABETES MELLITUS	INDI15Q1.txt
101338562	10133182	20150203	2005/7/18	79	YR			F	MD	COUNTRY NOT SPECIFIED	2015Äê	1	PS	AVANDIA	1	ORAL	DATES OF AVANDIA USE COULD NOT BE CONFIRMED IN RECORDS REVIEWED.	ROSIGLITAZONE MALEATE	DRUG15Q1.txt	DE	DIABETES MELLITUS	INDI15Q1.txt
101338802	10133189	20150227	2000/10/31	62	YR			M	MD	COUNTRY NOT SPECIFIED	2015Äê	1	PS	AVANDIA	1	ORAL	DATES OF AVANDIA USE COULD NOT BE CONFIRMED IN RECORDS REVIEWED	ROSIGLITAZONE MALEATE	DRUG15Q1.txt	DE	DIABETES MELLITUS	INDI15Q1.txt
101338831	10133190	20150130	2007/11/8	75	YR			M	MD	COUNTRY NOT SPECIFIED	2015Äê	1	PS	AVANDIA	1	ORAL	DATES OF AVANDIA USE COULD NOT BE CONFIRMED IN RECORDS REVIEWED.	ROSIGLITAZONE MALEATE	DRUG15Q1.txt	DE	DIABETES MELLITUS	INDI15Q1.txt
101339722	10133245	20150302	2010/7/3	64	YR			M	MD	COUNTRY NOT SPECIFIED	2015Äê	1	PS	AVANDIA	1	ORAL	AVANDIA WAS NOT LISTED AMONG THE PATIENTS RECORDS REVIEWED.	ROSIGLITAZONE MALEATE	DRUG15Q1.txt	DE	DIABETES MELLITUS	INDI15Q1.txt
101339962	10133296	20150219	2007/6/1	74	YR			M	CN	COUNTRY NOT SPECIFIED	2015Äê	1	PS	AVANDIA	1	ORAL	DATES OF AVANDIA USE COULD NOT BE CONFIRMED IN RECORDS REVIEWED.	ROSIGLITAZONE MALEATE	DRUG15Q1.txt	DE	DIABETES MELLITUS	INDI15Q1.txt
101340172	10133704	20140428		65	YR	57	KG	F	MD	US	2014Äê	1	PS	LISINOPRIL HYDROCHLOROTHIAZIDE	1	ORAL	20/25 MG DAILY IN THE MORNING		DRUG14Q2.txt	LT
101340831	10133783	20140731						F	CN	US	2014Äê	1	PS	LETAIRIS	1	UNKNOWN	10 MG, QD	AMBRISENTAN	DRUG14Q3.txt	DE	PULMONARY ARTERIAL HYPERTENSION	INDI14Q3.txt	2011/11/28	20140407			THER14Q3.txt
101341232	10133803	20140428	2014/2/24	62	YR			M	CN	US	2014Äê	1	PS	LEXISCAN	1	INTRAVENOUS			DRUG14Q2.txt	LT	PRODUCT USED FOR UNKNOWN INDICATION	INDI14Q2.txt	2014/2/24	20140224			THER14Q2.txt	0
101345902	10133835	20140428						F	CN	US	2014Äê	1	PS	LEXISCAN	1	INTRAVENOUS			DRUG14Q2.txt	LT	SCAN MYOCARDIAL PERFUSION	INDI14Q2.txt		2012			THER14Q2.txt
101346212	10133856	20140428	2013/11/27	62	YR			M	CN	US	2014Äê	1	PS	LEXISCAN	1	INTRAVENOUS	0.4 MG, TOTAL DOSE		DRUG14Q2.txt	LT	SCAN MYOCARDIAL PERFUSION	INDI14Q2.txt	2013/11/27	20131127			THER14Q2.txt	0
101346942	10133880	20140428	2014/1/3	76	YR			F	CN	US	2014Äê	1	PS	LEXISCAN	1	INTRAVENOUS	0.4 MG, TOTAL DOSE		DRUG14Q2.txt	LT	SCAN MYOCARDIAL PERFUSION	INDI14Q2.txt	2014/1/3	20140103			THER14Q2.txt	0
101348092	10133883	20140428						M	CN	US	2014Äê	1	PS	LEXISCAN	1	INTRAVENOUS			DRUG14Q2.txt	LT	PRODUCT USED FOR UNKNOWN INDICATION	INDI14Q2.txt
101348152	10133972	20150223	2010/2/21	93	YR			M	MD	COUNTRY NOT SPECIFIED	2015Äê	1	PS	AVANDIA	1	ORAL	DATES OF AVANDIA USE COULD NOT BE CONFIRMED IN RECORDS REVIEWED.	ROSIGLITAZONE MALEATE	DRUG15Q1.txt	OT	DIABETES MELLITUS	INDI15Q1.txt
101348442	10133996	20150211	2008/2/20	64	YR			M		COUNTRY NOT SPECIFIED	2015Äê	1	PS	AVANDIA	1	ORAL	DATES OF AVANDIA USE COULD NOT BE CONFIRMED IN RECORDS REVIEWED	ROSIGLITAZONE MALEATE	DRUG15Q1.txt	HO	DIABETES MELLITUS	INDI15Q1.txt
101348572	10134017	20140428	2013/12/5	77	YR			F	OT	US	2014Äê	1	PS	LEXISCAN	1	INTRAVENOUS	0.4 MG / 5 ML, TOTAL DOSE		DRUG14Q2.txt	LT	SCAN MYOCARDIAL PERFUSION	INDI14Q2.txt	2013/12/5	20131205			THER14Q2.txt	0
101348821	10134083	20140428		78	YR			M	CN	US	2014Äê	1	PS	LEXISCAN	1	INTRAVENOUS	0.08 MG/ML, TOTAL DOSE		DRUG14Q2.txt	LT	PRODUCT USED FOR UNKNOWN INDICATION	INDI14Q2.txt
101349552	10134123	20150223	2005/2/7	58	YR			F	CN	COUNTRY NOT SPECIFIED	2015Äê	1	PS	AVANDIA	1	ORAL	DATES OF AVANDIA USE COULD NOT BE CONFIRMED IN RECORDS REVIEWED.	ROSIGLITAZONE MALEATE	DRUG15Q1.txt	DE	DIABETES MELLITUS	INDI15Q1.txt
101351032	10134590	20150217	2006/3/1	78	YR			M	CN	COUNTRY NOT SPECIFIED	2015Äê	1	PS	AVANDIA	1	ORAL	DATES OF AVANDIA USE COULD NOT BE CONFIRMED IN RECORDS REVIEWED.	ROSIGLITAZONE MALEATE	DRUG15Q1.txt	DE	DIABETES MELLITUS	INDI15Q1.txt
101352332	10134621	20150224	2012/4/22	71	YR			M	MD	COUNTRY NOT SPECIFIED	2015Äê	1	PS	AVANDIA	1	ORAL	DATES OF AVANDIA USE COULD NOT BE CONFIRMED IN RECORDS REVIEWED.	ROSIGLITAZONE MALEATE	DRUG15Q1.txt	DE	DIABETES MELLITUS	INDI15Q1.txt
101352982	10134694	20150302	2006/11/25	65	YR			M	MD	COUNTRY NOT SPECIFIED	2015Äê	1	PS	AVANDIA	1	ORAL	DATES OF AVANDIA USE COULD NOT BE CONFIRMED IN RECORDS REVIEWED.	ROSIGLITAZONE MALEATE	DRUG15Q1.txt	DE	DIABETES MELLITUS	INDI15Q1.txt
101353222	10134809	20150219	2007/7/1	78	YR			M	MD	COUNTRY NOT SPECIFIED	2015Äê	1	PS	AVANDIA	1	ORAL	DATES OF AVANDIA USE COULD NOT BE CONFIRMED IN RECORDS REVIEWED.	ROSIGLITAZONE MALEATE	DRUG15Q1.txt	HO	DIABETES MELLITUS	INDI15Q1.txt
101353732	10134815	20150202	2012/9/12	79	YR			M	CN	COUNTRY NOT SPECIFIED	2015Äê	1	PS	AVANDIA	1	ORAL	DATES OF AVANDIA USE COULD NOT BE CONFIRMED IN RECORDS REVIEWED.	ROSIGLITAZONE MALEATE	DRUG15Q1.txt	DE	DIABETES MELLITUS	INDI15Q1.txt
101356152	10134844	20150205	2009/1/19	68	YR			M	MD	COUNTRY NOT SPECIFIED	2015Äê	1	PS	AVANDIA	1	ORAL	DATES OF AVANDIA USE COULD NOT BE CONFIRMED IN RECORDS REVIEWED.	ROSIGLITAZONE MALEATE	DRUG15Q1.txt	DE	DIABETES MELLITUS	INDI15Q1.txt
101356382	10134857	20150212	2001/8/13	83	YR			M	MD	COUNTRY NOT SPECIFIED	2015Äê	1	PS	AVANDIA	1	ORAL	DATES OF AVANDIA USE COULD NOT BE CONFIRMED IN RECORDS REVIEWED.	ROSIGLITAZONE MALEATE	DRUG15Q1.txt	DE	DIABETES MELLITUS	INDI15Q1.txt
101356562	10134882	20140428		5	YR			F	OT	US	2014Äê	1	PS	VANCOMYCIN INJECTION USP	1	UNKNOWN			DRUG14Q2.txt	DE	SEPSIS	INDI14Q2.txt
101358162	10134955	20150202	2004/9/24	41	YR			M	MD	COUNTRY NOT SPECIFIED	2015Äê	1	PS	AVANDIA	1	ORAL		ROSIGLITAZONE MALEATE	DRUG15Q1.txt	DE	DIABETES MELLITUS	INDI15Q1.txt
101358902	10135103	20150223	2001/1/12	72	YR			F	MD	COUNTRY NOT SPECIFIED	2015Äê	1	PS	AVANDIA	1	ORAL	DATES OF AVANDIA USE COULD NOT BE CONFIRMED IN RECORDS REVIEWED.	ROSIGLITAZONE MALEATE	DRUG15Q1.txt	DE	DIABETES MELLITUS	INDI15Q1.txt
101363331	10135233	20150211	2006/10/11	71	YR			M	MD	COUNTRY NOT SPECIFIED	2015Äê	1	PS	AVANDIA	1	ORAL	DATES OF AVANDIA USE COULD NOT BE CONFIRMED IN RECORDS REVIEWED	ROSIGLITAZONE MALEATE	DRUG15Q1.txt	DE	DIABETES MELLITUS	INDI15Q1.txt
101364252	10135298	20150220	2003/6/28	73	YR			F	MD	COUNTRY NOT SPECIFIED	2015Äê	1	PS	AVANDIA	1	ORAL		ROSIGLITAZONE MALEATE	DRUG15Q1.txt	DE	DIABETES MELLITUS	INDI15Q1.txt
101366232	10135322	20150224	2011/1/24	64	YR			F	MD	COUNTRY NOT SPECIFIED	2015Äê	1	PS	AVANDIA	1	ORAL		ROSIGLITAZONE MALEATE	DRUG15Q1.txt	HO	DIABETES MELLITUS	INDI15Q1.txt
101366761	10135373	20150223	2009/7/10	70	YR			M	MD	COUNTRY NOT SPECIFIED	2015Äê	1	PS	AVANDIA	1	ORAL	DATES OF AVANDIA USE COULD NOT BE CONFIRMED IN RECORDS REVIEWED.	ROSIGLITAZONE MALEATE	DRUG15Q1.txt	DE	DIABETES MELLITUS	INDI15Q1.txt
101367122	10135615	20150219	2006/5/25	96	YR			F	CN	COUNTRY NOT SPECIFIED	2015Äê	1	PS	AVANDIA	1	ORAL	DATES OF AVANDIA USE COULD NOT BE CONFIRMED IN RECORDS REVIEWED	ROSIGLITAZONE MALEATE	DRUG15Q1.txt	DE	DIABETES MELLITUS	INDI15Q1.txt
101367882	10135638	20150202	2001/10/13	50	YR			M	OT	COUNTRY NOT SPECIFIED	2015Äê	1	PS	AVANDIA	1	ORAL	AVANDIA WAS NOT LISTED AMONG THE PATIENT'S RECORDS REVIEWED.	ROSIGLITAZONE MALEATE	DRUG15Q1.txt	DE	DIABETES MELLITUS	INDI15Q1.txt
101368462	10135656	20150213						M	CN	COUNTRY NOT SPECIFIED	2015Äê	1	PS	AVANDIA	1	ORAL		ROSIGLITAZONE MALEATE	DRUG15Q1.txt	DE	DIABETES MELLITUS	INDI15Q1.txt
101369022	10135816	20150225						M	CN	COUNTRY NOT SPECIFIED	2015Äê	1	PS	AVANDIA	1	ORAL		ROSIGLITAZONE MALEATE	DRUG15Q1.txt	DE	DIABETES MELLITUS	INDI15Q1.txt
101369782	10135890	20140428		13	YR			F	OT	US	2014Äê	1	PS	ELAVIL	1	ORAL			DRUG14Q2.txt	HO
101374853	10136333	20140425		34	YR			M	OT	US	2014Äê	1	PS	METRONIDAZOLE METRONIDAZOLE	1	INTRAVENOUS			DRUG14Q2.txt		PRODUCT USED FOR UNKNOWN INDICATION	INDI14Q2.txt
101375372	10136425	20140620	2014/3/17	57	YR	115	KG	F		FR	2014Äê	1	PS	PROPOFOL FRESENIUS	1	INTRAVENOUS			DRUG14Q2.txt	DE	INDUCTION OF ANAESTHESIA	INDI14Q2.txt	2014/3/17	20140317			THER14Q2.txt	0
101375412	10136623	20150218	2002/1/25	61	YR			F	MD	COUNTRY NOT SPECIFIED	2015Äê	1	PS	AVANDIA	1	ORAL	AVANDIA WAS NOT LISTED AMONG THE PATIENTS RECORDS REVIEWED.	ROSIGLITAZONE MALEATE	DRUG15Q1.txt	DE	DIABETES MELLITUS	INDI15Q1.txt
101375752	10136676	20140429		85	YR			M	CN	DE	2014Äê	1	PS	XARELTO	1	ORAL			DRUG14Q2.txt	DE	CEREBROVASCULAR ACCIDENT PROPHYLAXIS	INDI14Q2.txt					THER14Q2.txt
101376912	10136712	20150302	2007/12/16	41	YR			M	OT	COUNTRY NOT SPECIFIED	2015Äê	1	PS	AVANDIA	1	ORAL	DATES OF AVANDIA USE COULD NOT BE CONFIRMED IN RECORDS REVIEWED.	ROSIGLITAZONE MALEATE	DRUG15Q1.txt	DE	DIABETES MELLITUS	INDI15Q1.txt
101378622	10136788	20150217	2007/3/13	63	YR			M	MD	COUNTRY NOT SPECIFIED	2015Äê	1	PS	AVANDIA	1	ORAL	DATES OF AVANDIA USE COULD NOT BE CONFIRMED IN RECORDS REVIEWED.	ROSIGLITAZONE MALEATE	DRUG15Q1.txt	DE	DIABETES MELLITUS	INDI15Q1.txt
101379492	10136846	20150202	2007/4/20	75	YR			M	CN	COUNTRY NOT SPECIFIED	2015Äê	1	PS	AVANDIA	1	ORAL	DATES OF AVANDIA USE COULD NOT BE CONFIRMED IN RECORDS REVIEWED.	ROSIGLITAZONE MALEATE	DRUG15Q1.txt	DE	DIABETES MELLITUS	INDI15Q1.txt
101379602	10136902	20150213	2005/12/14	74	YR			M	OT	COUNTRY NOT SPECIFIED	2015Äê	1	PS	AVANDIA	1	ORAL	DATES OF AVANDIA USE COULD NOT BE CONFIRMED IN RECORDS REVIEWED.	ROSIGLITAZONE MALEATE	DRUG15Q1.txt	DE	DIABETES MELLITUS	INDI15Q1.txt
101379842	10136978	20150227	2009/12/8	69	YR			M	MD	COUNTRY NOT SPECIFIED	2015Äê	1	PS	AVANDIA	1	ORAL	AVANDIA WAS NOT LISTED AMONG THE PATIENTS RECORDS REVIEWED.	ROSIGLITAZONE MALEATE	DRUG15Q1.txt	DE	DIABETES MELLITUS	INDI15Q1.txt
101380612	10137485	20150515	2007/6/13	72	YR			F	MD	COUNTRY NOT SPECIFIED	2015Äê	1	PS	AVANDIA	1	Oral	AVANDIA WAS NOT LISTED AMONG THE PATIENTS RECORDS REVIEWED	ROSIGLITAZONE MALEATE	DRUG15Q2.txt	DE	DIABETES MELLITUS	INDI15Q2.txt
101381302	10137537	20150211	2004/1/14	68	YR			M	MD	COUNTRY NOT SPECIFIED	2015Äê	1	PS	AVANDIA	1	ORAL	DATES OF AVANDIA USE COULD NOT BE CONFIRMED IN RECORDS REVIEWED	ROSIGLITAZONE MALEATE	DRUG15Q1.txt	DE	DIABETES MELLITUS	INDI15Q1.txt
101381402	10137541	20150219	2005/9/10	46	YR			M	MD	COUNTRY NOT SPECIFIED	2015Äê	1	PS	AVANDIA	1	ORAL	DATES OF AVANDIA USE COULD NOT BE CONFIRMED IN RECORDS REVIEWED.	ROSIGLITAZONE MALEATE	DRUG15Q1.txt	DE	DIABETES MELLITUS	INDI15Q1.txt
101382442	10137575	20150216						M	MD	COUNTRY NOT SPECIFIED	2015Äê	1	PS	AVANDIA	1	ORAL	DATES OF AVANDIA USE COULD NOT BE CONFIRMED IN RECORDS REVIEWED.	ROSIGLITAZONE MALEATE	DRUG15Q1.txt	DE	DIABETES MELLITUS	INDI15Q1.txt
101383822	10137691	20150224	2008/7/24	59	YR			F	CN	COUNTRY NOT SPECIFIED	2015Äê	1	PS	AVANDIA	1	ORAL	DATES OF AVANDIA USE COULD NOT BE CONFIRMED IN RECORDS REVIEWED.	ROSIGLITAZONE MALEATE	DRUG15Q1.txt	DE	DIABETES MELLITUS	INDI15Q1.txt
101383992	10137862	20150206	2005/11/1	66	YR			M	MD	COUNTRY NOT SPECIFIED	2015Äê	1	PS	AVANDIA	1	ORAL	DATES OF AVANDIA USE COULD NOT BE CONFIRMED IN RECORDS REVIEWED.	ROSIGLITAZONE MALEATE	DRUG15Q1.txt	DE	DIABETES MELLITUS	INDI15Q1.txt
101384262	10137949	20150220	2005/3/19	56	YR			M	CN	COUNTRY NOT SPECIFIED	2015Äê	1	PS	AVANDIA	1	ORAL	AVANDIA WAS NOT LISTED AMONG THE PATIENTS RECORDS REVIEWED.	ROSIGLITAZONE MALEATE	DRUG15Q1.txt	DE	DIABETES MELLITUS	INDI15Q1.txt
101384322	10137960	20150220	2003/11/17	54	YR			M	CN	COUNTRY NOT SPECIFIED	2015Äê	1	PS	AVANDIA	1	ORAL	DATES OF AVANDIA USE COULD NOT BE CONFIRMED IN RECORDS REVIEWED	ROSIGLITAZONE MALEATE	DRUG15Q1.txt	DE	DIABETES MELLITUS	INDI15Q1.txt
101384613	10137984	20150206	2010/6/6	64	YR			M	CN	COUNTRY NOT SPECIFIED	2015Äê	1	PS	AVANDIA	1	ORAL	DATES OF AVANDIA USE COULD NOT BE CONFIRMED IN RECORDS REVIEWED.	ROSIGLITAZONE MALEATE	DRUG15Q1.txt	DE	DIABETES MELLITUS	INDI15Q1.txt
101385372	10138061	20150211	2006/10/8	56	YR			M	CN	COUNTRY NOT SPECIFIED	2015Äê	1	PS	AVANDIA	1	ORAL	DATES OF AVANDIA USE COULD NOT BE CONFIRMED IN RECORDS REVIEWED.	ROSIGLITAZONE MALEATE	DRUG15Q1.txt	DE	DIABETES MELLITUS	INDI15Q1.txt
101385722	10138130	20150226	2007/8/10	67	YR			M	MD	COUNTRY NOT SPECIFIED	2015Äê	1	PS	AVANDIA	1	ORAL	DATES OF AVANDIA USE COULD NOT BE CONFIRMED IN RECORDS REVIEWED	ROSIGLITAZONE MALEATE	DRUG15Q1.txt	DE	DIABETES MELLITUS	INDI15Q1.txt
101385852	10138140	20150228	2008/12/11	77	YR			F	MD	COUNTRY NOT SPECIFIED	2015Äê	1	PS	AVANDIA	1	ORAL	AVANDIA WAS NOT LISTED AMONG THE PATIENTS RECORDS REVIEWED.	ROSIGLITAZONE MALEATE	DRUG15Q1.txt	DE	DIABETES MELLITUS	INDI15Q1.txt
101386371	10138244	20150213	2009/8/11	69	YR			M	MD	COUNTRY NOT SPECIFIED	2015Äê	1	PS	AVANDIA	1	ORAL	DATES OF AVANDIA USE COULD NOT BE CONFIRMED IN RECORDS REVIEWED	ROSIGLITAZONE MALEATE	DRUG15Q1.txt	DE	DIABETES MELLITUS	INDI15Q1.txt
101386572	10138382	20150224	2011/12/23	74	YR			F	MD	COUNTRY NOT SPECIFIED	2015Äê	1	PS	AVANDIA	1	ORAL	DATES OF AVANDIA USE COULD NOT BE CONFIRMED IN RECORDS REVIEWED.	ROSIGLITAZONE MALEATE	DRUG15Q1.txt	DE	DIABETES MELLITUS	INDI15Q1.txt
101386912	10138399	20150227						M	MD	COUNTRY NOT SPECIFIED	2015Äê	1	PS	AVANDIA	1	ORAL	DATES OF AVANDIA USE COULD NOT BE CONFIRMED IN RECORDS REVIEWED.	ROSIGLITAZONE MALEATE	DRUG15Q1.txt	DE	DIABETES MELLITUS	INDI15Q1.txt
101388432	10138426	20150213	2013/2/22	67	YR			F	MD	COUNTRY NOT SPECIFIED	2015Äê	1	PS	AVANDIA	1	ORAL	DATES OF AVANDIA USE COULD NOT BE CONFIRMED IN RECORDS REVIEWED	ROSIGLITAZONE MALEATE	DRUG15Q1.txt	DE	DIABETES MELLITUS	INDI15Q1.txt
101388522	10138432	20150206	2007/6/6	64	YR	72.64	KG	F	OT	COUNTRY NOT SPECIFIED	2015Äê	1	PS	AVANDIA	1	ORAL	DATES OF AVANDIA USE COULD NOT BE CONFIRMED IN RECORDS REVIEWED.	ROSIGLITAZONE MALEATE	DRUG15Q1.txt	DE	DIABETES MELLITUS	INDI15Q1.txt
101389522	10138461	20140609						F	CN	US	2014Äê	1	PS	LETAIRIS	1	UNKNOWN	10 MG, UNK		DRUG14Q2.txt	HO	PRODUCT USED FOR UNKNOWN INDICATION	INDI14Q2.txt	2009/7/22				THER14Q2.txt
101390572	10138537	20150209		76	YR			F	MD	COUNTRY NOT SPECIFIED	2015Äê	1	PS	AVANDIA	1	ORAL	DATES OF AVANDIA USE COULD NOT BE CONFIRMED IN RECORDS REVIEWED.	ROSIGLITAZONE MALEATE	DRUG15Q1.txt	DE	DIABETES MELLITUS	INDI15Q1.txt
101390961	10138572	20150204	2008/8/6	67	YR			F	MD	COUNTRY NOT SPECIFIED	2015Äê	1	PS	AVANDIA	1	ORAL	DATES OF AVANDIA USE COULD NOT BE CONFIRMED IN RECORDS REVIEWED	ROSIGLITAZONE MALEATE	DRUG15Q1.txt	DE	DIABETES MELLITUS	INDI15Q1.txt
101391812	10138585	20150217	2011/12/29	60	YR			F	OT	COUNTRY NOT SPECIFIED	2015Äê	1	PS	AVANDIA	1	ORAL	DATES OF AVANDIA USE COULD NOT BE CONFIRMED IN RECORDS REVIEWED.	ROSIGLITAZONE MALEATE	DRUG15Q1.txt	DE	DIABETES MELLITUS	INDI15Q1.txt
101392082	10138637	20140429						M	OT	US	2014Äê	1	PS	ZYTIGA	1	ORAL			DRUG14Q2.txt	DE	PROSTATE CANCER	INDI14Q2.txt	2013/11/14	20140217			THER14Q2.txt
101392202	10138657	20150210	2003/7/21	37	YR			F	MD	COUNTRY NOT SPECIFIED	2015Äê	1	PS	AVANDIA	1	ORAL	DATES OF AVANDIA USE COULD NOT BE CONFIRMED IN RECORDS REVIEWED	ROSIGLITAZONE MALEATE	DRUG15Q1.txt	DE	DIABETES MELLITUS	INDI15Q1.txt
101392602	10138691	20150218	2009/2/1	59	YR			F	MD	COUNTRY NOT SPECIFIED	2015Äê	1	PS	AVANDIA	1	ORAL	DATES OF AVANDIA USE COULD NOT BE CONFIRMED IN RECORDS REVIEWED.	ROSIGLITAZONE MALEATE	DRUG15Q1.txt	DE	DIABETES MELLITUS	INDI15Q1.txt
101393042	10138843	20150225	2012/3/11	60	YR			M	MD	COUNTRY NOT SPECIFIED	2015Äê	1	PS	AVANDIA	1	ORAL	AVANDIA WAS NOT LISTED AMONG THE PATIENTS RECORDS REVIEWED.	ROSIGLITAZONE MALEATE	DRUG15Q1.txt	DE	DIABETES MELLITUS	INDI15Q1.txt
101393432	10138852	20150223	2007/12/1	63	YR			F	MD	COUNTRY NOT SPECIFIED	2015Äê	1	PS	AVANDIA	1	ORAL	DATES OF AVANDIA USE COULD NOT BE CONFIRMED IN RECORDS REVIEWED.	ROSIGLITAZONE MALEATE	DRUG15Q1.txt	DE	DIABETES MELLITUS	INDI15Q1.txt
101394722	10138952	20150223						F	CN	COUNTRY NOT SPECIFIED	2015Äê	1	PS	AVANDIA	1	ORAL	DATES OF AVANDIA USE COULD NOT BE CONFIRMED IN RECORDS REVIEWED.	ROSIGLITAZONE MALEATE	DRUG15Q1.txt	DE	DIABETES MELLITUS	INDI15Q1.txt
101395952	10139057	20150218	2006/4/9	55	YR			M	MD	COUNTRY NOT SPECIFIED	2015Äê	1	PS	AVANDIA	1	ORAL	AVANDIA WAS NOT LISTED AMONG THE PATIENTS RECORDS REVIEWED.	ROSIGLITAZONE MALEATE	DRUG15Q1.txt	DE	DIABETES MELLITUS	INDI15Q1.txt
101396622	10139096	20140429	2012/7/25	76	YR			M	OT	NL	2014Äê	1	PS	NPLATE	1	SUBCUTANEOUS	5 MUG/KG, QWK		DRUG14Q2.txt	HO	IMMUNE THROMBOCYTOPENIC PURPURA	INDI14Q2.txt	2012/1/6	20120906			THER14Q2.txt	201
101397382	10139181	20150219	2003/9/8	47	YR			F	MD	COUNTRY NOT SPECIFIED	2015Äê	1	PS	AVANDIA	1	ORAL	AVANDIA WAS NOT LISTED AMONG THE PATIENTS RECORDS REVIEWED.	ROSIGLITAZONE MALEATE	DRUG15Q1.txt	HO	DIABETES MELLITUS	INDI15Q1.txt
101397732	10139208	20150227	2007/4/28	64	YR			M	MD	COUNTRY NOT SPECIFIED	2015Äê	1	PS	AVANDIA	1	ORAL	AVANDIA WAS NOT LISTED AMONG THE PATIENTS RECORDS REVIEWED.	ROSIGLITAZONE MALEATE	DRUG15Q1.txt	DE	DIABETES MELLITUS	INDI15Q1.txt
101398532	10139220	20150302	2009/6/20	60	YR			F	MD	COUNTRY NOT SPECIFIED	2015Äê	1	PS	AVANDIA	1	ORAL	AVANDIA WAS NOT LISTED AMONG THE PATIENTS RECORDS REVIEWED	ROSIGLITAZONE MALEATE	DRUG15Q1.txt	DE	DIABETES MELLITUS	INDI15Q1.txt
101399113	10139260	20150204	2009/5/17	83	YR			M	MD	COUNTRY NOT SPECIFIED	2015Äê	1	PS	AVANDIA	1	ORAL	AVANDIA WAS NOT LISTED AMONG THE PATIENTS RECORDS REVIEWED.	ROSIGLITAZONE MALEATE	DRUG15Q1.txt	DE	DIABETES MELLITUS	INDI15Q1.txt
101399852	10139304	20150217	2004/2/4	74	YR			M	MD	COUNTRY NOT SPECIFIED	2015Äê	1	PS	AVANDIA	1	ORAL	DATES OF AVANDIA USE COULD NOT BE CONFIRMED IN RECORDS REVIEWED.	ROSIGLITAZONE MALEATE	DRUG15Q1.txt	DE	DIABETES MELLITUS	INDI15Q1.txt
101399892	10139343	20150227	2008/2/8	53	YR			M	MD	COUNTRY NOT SPECIFIED	2015Äê	1	PS	AVANDIA	1	ORAL	DATES OF AVANDIA USE COULD NOT BE CONFIRMED IN RECORDS REVIEWED	ROSIGLITAZONE MALEATE	DRUG15Q1.txt	DE	DIABETES MELLITUS	INDI15Q1.txt
101400812	10139472	20150227	2002/6/17	51	YR			M	MD	COUNTRY NOT SPECIFIED	2015Äê	1	PS	AVANDIA	1	ORAL	DATES OF AVANDIA USE COULD NOT BE CONFIRMED IN RECORDS REVIEWED.	ROSIGLITAZONE MALEATE	DRUG15Q1.txt	DE	DIABETES MELLITUS	INDI15Q1.txt
101401151	10139595	20150223	2004/9/3	79	YR			M	MD	COUNTRY NOT SPECIFIED	2015Äê	1	PS	AVANDIA	1	ORAL	DATES OF AVANDIA USE COULD NOT BE CONFIRMED IN RECORDS REVIEWED.	ROSIGLITAZONE MALEATE	DRUG15Q1.txt	DE	DIABETES MELLITUS	INDI15Q1.txt
101401672	10139662	20150302	2006/5/13	74	YR			M	CN	COUNTRY NOT SPECIFIED	2015Äê	1	PS	AVANDIA	1	ORAL	DATES OF AVANDIA USE COULD NOT BE CONFIRMED IN RECORDS REVIEWED	ROSIGLITAZONE MALEATE	DRUG15Q1.txt	DE	DIABETES MELLITUS	INDI15Q1.txt
101401712	10139738	20150302		66	YR			M	MD	COUNTRY NOT SPECIFIED	2015Äê	1	PS	AVANDIA	1	ORAL	AVANDIA WAS NOT LISTED AMONG THE PATIENTS RECORDS REVIEWED.	ROSIGLITAZONE MALEATE	DRUG15Q1.txt	DE	DIABETES MELLITUS	INDI15Q1.txt
101402442	10139773	20150217	2007/6/11	92	YR			F	MD	COUNTRY NOT SPECIFIED	2015Äê	1	PS	AVANDIA	1	ORAL	DATES OF AVANDIA USE COULD NOT BE CONFIRMED IN RECORDS REVIEWED.	ROSIGLITAZONE MALEATE	DRUG15Q1.txt	DE	DIABETES MELLITUS	INDI15Q1.txt
101402902	10139853	20150209	2009/2/12	57	YR			M	MD	COUNTRY NOT SPECIFIED	2015Äê	1	PS	AVANDIA	1	ORAL	DATES OF AVANDIA USE COULD NOT BE CONFIRMED IN RECORDS REVIEWED.	ROSIGLITAZONE MALEATE	DRUG15Q1.txt	HO	DIABETES MELLITUS	INDI15Q1.txt
101404272	10139911	20150210	2002/9/17	57	YR			M	MD	COUNTRY NOT SPECIFIED	2015Äê	1	PS	AVANDIA	1	ORAL	DATES OF AVANDIA USE COULD NOT BE CONFIRMED IN RECORDS REVIEWED.	ROSIGLITAZONE MALEATE	DRUG15Q1.txt	DE	DIABETES MELLITUS	INDI15Q1.txt
101405161	10139985	20150210	2007/12/26	64	YR	108.96	KG	M	MD	COUNTRY NOT SPECIFIED	2015Äê	1	PS	AVANDIA	1	ORAL	AVANDIA WAS NOT LISTED AMONG THE PATIENTS RECORDS REVIEWED.	ROSIGLITAZONE MALEATE	DRUG15Q1.txt	DE	DIABETES MELLITUS	INDI15Q1.txt
101405422	10139989	20150210	2009/8/24	67	YR			F	MD	COUNTRY NOT SPECIFIED	2015Äê	1	PS	AVANDIA	1	ORAL	AVANDIA WAS NOT LISTED AMONG THE PATIENTS RECORDS REVIEWED.	ROSIGLITAZONE MALEATE	DRUG15Q1.txt	DE	DIABETES MELLITUS	INDI15Q1.txt
101405702	10140081	20150213	2002/8/11	66	YR			M	CN	COUNTRY NOT SPECIFIED	2015Äê	1	PS	AVANDIA	1	ORAL	AVANDIA WAS NOT LISTED AMONG THE PATIENTS RECORDS REVIEWED.	ROSIGLITAZONE MALEATE	DRUG15Q1.txt	DE	DIABETES MELLITUS	INDI15Q1.txt
101405782	10140115	20140429						F	CN	US	2014Äê	1	PS	REVATIO	1		UNK		DRUG14Q2.txt	OT
101406572	10140167	20150213	2006/7/9	75	YR			F	MD	COUNTRY NOT SPECIFIED	2015Äê	1	PS	AVANDIA	1	ORAL	AVANDIA WAS NOT LISTED AMONG THE PATIENTS RECORDS REVIEWED.	ROSIGLITAZONE MALEATE	DRUG15Q1.txt	HO	DIABETES MELLITUS	INDI15Q1.txt
101407952	10140171	20150219	2011/7/22	46	YR			F	MD	COUNTRY NOT SPECIFIED	2015Äê	1	PS	AVANDIA	1	ORAL	AVANDIA WAS NOT LISTED AMONG THE PATIENTS RECORDS REVIEWED.	ROSIGLITAZONE MALEATE	DRUG15Q1.txt	DE	DIABETES MELLITUS	INDI15Q1.txt
101409002	10140244	20150218						F	CN	COUNTRY NOT SPECIFIED	2015Äê	1	PS	AVANDIA	1	ORAL	AVANDIA WAS NOT LISTED AMONG THE PATIENTS RECORDS REVIEWED.	ROSIGLITAZONE MALEATE	DRUG15Q1.txt	DE	DIABETES MELLITUS	INDI15Q1.txt
101410142	10140290	20150210	2008/12/28	78	YR			M	CN	COUNTRY NOT SPECIFIED	2015Äê	1	PS	AVANDIA	1	ORAL	DATES OF AVANDIA USE COULD NOT BE CONFIRMED IN RECORDS REVIEWED.	ROSIGLITAZONE MALEATE	DRUG15Q1.txt	DE	DIABETES MELLITUS	INDI15Q1.txt
101411582	10140427	20150210	2010/9/6	71	YR			M	MD	COUNTRY NOT SPECIFIED	2015Äê	1	PS	AVANDIA	1	ORAL	DATES OF AVANDIA USE COULD NOT BE CONFIRMED IN RECORDS REVIEWED.	ROSIGLITAZONE MALEATE	DRUG15Q1.txt	DE	DIABETES MELLITUS	INDI15Q1.txt
101412012	10140516	20140429						M	CN	US	2014Äê	1	PS	DIANEAL LOW CALCIUM	1	INTRAPERITONEAL			DRUG14Q2.txt	DE	PERITONEAL DIALYSIS	INDI14Q2.txt		20140331			THER14Q2.txt
101412622	10140542	20150210	2008/12/28	68	YR			F	MD	COUNTRY NOT SPECIFIED	2015Äê	1	PS	AVANDIA	1	ORAL	DATES OF AVANDIA USE COULD NOT BE CONFIRMED IN RECORDS REVIEWED.	ROSIGLITAZONE MALEATE	DRUG15Q1.txt	DE	DIABETES MELLITUS	INDI15Q1.txt
101412782	10140570	20150227	2002/1/29	75	YR			F	MD	COUNTRY NOT SPECIFIED	2015Äê	1	PS	AVANDIA	1	ORAL	1 MG BID?DATES OF AVANDIA USE COULD NOT BE CONFIRMED IN RECORDS REVIEWED.	ROSIGLITAZONE MALEATE	DRUG15Q1.txt	DE	DIABETES MELLITUS	INDI15Q1.txt
101412892	10140578	20150224	2010/2/18	69	YR			M	MD	COUNTRY NOT SPECIFIED	2015Äê	1	PS	AVANDIA	1	ORAL	DATES OF AVANDIA USE COULD NOT BE CONFIRMED IN RECORDS REVIEWED.	ROSIGLITAZONE MALEATE	DRUG15Q1.txt	DE	DIABETES MELLITUS	INDI15Q1.txt
101413002	10140657	20150219	2005/12/23	52	YR			M	CN	COUNTRY NOT SPECIFIED	2015Äê	1	PS	AVANDIA	1	ORAL	AVANDIA WAS NOT LISTED AMONG THE PATIENTS RECORDS REVIEWED.	ROSIGLITAZONE MALEATE	DRUG15Q1.txt	DE	DIABETES MELLITUS	INDI15Q1.txt
101416091	10140795	20150213	2009/7/21	61	YR			F	MD	COUNTRY NOT SPECIFIED	2015Äê	1	PS	AVANDIA	1	ORAL	DATES OF AVANDIA USE COULD NOT BE CONFIRMED IN RECORDS REVIEWED.	ROSIGLITAZONE MALEATE	DRUG15Q1.txt	DE	DIABETES MELLITUS	INDI15Q1.txt
101417123	10140900	20150226	2010/2/10	62	YR			M	MD	COUNTRY NOT SPECIFIED	2015Äê	1	PS	AVANDIA	1	ORAL	DATES OF AVANDIA USE COULD NOT BE CONFIRMED IN RECORDS REVIEWED	ROSIGLITAZONE MALEATE	DRUG15Q1.txt	DE	DIABETES MELLITUS	INDI15Q1.txt
101420152	10141014	20150210	2008/4/9	60	YR			M	MD	COUNTRY NOT SPECIFIED	2015Äê	1	PS	AVANDIA	1	ORAL	DATES OF AVANDIA USE COULD NOT BE CONFIRMED IN RECORDS REVIEWED	ROSIGLITAZONE MALEATE	DRUG15Q1.txt	HO	DIABETES MELLITUS	INDI15Q1.txt
101420474	10141158	20150211	2008/4/26	64	YR			F	MD	COUNTRY NOT SPECIFIED	2015Äê	1	PS	AVANDIA	1	ORAL		ROSIGLITAZONE MALEATE	DRUG15Q1.txt	DE	DIABETES MELLITUS	INDI15Q1.txt
101420811	10141201	20150225	2007/5/6	60	YR			M	CN	COUNTRY NOT SPECIFIED	2015Äê	1	PS	AVANDIA	1	ORAL	DATES OF AVANDIA USE COULD NOT BE CONFIRMED IN RECORDS REVIEWED	ROSIGLITAZONE MALEATE	DRUG15Q1.txt	DE	DIABETES MELLITUS	INDI15Q1.txt
101424611	10141262	20150302	2001/10/9	65	YR			M	MD	COUNTRY NOT SPECIFIED	2015Äê	1	PS	AVANDIA	1	ORAL	DATES OF AVANDIA USE COULD NOT BE CONFIRMED IN RECORDS REVIEWED.	ROSIGLITAZONE MALEATE	DRUG15Q1.txt	DE	DIABETES MELLITUS	INDI15Q1.txt
101425622	10141278	20150220	2007/2/21	59	YR			M	MD	COUNTRY NOT SPECIFIED	2015Äê	1	PS	AVANDIA	1	ORAL	DATES OF AVANDIA USE COULD NOT BE CONFIRMED IN RECORDS REVIEWED.	ROSIGLITAZONE MALEATE	DRUG15Q1.txt	DE	DIABETES MELLITUS	INDI15Q1.txt
101427261	10141289	20150227	2007/3/17	74	YR			M	OT	COUNTRY NOT SPECIFIED	2015Äê	1	PS	AVANDIA	1	ORAL	AVANDIA WAS NOT LISTED AMONG THE PATIENTS RECORDS REVIEWED.	ROSIGLITAZONE MALEATE	DRUG15Q1.txt	DE	DIABETES MELLITUS	INDI15Q1.txt
101430063	10141300	20150220	2010/4/5	55	YR			F	MD	COUNTRY NOT SPECIFIED	2015Äê	1	PS	AVANDIA	1	ORAL	AVANDIA WAS NOT LISTED AMONG THE PATIENTS RECORDS REVIEWED.	ROSIGLITAZONE MALEATE	DRUG15Q1.txt	HO	DIABETES MELLITUS	INDI15Q1.txt
101431193	10141609	20140429						F	CN	CO	2014Äê	1	PS	ORENCIA FOR INJ	1	INTRAVENOUS	2 VIALS		DRUG14Q2.txt	DE	RHEUMATOID ARTHRITIS	INDI14Q2.txt
101433801	10141712	20140617		62	YR			F	CN	US	2014Äê	1	PS	DIOVAN	1		UNK UKN, UNK		DRUG14Q2.txt	DE
101437171	10142015	20140812		59	YR			M	OT	US	2014Äê	1	PS	METFORMIN	1	ORAL	60 DF, ONCE/SINGLE	METFORMIN HYDROCHLORIDE	DRUG14Q3.txt	HO
101440362	10142047	20140522	2014/4/5	66	YR			F	OT	US	2014Äê	1	PS	KYPROLIS	1	INTRAVENOUS			DRUG14Q2.txt	LT	PLASMA CELL MYELOMA	INDI14Q2.txt
101440762	10142081	20140429		36	YR			F	OT	US	2014Äê	1	PS	VERAPAMIL HCL	1	ORAL	UNK		DRUG14Q2.txt	HO
101442431	10142461	20140430	2014/2/13	48	YR			F	CN	US	2014Äê	1	PS	TECFIDERA	1	ORAL			DRUG14Q2.txt	HO	MULTIPLE SCLEROSIS	INDI14Q2.txt		20140213			THER14Q2.txt
101457301	10142562	20150224	2009/10/1	73	YR			M	CN	COUNTRY NOT SPECIFIED	2015Äê	1	PS	AVANDIA	1	ORAL	DATES OF AVANDIA USE COULD NOT BE CONFIRMED IN RECORDS REVIEWED.	ROSIGLITAZONE MALEATE	DRUG15Q1.txt	DE	DIABETES MELLITUS	INDI15Q1.txt
101459761	10142726	20140429	2014/4/17	69	YR	85.2	KG	M	PH	US	2014Äê	1	PS	REVLIMID	1	ORAL			DRUG14Q2.txt	DE	PLASMA CELL MYELOMA	INDI14Q2.txt		20140416			THER14Q2.txt
101460303	10143006	20140714		13	YR			F	CN	US	2014Äê	1	PS	EPIPEN	1		3 EPY PENS	EPINEPHRINE	DRUG14Q3.txt	DE	FOOD ALLERGY	INDI14Q3.txt
101460402	10143119	20161230	2012/11/23	71	YR			M	OT	GB	2016Äê	1	PS	THALOMID	1	Oral	50 MILLIGRAM	THALIDOMIDE	DRUG16Q4.txt	DE	PLASMA CELL MYELOMA	INDI16Q4.txt	2012/11/15	20121122			THER16Q4.txt	8
101460461	10143380	20140430	2014/4/18	57	YR			F	OT	US	2014Äê	1	PS	DIANEAL PD2	1	INTRAPERITONEAL			DRUG14Q2.txt	DE	PERITONEAL DIALYSIS	INDI14Q2.txt		20140418			THER14Q2.txt
101463591	10143717	20140430		65	YR	57	KG	F	MD	US	2014Äê	1	PS	PRINZIDE	1	ORAL	20/25 MG DAILY IN THE MONRNING		DRUG14Q2.txt	HO	HYPERTENSION	INDI14Q2.txt
101464464	10144036	20140522	2014/4/10	61	YR	72.64	KG	F	OT	CA	2014Äê	1	PS	VISIPAQUE	1	INTRAVENOUS			DRUG14Q2.txt	HO	COLON CANCER	INDI14Q2.txt	2014/4/10	20140410			THER14Q2.txt	0
101465832	10144076	20140523	2014/4/6	72	YR			F	MD	IE	2014Äê	1	PS	ZITHROMAX	1	ORAL	250 MG, 2X/DAY		DRUG14Q2.txt	LT	LOWER RESPIRATORY TRACT INFECTION	INDI14Q2.txt	2014/3/24	20140406			THER14Q2.txt	13
101465922	10144243	20140430	2014/4/9					F	CN	US	2014Äê	1	PS	DIANEAL LOW CALCIUM	1	INTRAPERITONEAL			DRUG14Q2.txt	HO	PERITONEAL DIALYSIS	INDI14Q2.txt	2012/8/17				THER14Q2.txt	600
101467964	10145730	20140430	2014/1/15	79	YR			F	PH	US	2014Äê	1	PS	FACTOR IX COMPLEX	1	INTRAVENOUS	4100 UNITS ONCE IV		DRUG14Q2.txt	DE	HAEMORRHAGE	INDI14Q2.txt	2014/1/15	20140115			THER14Q2.txt	0
101472064	10145976	20140430	2013/10/12	18	YR	81.9	KG	F	PH	US	2014Äê	1	PS	METHOTREXATE	1	INTRAVENOUS			DRUG14Q2.txt	DE	ACUTE LYMPHOCYTIC LEUKAEMIA	INDI14Q2.txt	2013/10/12				THER14Q2.txt	0
101487051	10146030	20140525	2014/4/24	84	YR	69	KG	F	CN	COUNTRY NOT SPECIFIED	2014Äê	1	PS	ACLASTA	1	INTRAVENOUS	5 MG, UNK		DRUG14Q2.txt	DE			2013/4/19				THER14Q2.txt	370
101487811	10146040	20140511	2014/4/26	43	YR			M	OT	GB	2014Äê	1	PS	CLOZARIL	1	ORAL	UNK		DRUG14Q2.txt	DE	SCHIZOPHRENIA	INDI14Q2.txt	2008/11/25				THER14Q2.txt	1978
101487861	10146046	20140501		60	YR			F	OT	IN	2014Äê	1	PS	LITHIUM	1	UNKNOWN			DRUG14Q2.txt	DE	BIPOLAR I DISORDER	INDI14Q2.txt
101492571	10146359	20140430	2014/1/1	54	YR			M	PH	US	2014Äê	1	PS	AZITHROMYCIN	1	INTRAVENOUS			DRUG14Q2.txt	HO	PNEUMONIA	INDI14Q2.txt		20140101			THER14Q2.txt
101493031	10146446	20140618	2014/3/17	47	YR			F	OT	US	2014Äê	1	PS	VENTAVIS	1	INHALATION	5 MCG, 6-9XDAILY		DRUG14Q2.txt	LT	PULMONARY ARTERIAL HYPERTENSION	INDI14Q2.txt	2012/1/30	2014			THER14Q2.txt	777
101493141	10146583	20140501	2014/4/15	76	YR			M	CN	BE	2014Äê	1	PS	EXTRANEAL 7 5 SOLUTION POUR DIALYSE P RITON ALE	1	INTRAPERITONEAL			DRUG14Q2.txt	DE	PERITONEAL DIALYSIS	INDI14Q2.txt
101493253	10146592	20140501	2014/3/28					M	CN	US	2014Äê	1	PS	DIANEAL LOW CALCIUM	1	INTRAPERITONEAL			DRUG14Q2.txt	DE	RENAL FAILURE CHRONIC	INDI14Q2.txt		20140413			THER14Q2.txt
101496471	10146796	20140808	2013/7/19	69	YR	70	KG	M	PH	IT	2014Äê	1	PS	METFORMIN	1	ORAL	1 DOSAGE FORMS, TOTAL, ORAL	METFORMIN HYDROCHLORIDE	DRUG14Q3.txt	HO	TYPE 2 DIABETES MELLITUS	INDI14Q3.txt	2008/7/19	20130719			THER14Q3.txt	1826
101503151	10147206	20140725		70	YR			M	CN	US	2014Äê	1	PS	JAKAFI	1	ORAL	10 MG, BID	RUXOLITINIB	DRUG14Q3.txt	DE	MYELOPROLIFERATIVE DISORDER	INDI14Q3.txt	2014/3/8				THER14Q3.txt
101503951	10148705	20140501	2014/4/29	71	YR			F	CN	COUNTRY NOT SPECIFIED	2014Äê	1	PS	ZEMPLAR	1	ORAL			DRUG14Q2.txt	DE	HYPERPARATHYROIDISM SECONDARY	INDI14Q2.txt	2013/11/27	20140429			THER14Q2.txt	153
101504372	10148781	20140502	2014/2/28	45	YR			M	CN	CA	2014Äê	1	PS	SINGULAIR	1	ORAL	10 MG, QD		DRUG14Q2.txt	DE	ASTHMA	INDI14Q2.txt	2013/4/11	20140228			THER14Q2.txt	323
101505104	10148786	20140502	2014/4/8	51	YR	96	KG	M	CN	CL	2014Äê	1	PS	XELODA	1	ORAL	14-DAY-CYCLE		DRUG14Q2.txt	DE	COLON CANCER	INDI14Q2.txt	2014/3/3	20140408			THER14Q2.txt	36
101505182	10149257	20140501	2014/4/24	56	YR	72.5744	LBS	M	RN	US	2014Äê	1	PS	ERBITUX	1	INTRAVENOUS			DRUG14Q2.txt	RI
101505202	10149303	20140502	2014/4/20	82	YR	52	KG	F	MD	GB	2014Äê	1	PS	DONEPEZIL	1	ORAL			DRUG14Q2.txt	LT	PRODUCT USED FOR UNKNOWN INDICATION	INDI14Q2.txt	2013/10/29	20140423			THER14Q2.txt	173
101505552	10149314	20140430		42	YR			F	OT	DE	2014Äê	1	PS	METHOTREXATE METHOTREXATE	1	ORAL			DRUG14Q2.txt	DE	SJOGREN'S SYNDROME	INDI14Q2.txt		2012			THER14Q2.txt
101511101	10149325	20140811	2014/2/1	63	YR			M	MD	US	2014Äê	1	PS	NUEDEXTA	1		1 CAP, Q12 HRS	DEXTROMETHORPHAN HYDROBROMIDE QUINIDINE SULFATE	DRUG14Q3.txt	HO	AFFECT LABILITY	INDI14Q3.txt	2003/12/18	20140207			THER14Q3.txt	3698
101511282	10149325	20140811	2014/2/1	63	YR			M	MD	US	2014Äê	1	PS	NUEDEXTA	1		1 CAP, Q12 HRS	DEXTROMETHORPHAN HYDROBROMIDE QUINIDINE SULFATE	DRUG14Q3.txt	HO	CRANIOCEREBRAL INJURY	INDI14Q3.txt	2003/12/18	20140207			THER14Q3.txt	3698
101518651	10149325	20140811	2014/2/1	63	YR			M	MD	US	2014Äê	1	PS	NUEDEXTA	1		1 CAP, Q12 HRS	DEXTROMETHORPHAN HYDROBROMIDE QUINIDINE SULFATE	DRUG14Q3.txt	HO	DEPRESSION	INDI14Q3.txt	2003/12/18	20140207			THER14Q3.txt	3698
101521601	10149647	20140501	2014/4/24	53	YR	133.80905	LBS	M		US	2014Äê	1	PS	LEXISCAN	1		INTO A VEIN		DRUG14Q2.txt	LT	CARDIAC STRESS TEST	INDI14Q2.txt	2014/4/24				THER14Q2.txt	0
101523234	10150315	20140502		65	YR			F	CN	US	2014Äê	1	PS	SPIRIVA	1	INHALATION	18 MCG		DRUG14Q2.txt	DE	CHRONIC OBSTRUCTIVE PULMONARY DISEASE	INDI14Q2.txt
101525902	10150395	20140502	2014/2/25	62	YR	64	KG	M	CN	COUNTRY NOT SPECIFIED	2014Äê	1	PS	ZEMPLAR	1	ORAL			DRUG14Q2.txt	DE	HYPERPARATHYROIDISM SECONDARY	INDI14Q2.txt	2013/10/10	20140225			THER14Q2.txt	138
101526672	10150437	20140708	2014/3/11	91	YR			F	MD	US	2014Äê	1	PS	PROAIR HFA	1	INHALATION	2 PUFFS 4 TIMES DAILY	ALBUTEROL SULFATE	DRUG14Q3.txt	DE
101530651	10150510	20141007						M	OT	US	2014Äê	1	PS	DIANEAL PD 2 WITH DEXTROSE	1	INTRAPERITONEAL		CALCIUM CHLORIDE DEXTROSE MONOHYDRATE MAGNESIUM CHLORIDE SODIUM CHLORIDE SODIUM LACTATE	DRUG14Q4.txt	DE	PERITONEAL DIALYSIS	INDI14Q4.txt		20140418			THER14Q4.txt
101532214	10150518	20140521	2014/4/22	61	YR			M	OT	US	2014Äê	1	PS	DIANEAL LOW CALCIUM	1	INTRAPERITONEAL			DRUG14Q2.txt	DE	PERITONEAL DIALYSIS	INDI14Q2.txt
101534561	10150520	20140521	2014/4/13					M	CN	US	2014Äê	1	PS	DIANEAL LOW CALCIUM	1	INTRAPERITONEAL			DRUG14Q2.txt	DE	PERITONEAL DIALYSIS	INDI14Q2.txt		20140413			THER14Q2.txt
101535761	10150555	20140502	2014/3/13	79	YR			M	CN	GB	2014Äê	1	PS	DIANEAL PD4 GLUCOSE 1 36 W V 13 6 MG ML	1	INTRAPERITONEAL	1 BAG		DRUG14Q2.txt	DE	PERITONEAL DIALYSIS	INDI14Q2.txt	2008/6/4	20140316			THER14Q2.txt	2108
101536312	10151110	20140502	2014/2/19	55	YR			M	CN	COUNTRY NOT SPECIFIED	2014Äê	1	PS	ZEMPLAR	1	ORAL			DRUG14Q2.txt	DE	HYPERPARATHYROIDISM SECONDARY	INDI14Q2.txt	2013/10/13	20140219			THER14Q2.txt	129
101540691	10151128	20150609		44	YR	74.83	KG	F	CN	US	2015Äê	1	PS	YAZ	1		UNK	DROSPIRENONE ETHINYL ESTRADIOL	DRUG15Q2.txt	HO	PREMENSTRUAL DYSPHORIC DISORDER	INDI15Q2.txt		2009			THER15Q2.txt
101540743	10151865	20140501		48	YR			F		US	2014Äê	1	PS	METHOTREXATE	1		20 MG, 1 WEEK, UNKNOWN		DRUG14Q2.txt	OT	PRODUCT USED FOR UNKNOWN INDICATION	INDI14Q2.txt
101543861	10152160	20140501	2014/4/17	68	YR			F	OT	GB	2014Äê	1	PS	HEMOSOL BO	1		DOSAGE: UNSPECIFIED UNIT, UNSPECIFIED INTERVAL		DRUG14Q2.txt	LT	PRODUCT USED FOR UNKNOWN INDICATION	INDI14Q2.txt	2014/4/9				THER14Q2.txt	8
101545911	10152323	20140613	2014/5/10					M	OT	US	2014Äê	1	PS	DIANEAL LOW CALCIUM	1	INTRAPERITONEAL			DRUG14Q2.txt	DE	PERITONEAL DIALYSIS	INDI14Q2.txt		20140510			THER14Q2.txt
101545971	10152590	20140606	2014/4/21	79	YR			F	OT	BR	2014Äê	1	PS	TRACLEER	1	ORAL	125 MG, UNK		DRUG14Q2.txt	DE	PULMONARY ARTERIAL HYPERTENSION	INDI14Q2.txt
101549661	10152667	20140506	2014/4/22	61	YR			F	MD	US	2014Äê	1	PS	GADAVIST	1		UNK		DRUG14Q2.txt	LT	MULTIPLE SCLEROSIS	INDI14Q2.txt	2014/4/22				THER14Q2.txt	0
101551412	10153065	20140505		62	YR			F	CN	PE	2014Äê	1	PS	ACCUPRIL	1	ORAL	UNK		DRUG14Q2.txt	DE
101553951	10153221	20141124	2014/4/23	64	YR			M	CN	US	2014Äê	1	PS	DIANEAL LOW CALCIUM PERITONEAL DIALYSIS SOLUTION WITH DEXTROSE	1	INTRAPERITONEAL		CALCIUM CHLORIDE DEXTROSE MAGNESIUM CHLORIDE SODIUM CHLORIDE SODIUM LACTATE	DRUG14Q4.txt	DE	PERITONEAL DIALYSIS	INDI14Q4.txt		20140503			THER14Q4.txt
101555362	10153456	20140505		89	YR			F	MD	IT	2014Äê	1	PS	CITALOPRAM UNKNOWN	1	UNKNOWN	40 MG, DAILY		DRUG14Q2.txt	LT	DEPRESSION	INDI14Q2.txt
101557602	10153576	20140505						M	CN	US	2014Äê	1	PS	REVATIO	1		UNK		DRUG14Q2.txt	DE
101558782	10153631	20160307	2013/12/1	75	YR			F	CN	COUNTRY NOT SPECIFIED	2016Äê	1	PS	HUMIRA	1	Subcutaneous		ADALIMUMAB	DRUG16Q1.txt	DE	PSORIASIS	INDI16Q1.txt
101561971	10154069	20140502	2014/3/10	63	YR			F		US	2014Äê	1	PS	TYVASO 0 6 MILLIGRAM MILLILITERS AEROSOL FOR INHALATION TREPROSTINIL SODIUM	1	INHALATION	0.072 MCG (0.018 MCG, 4 IN 1 D)		DRUG14Q2.txt	HO	PULMONARY ARTERIAL HYPERTENSION	INDI14Q2.txt	2014/3/6	20140310			THER14Q2.txt	4
101561991	10154074	20140818	2014/4/7	70	YR			F	MD	US	2014Äê	1	PS	REMODULIN	1	INTRAVENOUS DRIP		TREPROSTINIL	DRUG14Q3.txt	DE	PULMONARY ARTERIAL HYPERTENSION	INDI14Q3.txt	2013/12/14				THER14Q3.txt	114
101564771	10154386	20140502		2	YR			M	MD	AT	2014Äê	1	PS	LIDOCAINE	1	ORAL			DRUG14Q2.txt	LT
101574711	10154591	20140505	2012/11/20	39	YR			M	PH	US	2014Äê	1	PS	HALOPERIDOL	1	ORAL			DRUG14Q2.txt	HO	DELIRIUM	INDI14Q2.txt	2012/11/21	20121122			THER14Q2.txt
101575131	10154597	20140506		60	YR			F	OT	COUNTRY NOT SPECIFIED	2014Äê	1	PS	LITHIUM CARBONATE	1	UNKNOWN			DRUG14Q2.txt	DE	BIPOLAR I DISORDER	INDI14Q2.txt
101575543	10154966	20140506						M	CN	US	2014Äê	1	PS	PRADAXA	1	ORAL			DRUG14Q2.txt	HO	PRODUCT USED FOR UNKNOWN INDICATION	INDI14Q2.txt		2013			THER14Q2.txt
101576681	10155141	20140527						F	OT	TW	2014Äê	1	PS	DIANEAL LOW CALCIUM 2 5 MEQ L PD SOLUTION WITH 2 5 DEXTROSE BAXTER	1	INTRAPERITONEAL			DRUG14Q2.txt	DE	PERITONEAL DIALYSIS	INDI14Q2.txt
101579651	10155395	20140506		68	YR			F	OT	AU	2014Äê	1	PS	BUDESONIDE	1				DRUG14Q2.txt	LT	ASTHMA	INDI14Q2.txt
101580121	10155536	20141008		40	YR			F	MD	IE	2014Äê	1	PS	TRUVADA	1	ORAL	1 DF, TID	EMTRICITABINE TENOFOVIR DISOPROXIL FUMARATE	DRUG14Q4.txt	DE	HIV INFECTION	INDI14Q4.txt
101580851	10155760	20140506	2014/3/24	54	YR			F	CN	BR	2014Äê	1	PS	BRIDION	1	INTRAVENOUS BOLUS	UNK, ONCE		DRUG14Q2.txt	LT	NEUROMUSCULAR BLOCKADE REVERSAL	INDI14Q2.txt	2014/3/24	20140324			THER14Q2.txt	0
101584015	10155878	20150223	2012/7/11	54	YR			F	OT	US	2015Äê	1	PS	AMPYRA	1	ORAL	10 MG, BID	DALFAMPRIDINE	DRUG15Q1.txt	DE	MULTIPLE SCLEROSIS	INDI15Q1.txt	2012/1/16				THER15Q1.txt	177
101590821	10156197	20140506		20	YR			M	OT	US	2014Äê	1	PS	DOXEPIN	1				DRUG14Q2.txt	LT
101591473	10156199	20140506		36	YR			F	OT	US	2014Äê	1	PS	VERAPAMIL	1				DRUG14Q2.txt	LT
101591721	10156477	20140506	2013/4/2	74	YR			F	PH	US	2014Äê	1	PS	PROTHROMBIN COMPLEX CONCENTRATE NOS	1	INTRAVENOUS			DRUG14Q2.txt	DE			2013/4/1				THER14Q2.txt	1
101595301	10157471	20140507						M	OT	US	2014Äê	1	PS	RENVELA	1	UNKNOWN			DRUG14Q2.txt	DE	HYPERPHOSPHATAEMIA	INDI14Q2.txt
101595562	10157513	20140507		65	YR			F	OT	US	2014Äê	1	PS	LISINOPRIL HYDROCHLOROTHIAZIDE	1				DRUG14Q2.txt	OT
101596593	10157554	20140602	2014/3/23	73	YR			F	CN	US	2014Äê	1	PS	DIANEAL LOW CALCIUM	1	INTRAPERITONEAL			DRUG14Q2.txt	DE	PERITONEAL DIALYSIS	INDI14Q2.txt
101597731	10157668	20140507		39	YR			M	OT	US	2014Äê	1	PS	METOPROLOL	1				DRUG14Q2.txt	DE
101602292	10157965	20140507	2014/4/13	81	YR			M	CN	PE	2014Äê	1	PS	SERETIDE	1	UNKNOWN	4PUFF PER DAY		DRUG14Q2.txt	DE	PULMONARY FIBROSIS	INDI14Q2.txt	2013/5/16				THER14Q2.txt	332
101602962	10158012	20140507	2012/4/11	74	YR			F	OT	NL	2014Äê	1	PS	ARANESP	1	SUBCUTANEOUS	500 MUG, Q3WK		DRUG14Q2.txt	DE	ANAEMIA	INDI14Q2.txt	2012/1/25				THER14Q2.txt	77
101603501	10158085	20140507	2014/4/11	54	YR			M	OT	US	2014Äê	1	PS	DIANEAL LOW CALCIUM ULTRABAG	1	INTRAPERITONEAL			DRUG14Q2.txt	HO	PERITONEAL DIALYSIS	INDI14Q2.txt
101603833	10158401	20151122	2014/4/17			50	KG	F	OT	DK	2015Äê	1	PS	ULTIBRO BREEZHALER	1	Respiratory (inhalation)	UNK	GLYCOPYRRONIUM INDACATEROL	DRUG15Q4.txt	LT	CHRONIC OBSTRUCTIVE PULMONARY DISEASE	INDI15Q4.txt	2014/3/10	20140417			THER15Q4.txt	38
101604271	10159082	20140508	2014/4/20	82	YR	52	KG	F	PH	GB	2014Äê	1	PS	DONEPEZIL	1	ORAL			DRUG14Q2.txt	LT	PRODUCT USED FOR UNKNOWN INDICATION	INDI14Q2.txt	2013/10/29	20140423			THER14Q2.txt	173
101604291	10159147	20140524	2014/3/24	59	YR	79	KG	M	MD	HU	2014Äê	1	PS	ENBREL	1	SUBCUTANEOUS	50 MG, QWK		DRUG14Q2.txt	DE	ANKYLOSING SPONDYLITIS	INDI14Q2.txt	2013/5/8				THER14Q2.txt	320
101604674	10159172	20140507	2014/4/6	67	YR			M	PH	US	2014Äê	1	PS	FENTANYL	1				DRUG14Q2.txt	HO
101608314	10159530	20140506		39	YR			M	OT	US	2014Äê	1	PS	METOPROLOL	1				DRUG14Q2.txt	DE	PRODUCT USED FOR UNKNOWN INDICATION	INDI14Q2.txt
101609791	10159556	20140714	2014/4/11	56	YR			F	OT	US	2014Äê	1	PS	ICLUSIG	1	ORAL		PONATINIB	DRUG14Q3.txt	DE	CHRONIC MYELOID LEUKAEMIA	INDI14Q3.txt	2014/2/3	20140411			THER14Q3.txt	67
101612331	10159659	20170202	2012/4/29	51	YR	92.52	KG	M	CN	US	2017Äê	1	PS	AXIRON	1	Unknown	UNK, UNKNOWN	TESTOSTERONE	DRUG17Q1.txt	DE	BLOOD TESTOSTERONE DECREASED	INDI17Q1.txt	2011/7/26	201111			THER17Q1.txt	278
101616171	10159773	20140508	2012/9/6	48	YR	75	KG	M	OT	CN	2014Äê	1	PS	ULTRAVIST 370	1	INTRAVENOUS	75 ML, ONCE		DRUG14Q2.txt	LT	IMAGING PROCEDURE	INDI14Q2.txt	2012/9/6	20120906			THER14Q2.txt	0
101616181	10160229	20141014	2014/2/10	87	YR			F	OT	GB	2014Äê	1	PS	EXELON PATCH	1	TRANSDERMAL	9.5 MG, DAILY	RIVASTIGMINE	DRUG14Q4.txt	LT	DEMENTIA	INDI14Q4.txt		20140211			THER14Q4.txt
101618291	10160296	20140508	2014/4/19	35	YR			M	OT	IN	2014Äê	1	PS	DIANEAL PD 2 PERITONEAL DIALISIS SOLUTION WITH 1 5 DEXTROSE	1	INTRAPERITONEAL			DRUG14Q2.txt	DE	PERITONEAL DIALYSIS	INDI14Q2.txt		20140428			THER14Q2.txt
101620041	10160350	20140508						F	CN	US	2014Äê	1	PS	ADVAIR	1	UNKNOWN			DRUG14Q2.txt	HO	ASTHMA	INDI14Q2.txt	2011/1/1				THER14Q2.txt
101621831	10160383	20140530	2014/4/28	70	YR			M	CN	US	2014Äê	1	PS	DIANEAL LOW CALCIUM	1	INTRAPERITONEAL			DRUG14Q2.txt	HO	PERITONEAL DIALYSIS	INDI14Q2.txt					THER14Q2.txt
101621931	10160427	20140508	2014/3/27	35	YR			M	PH	GB	2014Äê	1	PS	FENTANYL	1				DRUG14Q2.txt	LT	INDUCTION OF ANAESTHESIA	INDI14Q2.txt	2014/3/27				THER14Q2.txt	0
101622032	10160429	20140508	2014/4/28					F	OT	US	2014Äê	1	PS	TISSEEL VH S D	1	UNKNOWN			DRUG14Q2.txt	OT	PRODUCT USED FOR UNKNOWN INDICATION	INDI14Q2.txt
101627984	10160467	20140721		78	YR			M	OT	US	2014Äê	1	PS	SUTENT	1	ORAL	50 MG, CYCLIC (DAILY, 4 WEEKS THEN 2 WEEKS OFF EVERY 6 WEEKS)	SUNITINIB MALATE	DRUG14Q3.txt	DE	RENAL CANCER METASTATIC	INDI14Q3.txt	2013/1/23				THER14Q3.txt
101628001	10160831	20140705	2014/4/23	39	YR			F	MD	FR	2014Äê	1	PS	SEVORANE	1	INHALATION		SEVOFLURANE	DRUG14Q3.txt	DE	PRODUCT USED FOR UNKNOWN INDICATION	INDI14Q3.txt	2014/4/23	20140423			THER14Q3.txt	0
101630448	10160979	20140508	2014/4/19	80	YR	126	KG	F	OT	US	2014Äê	1	PS	PRISMASOL BK 0 0	1	HEMODIALYSIS			DRUG14Q2.txt	DE	SEPTIC SHOCK	INDI14Q2.txt	2014/4/15	20140419			THER14Q2.txt	4
101634072	10161233	20140508		82	YR			F	CN	COUNTRY NOT SPECIFIED	2014Äê	1	PS	EXELON PATCH	1	TRANSDERMAL	UNK UKN, DAILY		DRUG14Q2.txt	DE							THER14Q2.txt
101634141	10161617	20140509		35	YR			M	MD	US	2014Äê	1	PS	AMLODIPINE BESYLATE 5 MG TABLET	1	ORAL	30 TABLETS (150MG)		DRUG14Q2.txt	HO	PRODUCT USED FOR UNKNOWN INDICATION	INDI14Q2.txt
101634751	10161618	20140509		60	YR			F	OT	IN	2014Äê	1	PS	LITHIUM CARBONATE	1	UNKNOWN	UNK, FOR 25 YEARS		DRUG14Q2.txt	DE	BIPOLAR I DISORDER	INDI14Q2.txt
101635111	10161829	20140508	2014/4/22	16	YR	59	KG	M	MD	US	2014Äê	1	PS	BUSULFAN	1				DRUG14Q2.txt	DE
101635271	10162004	20140509		70.25	MON	74.8	KG	M	CN	US	2014Äê	1	PS	SYMBICORT	1	INHALATION	160/4.5 UG 2 PUFFS BID		DRUG14Q2.txt	HO	CHRONIC OBSTRUCTIVE PULMONARY DISEASE	INDI14Q2.txt
101636583	10162183	20140509		35	YR			M	MD	US	2014Äê	1	PS	BRILINTA	1	ORAL	90 MG-LOADING BID		DRUG14Q2.txt	HO	ACUTE MYOCARDIAL INFARCTION	INDI14Q2.txt		201404			THER14Q2.txt
101664161	10162193	20140507		42	YR			F		COUNTRY NOT SPECIFIED	2014Äê	1	PS	METHOTREXATE	1	ORAL	7.5-15MG/1X/QWK, PO OR SC		DRUG14Q2.txt	DE				2012			THER14Q2.txt
101667004	10162203	20140522		65	YR	57	KG	F	MD	US	2014Äê	1	PS	CARVEDILOL	1		50 MG (25 MG, 2 IN 1 D)		DRUG14Q2.txt	LT	HYPERTENSION	INDI14Q2.txt
101667381	10162798	20140606	2014/4/26					M	OT	US	2014Äê	1	PS	DIANEAL LOW CALCIUM ULTRABAG	1	INTRAPERITONEAL			DRUG14Q2.txt	DE	PERITONEAL DIALYSIS	INDI14Q2.txt		20140430			THER14Q2.txt
101668101	10162800	20140509	2014/5/1	66	YR			F	CN	US	2014Äê	1	PS	DIANEAL LOW CALCIUM	1	INTRAPERITONEAL			DRUG14Q2.txt	DE	PERITONEAL DIALYSIS	INDI14Q2.txt		20140501			THER14Q2.txt
101671103	10163044	20151204	2014/5/1	71	YR	59	KG	F	MD	DE	2015Äê	2	PS	RAMIPRIL	1	Oral	2.5 MG, QD	RAMIPRIL	DRUG15Q4.txt	LT	HYPERTENSION	INDI15Q4.txt
101675331	10163407	20140509	2014/3/4	63	YR			M	CN	CA	2014Äê	1	PS	DIANEAL PD4 SOLUTION WITH 2 5 DEXTROSE AND 2 5 MEQ L CALCIUM	1	INTRAPERITONEAL			DRUG14Q2.txt	DE	PERITONEAL DIALYSIS	INDI14Q2.txt		20140304			THER14Q2.txt
101676042	10163414	20140509		50	YR			M	OT	RO	2014Äê	1	PS	VINCRISTINE	1		2 MG, UNK		DRUG14Q2.txt	DE	DIFFUSE LARGE B-CELL LYMPHOMA	INDI14Q2.txt
101677213	10163475	20140509						F	CN	US	2014Äê	1	PS	EFFIENT	1	UNKNOWN	UNK		DRUG14Q2.txt	LT	PRODUCT USED FOR UNKNOWN INDICATION	INDI14Q2.txt
101677771	10163511	20140509		50	YR			M	OT	RO	2014Äê	1	PS	VINCRISTINE	1		2 MG, UNK		DRUG14Q2.txt	DE	DIFFUSE LARGE B-CELL LYMPHOMA	INDI14Q2.txt
101679831	10163527	20140509						F	CN	US	2014Äê	1	PS	INSULIN HUMAN	1	UNKNOWN	UNK, PRN		DRUG14Q2.txt	LT	TYPE 2 DIABETES MELLITUS	INDI14Q2.txt
101680281	10163658	20140825		51	YR			M	OT	DE	2014Äê	1	PS	VENTAVIS	1	UNKNOWN	6 AMPOULES PER DAY	ILOPROST	DRUG14Q3.txt	DE	PRODUCT USED FOR UNKNOWN INDICATION	INDI14Q3.txt
101682301	10166416	20140509	2014/4/23	60	YR	0	KG	F	PH	US	2014Äê	1	PS	LETAIRIS 10MG GILEAD	1	ORAL	LETAIRIS 10MG, 1 TAB PO DAILY, ORAL		DRUG14Q2.txt	DE	PORTOPULMONARY HYPERTENSION	INDI14Q2.txt					THER14Q2.txt
101682412	10166700	20150506	2013/3/20	46	YR			M	MD	FR	2015Äê	1	PS	BACLOFEN	1		80MG/DAY	BACLOFEN	DRUG15Q2.txt	DE
101682441	10166738	20140508	2014/4/20	82	YR	52	KG	F	PH	GB	2014Äê	1	PS	DONEPEZIL DONEPEZIL	1	ORAL			DRUG14Q2.txt	LT	PRODUCT USED FOR UNKNOWN INDICATION	INDI14Q2.txt	2013/10/29	20140423			THER14Q2.txt	173
101682501	10166810	20140508	2014/2/3	87	YR	77.27	KG	M	CN	US	2014Äê	1	PS	NALOXONE HYDROCHLORIDE	1	INTRAVENOUS			DRUG14Q2.txt	DE	PRODUCT USED FOR UNKNOWN INDICATION	INDI14Q2.txt	2014/2/3	20140203			THER14Q2.txt	0
101683611	10167110	20140603	2014/5/1	64	YR	96.6	KG	M	OT	US	2014Äê	1	PS	DIANEAL LOW CALCIUM	1	INTRAPERITONEAL	1 BAG		DRUG14Q2.txt	DE	PERITONEAL DIALYSIS	INDI14Q2.txt	2013/3/27	20140501			THER14Q2.txt	400
101685691	10167533	20140512		76	YR	54.4	KG	M	CN	US	2014Äê	1	PS	IMBRUVICA	1	ORAL			DRUG14Q2.txt	LT	CHRONIC LYMPHOCYTIC LEUKAEMIA	INDI14Q2.txt	2014/4/15				THER14Q2.txt
101686501	10167604	20140909	2014/5/6	59	YR	85.7	KG	M	OT	US	2014Äê	1	PS	ROFLUMILAST	1		500 MCG	ROFLUMILAST	DRUG14Q3.txt	DE	CHRONIC OBSTRUCTIVE PULMONARY DISEASE	INDI14Q3.txt		20140506			THER14Q3.txt
101686552	10167721	20150202		79	YR	86.2	KG	M	CN	US	2015Äê	1	PS	TIKOSYN	1	ORAL	UNK, 2X/DAY	DOFETILIDE	DRUG15Q1.txt	HO	VENTRICULAR FIBRILLATION	INDI15Q1.txt		20140507			THER15Q1.txt
101686832	10167777	20140512						F	MD	DE	2014Äê	1	PS	PROPOFOL	1	INTRAVENOUS			DRUG14Q2.txt	LT
101688411	10167983	20140512		39	YR			M	OT	US	2014Äê	1	PS	DILTIAZEM	1	UNKNOWN	EMPTY PILL BOTTLES FOUND		DRUG14Q2.txt	HO
101688851	10168028	20140512		36	YR			F	OT	US	2014Äê	1	PS	PROPRANOLOL	1	ORAL	UNKNOWN AMOUNT		DRUG14Q2.txt	HO
101689704	10168230	20140512		53	YR			F	OT	AU	2014Äê	1	PS	SALBUTAMOL	1	INHALATION			DRUG14Q2.txt	OT	ASTHMA	INDI14Q2.txt
101690503	10168241	20140512		36	YR			F	OT	US	2015Äê	2	PS	PROPRANOLOL	1	ORAL	UNKNOWN AMOUNT	PROPRANOLOL PROPRANOLOL HYDROCHLORIDE	DRUG15Q1.txt	LT
101701383	10168244	20140512		36	YR			F	OT	US	2014Äê	1	PS	VERAPAMIL	1	ORAL	UNKNOWN AMOUNT		DRUG14Q2.txt	LT
101701811	10168250	20140512		39	YR			M	OT	US	2014Äê	1	PS	DILTIAZEM	1	UNKNOWN	EMPTY PILL BOTTLES FOUND		DRUG14Q2.txt	LT
101707043	10168361	20140513		84	YR			M	OT	KR	2014Äê	1	PS	ALLOPURINOL ALLOPURINOL SODIUM	1				DRUG14Q2.txt	DE	RENAL FAILURE CHRONIC	INDI14Q2.txt
101707902	10168569	20140513	2014/3/19	66	YR	73.1	KG	F	OT	GB	2014Äê	1	PS	VINORELBINE	1	INTRAVENOUS			DRUG14Q2.txt	LT	NON-SMALL CELL LUNG CANCER	INDI14Q2.txt	2014/3/19	20140319			THER14Q2.txt	0
101708841	10168650	20140509		39	YR			M		US	2014Äê	1	PS	METOPROLOL	1		DF		DRUG14Q2.txt	DE	PRODUCT USED FOR UNKNOWN INDICATION	INDI14Q2.txt
101709542	10168655	20150303	2014/10/30	53	YR	92.53236	LBS	M	LW	US	2015Äê	1	PS	TESTIM	1	TRANSDERMAL		TESTOSTERONE	DRUG15Q1.txt	DE	BLOOD TESTOSTERONE DECREASED	INDI15Q1.txt
101713811	10168683	20141215		65	YR	57	KG	F	MD	US	2014Äê	1	PS	LISINOPRIL AND HYDROCHLOROTHIAZIDE	1		Q.AM	HYDROCHLOROTHIAZIDE LISINOPRIL	DRUG14Q4.txt	LT	HYPERTENSION	INDI14Q4.txt
101715012	10168841	20140512	2013/8/14	60	YR	95.7	KG	M	PH	US	2014Äê	1	PS	ONDANSETRON	1	INTRAVENOUS			DRUG14Q2.txt	LT	NAUSEA	INDI14Q2.txt	2014/4/13	20140413			THER14Q2.txt
101715942	10168885	20140509		60	YR			F		IN	2014Äê	1	PS	LITHIUM	1				DRUG14Q2.txt	DE	BIPOLAR I DISORDER	INDI14Q2.txt			25	YR	THER14Q2.txt
101718431	10168970	20160601		24	YR	56.7	KG	F	CN	US	2016Äê	1	PS	TYLENOL EXTRA STRENGTH	1	Oral	DOSAGE: 2 EVERY 4 HOURS (EVERY DAY BEFORE WORK)	ACETAMINOPHEN	DRUG16Q2.txt	DE	BACK INJURY	INDI16Q2.txt		20120515			THER16Q2.txt
101718652	10169050	20140829		62	YR	81.4	KG	M	MD	NL	2014Äê	1	PS	CABAZITAXEL	1	INTRAVENOUS		CABAZITAXEL	DRUG14Q3.txt	DE	PROSTATE CANCER	INDI14Q3.txt	2012/11/28	20121128			THER14Q3.txt
101718663	10170138	20140609	2014/4/17	78	YR	66	KG	F	OT	GB	2014Äê	1	PS	HEMOSOL B0	1	UNKNOWN			DRUG14Q2.txt	LT	POSTOPERATIVE RENAL FAILURE	INDI14Q2.txt	2014/4/17				THER14Q2.txt	0
101718811	10170181	20140513		29	YR	102	KG	M	OT	US	2014Äê	1	PS	METHYLPHENIDATE HYDROCHLORIDE WATSON LABORATORIES	1	UNKNOWN	18 MG/DAY, INCREASED TO 36 MG/DAY 1 WEEK LATER		DRUG14Q2.txt	DE	ATTENTION DEFICIT/HYPERACTIVITY DISORDER	INDI14Q2.txt		201002			THER14Q2.txt
101728163	10170704	20140610	2014/4/15	39	YR			F	OT	IT	2014Äê	1	PS	TYSABRI	1	INTRAVENOUS			DRUG14Q2.txt	DE	MULTIPLE SCLEROSIS	INDI14Q2.txt	2010/12/21	20130523			THER14Q2.txt	1211
101729061	10170790	20140516		77	YR			F	OT	FR	2014Äê	1	PS	CORDARONE	1	ORAL	200 MG, DAILY		DRUG14Q2.txt	DE	ATRIAL FIBRILLATION	INDI14Q2.txt		201404			THER14Q2.txt
101732683	10170884	20140512	2010/9/13	62	YR			F	OT	FR	2014Äê	1	PS	MONO TILDIEM DILTIAZEM HYDROCHLORIDE 300 MG GASTRO RESISTANT CAPSULE	1	ORAL			DRUG14Q2.txt	DE	HYPERTENSION	INDI14Q2.txt
101738391	10170954	20140522		66	YR			F	MD	US	2014Äê	1	PS	AK FLUOR FLUORESCEIN SODIUM USP 25 AKORN	1	INTRAVENOUS	2ML, OT IV		DRUG14Q2.txt	LT	DIAGNOSTIC PROCEDURE	INDI14Q2.txt		201404			THER14Q2.txt
101738632	10171381	20140514	2012/4/9	56	YR	80.81	KG	M	MD	US	2014Äê	1	PS	ANDROGEL	1	TOPICAL			DRUG14Q2.txt	DE	HYPOGONADISM	INDI14Q2.txt
101738791	10171501	20140605				2.4	KG	M	OT	IN	2014Äê	1	PS	PAROXETINE PAROXETINE	1	TRANSPLACENTAL			DRUG14Q2.txt	CA	DEPRESSION	INDI14Q2.txt
101740091	10171594	20140813		64	YR			F	CN	US	2014Äê	1	PS	LETAIRIS	1	UNKNOWN	10 MG, QD	AMBRISENTAN	DRUG14Q3.txt	DE	PULMONARY HYPERTENSION	INDI14Q3.txt	2010/2/5	20140509			THER14Q3.txt
101740141	10171843	20140512		36	YR			F	OT	US	2014Äê	1	PS	LIPOSYN	1	INTRAVENOUS BOLUS	0.42 ML/KG, UNKNOWN, INTRAVENOUS BOLUS		DRUG14Q2.txt	HO	TOXICITY TO VARIOUS AGENTS	INDI14Q2.txt			1	HR	THER14Q2.txt
101741471	10171865	20140529		35	YR	122.9	KG	F	MD	US	2014Äê	1	PS	REMODULIN	1	SUBCUTANEOUS	25.56 UG/KG (0.01775 UG/KG, 1IN 1 MIN) SUBCUTANEOUS		DRUG14Q2.txt	DE	COR PULMONALE CHRONIC	INDI14Q2.txt					THER14Q2.txt
101744351	10171865	20140529		35	YR	122.9	KG	F	MD	US	2014Äê	1	PS	REMODULIN	1	SUBCUTANEOUS	25.56 UG/KG (0.01775 UG/KG, 1IN 1 MIN) SUBCUTANEOUS		DRUG14Q2.txt	DE	PULMONARY HYPERTENSION	INDI14Q2.txt					THER14Q2.txt
101746211	10171866	20140916	2014/4/27	60	YR	56.7	KG	F	MD	US	2014Äê	1	PS	REMODULIN	1	SUBCUTANEOUS	83.52 UG/KG (0.058 UG/KG, 1 IN 1 MIN) SUBCUTANEOUS	TREPROSTINIL	DRUG14Q3.txt	DE	PULMONARY ARTERIAL HYPERTENSION	INDI14Q3.txt	2004/8/3				THER14Q3.txt	3554
101749912	10171881	20140512	2014/1/28	47	YR			F	OT	FR	2014Äê	1	PS	ATRACURIUM BESILATE	1	INTRAVENOUS DRIP	50 MG MILLIGRAM(S), UNKNOWN, INTRAVENOUS DRIP		DRUG14Q2.txt	LT	INDUCTION OF ANAESTHESIA	INDI14Q2.txt	2014/1/28	20140128			THER14Q2.txt	0
101753602	10172816	20140709	2014/3/11	91	YR	52.3	KG	F	CN	US	2014Äê	1	PS	ADVAIR HFA	1	INHALATION	1PUFF TWICE PER DAY	FLUTICASONE PROPIONATE SALMETEROL XINAFOATE	DRUG14Q3.txt	DE	CHRONIC OBSTRUCTIVE PULMONARY DISEASE	INDI14Q3.txt					THER14Q3.txt
101754383	10172906	20140513		39	YR			M		US	2014Äê	1	PS	DILTIAZEM HYDROCHLORIDE DILTIAZEM UNKNOWN	1		EMPTY PILL BOTTLES FOUND, UNKNOWN		DRUG14Q2.txt	DE
101754792	10173268	20140822	2014/4/30					F	MD	GB	2014Äê	1	PS	TISSEEL FROZEN	1	TOPICAL		FIBRINOGEN HUMAN THROMBIN HUMAN	DRUG14Q3.txt	DE	HAEMORRHAGE	INDI14Q3.txt	2014/4/30				THER14Q3.txt	0
101757971	10173839	20140515	2014/2/20	60	YR			F	CN	US	2014Äê	1	PS	DIANEAL PD2	1	INTRAPERITONEAL			DRUG14Q2.txt	DE	PERITONEAL DIALYSIS	INDI14Q2.txt	2011/4/11				THER14Q2.txt	1046
101763931	10173863	20140515		76	YR			F	CN	CA	2014Äê	1	PS	DIANEAL PD4 SOLUTION WITH 1 5 DEXTROSE AND 2 5 MEQ L CALCIUM	1	INTRAPERITONEAL			DRUG14Q2.txt	HO	RENAL FAILURE	INDI14Q2.txt					THER14Q2.txt
101763961	10173879	20140513		36	YR			F	OT	US	2014Äê	1	PS	VERAPAMIL HYDROCHLORIDE	1	ORAL			DRUG14Q2.txt	LT
101770592	10174009	20140515	2014/4/30	66	YR	52.15	KG	F	CN	US	2014Äê	1	PS	ABILIFY	1				DRUG14Q2.txt	DE	BIPOLAR DISORDER	INDI14Q2.txt					THER14Q2.txt
101771411	10174014	20140515						F	CN	US	2014Äê	1	PS	BAYER GENUINE ASPIRIN ORIGINAL STRENGTH	1	ORAL	UNK		DRUG14Q2.txt	LT
101771544	10174147	20140515		66	YR			M		BR	2014Äê	1	PS	VANNAIR	1	INHALATION	160/4.5MCG, UNKNOWN FREQUENCY		DRUG14Q2.txt	DE	EMPHYSEMA	INDI14Q2.txt					THER14Q2.txt
101772631	10174435	20140515		2	YR	22.5	KG	F	MD	US	2014Äê	1	PS	AFRIN	1	NASAL	0.025 %, ONCE INTO EACH NARIS		DRUG14Q2.txt	LT	ENDOSCOPY	INDI14Q2.txt
101774531	10174621	20140514	2013/11/11	54	YR	68.94568	LBS	M		US	2014Äê	1	PS	AMIODARONE UNKNOWN UNKNOWN	1				DRUG14Q2.txt	LT	ATRIAL FIBRILLATION	INDI14Q2.txt	2013/10/25	20131111			THER14Q2.txt	17
101779561	10174991	20140603	2014/5/5	79	YR			F	OT	US	2014Äê	1	PS	TRACLEER	1	ORAL			DRUG14Q2.txt	DE	PULMONARY ARTERIAL HYPERTENSION	INDI14Q2.txt
101779892	10175360	20140520						F	CN	US	2014Äê	1	PS	DIANEAL LOW CALCIUM	1	INTRAPERITONEAL			DRUG14Q2.txt	DE	PERITONEAL DIALYSIS	INDI14Q2.txt		20140508			THER14Q2.txt
101785801	10175438	20141002	2014/3/26	60	YR			M	CN	US	2014Äê	1	PS	AMPYRA	1	UNKNOWN	10 MG, Q 12 HRS	DALFAMPRIDINE	DRUG14Q4.txt	DE	MULTIPLE SCLEROSIS	INDI14Q4.txt	2013/5/14				THER14Q4.txt	316
101790332	10175479	20210428		39	YR			M	HP	US	2021Äê	2	PS	METOPROLOL	1	Unknown		METOPROLOL	DRUG21Q2.txt	DE	PRODUCT USED FOR UNKNOWN INDICATION	INDI21Q2.txt
101791551	10175797	20140516	2014/5/9	64	YR			F	CN	US	2014Äê	1	PS	ENBREL	1	UNKNOWN	UNK		DRUG14Q2.txt	DE	RHEUMATOID ARTHRITIS	INDI14Q2.txt	2007/3/19				THER14Q2.txt	2608
101794251	10176393	20140514	2014/3/19	66	YR	73.1	KG	F	OT	GB	2014Äê	1	PS	VINORELBINE INN VINORELBINE TARTRATE SOLUTION FOR INJECTION	1	INTRAVENOUS			DRUG14Q2.txt	LT	NON-SMALL CELL LUNG CANCER	INDI14Q2.txt	2014/3/19	20140319	1	DAY	THER14Q2.txt	0
101795631	10176396	20140516		46	YR			F	OT	US	2014Äê	1	PS	ACETYLSALICYLIC ACID	1				DRUG14Q2.txt	OT
101796881	10177059	20140604	2014/5/11	8	YR	25.2	KG	F	MD	US	2014Äê	1	PS	SUTENT	1	ORAL	6.25 MG, DAILY, 28 DAYS ON AND 14 OFF (42 DAY CYCLE)		DRUG14Q2.txt	DE	NEUROFIBROMA	INDI14Q2.txt	2012/10/16	20140510			THER14Q2.txt	572
101807301	10177141	20140514		7	YR			M		CH	2014Äê	1	PS	PROPOFOL MANUFACTURER UNKNOWN PROPOFOL PROPOFOL	1	INTRAVENOUS	12MG/KG/H, INTRAVENOUS (NOT OTHERWISE SPECIFIED)		DRUG14Q2.txt	DE	SEDATION	INDI14Q2.txt			11	HR	THER14Q2.txt
101817151	10177154	20140716	2013/4/23	39	YR			F		COUNTRY NOT SPECIFIED	2014Äê	1	PS	PROPOFOL FRESENIUS NOT SPECIFIED PROPOFOL PROPOFOL	1	INTRAVENOUS	200 MG, 1 IN 1 D, INTRAVNEOUS (NOT OTHERWISE SPECIFIED)?	PROPOFOL	DRUG14Q3.txt	DE	INDUCTION OF ANAESTHESIA	INDI14Q3.txt	2014/4/23	20140423			THER14Q3.txt
101819633	10177263	20140516		61	YR			F	CN	US	2014Äê	1	PS	VENTOLIN	1	INHALATION	2PUFF AS REQUIRED		DRUG14Q2.txt	HO	CHRONIC OBSTRUCTIVE PULMONARY DISEASE	INDI14Q2.txt					THER14Q2.txt
101819822	10177453	20140516	2013/11/18	76	YR			F	CN	COUNTRY NOT SPECIFIED	2014Äê	1	PS	DIOVAN	1	ORAL	160 MG, DAILY		DRUG14Q2.txt	HO	HYPERTENSION	INDI14Q2.txt
101825201	10177956	20140516	2014/1/30	47	YR	85	KG	M	PH	AU	2014Äê	1	PS	ROCURONIUM BROMIDE	1	INTRAVENOUS	0.1 G, ONCE		DRUG14Q2.txt	DS			2014/1/30	20140130			THER14Q2.txt	0
101826851	10177989	20140523		56	YR			F	MD	COUNTRY NOT SPECIFIED	2014Äê	1	PS	HUMIRA	1				DRUG14Q2.txt	HO	PSORIASIS	INDI14Q2.txt	2014/2/3				THER14Q2.txt
101826951	10178580	20140519		52	YR			M	CN	US	2014Äê	1	PS	FABRAZYME	1	INTRAVENOUS			DRUG14Q2.txt	DE	FABRY'S DISEASE	INDI14Q2.txt
101827201	10179033	20140605	2014/5/2	70	YR	91.71	KG	M	MD	US	2014Äê	1	PS	REVLIMID	1	ORAL	2.5 MILLIGRAM		DRUG14Q2.txt	DE	5Q MINUS SYNDROME	INDI14Q2.txt	2014/4/23	20140502			THER14Q2.txt	9
101827831	10179155	20140519	2014/4/25	81	YR			M	MD	TN	2014Äê	1	PS	CLOPIDOGREL BISULFATE	1	ORAL	DOSE AND FREQUENCY_75/D		DRUG14Q2.txt	DE	CORONARY ARTERIAL STENT INSERTION	INDI14Q2.txt	2013/12/21	20140221			THER14Q2.txt	125
101827942	10179425	20140515		39	YR			M	OT	US	2014Äê	1	PS	METOPROLOL	1				DRUG14Q2.txt	DE	PRODUCT USED FOR UNKNOWN INDICATION	INDI14Q2.txt
101829562	10179563	20140519	2014/3/27	35	YR			M	CN	GB	2014Äê	1	PS	FENTANYL UNKNOWN	1	UNKNOWN	UNK		DRUG14Q2.txt	LT	INDUCTION OF ANAESTHESIA	INDI14Q2.txt	2014/3/27				THER14Q2.txt	0
101833411	10179688	20140515		36	YR			F	OT	US	2014Äê	1	PS	PROPRANOLOL HYDROCHLORIDE MANUFACTURER UNKNOWN PROPRANOLOL HYDROCHLORIDE	1	ORAL			DRUG14Q2.txt	HO	PRODUCT USED FOR UNKNOWN INDICATION	INDI14Q2.txt
101847523	10180730	20140519	2009/12/24					M	CN	US	2014Äê	1	PS	PROVIGIL	1	ORAL			DRUG14Q2.txt	DE	LUNG NEOPLASM MALIGNANT	INDI14Q2.txt
101850672	10181715	20140519	2014/3/27	35	YR			M	PH	GB	2014Äê	1	PS	FENTANYL	1				DRUG14Q2.txt	LT	INDUCTION OF ANAESTHESIA	INDI14Q2.txt	2014/3/27				THER14Q2.txt	0
101851773	10181963	20140528		56	YR	103.85	KG	M	CN	US	2014Äê	1	PS	AREDIA	1	INTRAVENOUS DRIP	90 MG, QMO		DRUG14Q2.txt	HO	PLASMA CELL MYELOMA	INDI14Q2.txt	1997/12/4	2005			THER14Q2.txt
101852002	10181982	20140527	2014/5/14	60	YR			F	OT	US	2014Äê	1	PS	SPIRIVA	1	INHALATION	18 MCG		DRUG14Q2.txt	DE	CHRONIC OBSTRUCTIVE PULMONARY DISEASE	INDI14Q2.txt					THER14Q2.txt
101852281	10182520	20140516		36	YR			F	MD	US	2014Äê	1	PS	PROPANOLOL HCL	1				DRUG14Q2.txt	HO	PRODUCT USED FOR UNKNOWN INDICATION	INDI14Q2.txt
101852971	10182685	20140516		36	YR			F	OT	US	2014Äê	1	PS	PROPRANOLOL	1				DRUG14Q2.txt	HO
101853951	10182695	20140516		35	YR			M	PH	US	2014Äê	1	PS	AMLODIPINE	1	ORAL			DRUG14Q2.txt	LT
101854361	10182720	20140516						F	CN	US	2014Äê	1	PS	REMODULIN	1	INTRAVENOUS			DRUG14Q2.txt	HO	COR PULMONALE CHRONIC	INDI14Q2.txt	2014/5/1				THER14Q2.txt
101855241	10182783	20140520	2014/4/20	82	YR	52	KG	F	CN	GB	2014Äê	1	PS	DONEPEZIL UNKNOWN	1	ORAL	10 MG, QHS		DRUG14Q2.txt	LT	DEMENTIA WITH LEWY BODIES	INDI14Q2.txt	2013/10/29	20140423			THER14Q2.txt	173
101857061	10182794	20140613				96.25	KG	M	OT	COUNTRY NOT SPECIFIED	2014Äê	1	PS	HUMIRA	1		LOADING DOSE		DRUG14Q2.txt	DE	COLITIS ULCERATIVE	INDI14Q2.txt	2014/5/5	20140505			THER14Q2.txt
101858992	10182956	20170120	2013/12/16	68	YR			F	OT	FR	2017Äê	1	PS	LYRICA	1	Oral	50 MG, DAILY	PREGABALIN	DRUG17Q1.txt	DE			2013/12/15	20131216			THER17Q1.txt	1
101859421	10183341	20140520		29	YR	55	KG	F	OT	IN	2014Äê	1	PS	BUPIVACAINE	1	PERINEURAL			DRUG14Q2.txt	LT	SPINAL ANAESTHESIA	INDI14Q2.txt
101860132	10184752	20140807	2014/5/14	1	YR	8	KG	F	MD	IT	2014Äê	1	PS	ESMERON	1	INTRAVENOUS	10 MG/ML INJECTION SOLUTION, 4MG,TOTAL	ROCURONIUM BROMIDE	DRUG14Q3.txt	DE	ANAESTHESIA	INDI14Q3.txt	2014/5/14	20140514			THER14Q3.txt	0
101860451	10185067	20140521		62	YR	90.62	KG	M	MD	US	2014Äê	1	PS	REVLIMID	1	ORAL	50 MILLIGRAM		DRUG14Q2.txt	DE	MYELODYSPLASTIC SYNDROME	INDI14Q2.txt	2014/4/11	20140505			THER14Q2.txt
101860663	10185177	20160324	2014/3/1	86	YR	52	KG	M	MD	JP	2016Äê	1	PS	TEGRETOL	1	Oral	100 MG, BID	CARBAMAZEPINE	DRUG16Q1.txt	DE	SEIZURE	INDI16Q1.txt	2014/2/24	20140228			THER16Q1.txt	5
101862511	10185200	20140721	2014/5/4	63	YR	47	KG	M	MD	JP	2014Äê	1	PS	CARBOPLATIN	1	INTRAVENOUS DRIP		CARBOPLATIN	DRUG14Q3.txt	DE	NEUROENDOCRINE TUMOUR	INDI14Q3.txt	2014/2/19				THER14Q3.txt	74
101872011	10185228	20140521	2014/5/15					F	CN	BR	2014Äê	1	PS	SUTENT	1	ORAL	50 MG, CYCLE (4X2)		DRUG14Q2.txt	DE	RENAL CELL CARCINOMA	INDI14Q2.txt
101874681	10185297	20140520	2012/11/6	42	YR			F	PH	US	2014Äê	1	PS	GADOLINIUM	1	INTRAVENOUS			DRUG14Q2.txt	HO	NUCLEAR MAGNETIC RESONANCE IMAGING	INDI14Q2.txt	2012/11/6	20121106			THER14Q2.txt	0
101891221	10185395	20140520	2014/5/17	61	YR	108.8616	LBS	M	MD	US	2014Äê	1	PS	CABOZANTINIB	1	ORAL			DRUG14Q2.txt	DE	THYROID CANCER	INDI14Q2.txt	2014/4/24	20140517			THER14Q2.txt	23
101891526	10185436	20140520	2012/11/19	34	YR			M	PH	US	2014Äê	1	PS	AZITHROMYCIN	1	ORAL			DRUG14Q2.txt	DE	INFECTION	INDI14Q2.txt	2012/11/7	20121120			THER14Q2.txt	12
101893682	10185524	20140521	2014/3/30	58	YR			M	CN	AR	2014Äê	1	PS	REBIF	1				DRUG14Q2.txt	DE	PRODUCT USED FOR UNKNOWN INDICATION	INDI14Q2.txt	2002/5/25	20140330			THER14Q2.txt	4327
101894652	10185706	20140521		63	YR			F	CN	DK	2014Äê	1	PS	METFORMIN ACTAVIS	1	ORAL	1000 MG, TID		DRUG14Q2.txt	DE	TYPE 2 DIABETES MELLITUS	INDI14Q2.txt
101894852	10185899	20140826		64	YR			F	MD	US	2014Äê	1	PS	TRACLEER	1	ORAL	UNK	BOSENTAN BOSENTAN MONOHYDRATE	DRUG14Q3.txt	HO	PULMONARY ARTERIAL HYPERTENSION	INDI14Q3.txt
101901692	10185942	20140520	2014/5/2	0.75	MON	7.6	KG	M		US	2014Äê	1	PS	CHLORHEXIDINE GLUCONATE	1		PACKETS OF 2% CLEANSING CLOTHS. ?PATIENT USD WIPES FOR 59 DAYS?		DRUG14Q2.txt	HO
101902062	10186013	20140627				107.48	KG	M	CN	US	2014Äê	1	PS	JANUVIA	1	ORAL	50 MG, QD		DRUG14Q2.txt	DE	TYPE 2 DIABETES MELLITUS	INDI14Q2.txt	2012/2/29	20130207			THER14Q2.txt
101902463	10186045	20140520		58	YR	198	KG	M	PH	US	2014Äê	1	PS	FOSPHENYTOIN	1		4020 MG, ONE-TIME, IVPB		DRUG14Q2.txt	LT	CONVULSION	INDI14Q2.txt
101902871	10186066	20140619		25	YR			M	MD	CR	2014Äê	1	PS	NEXAVAR	1		UNK		DRUG14Q2.txt	DE	THYROID CANCER	INDI14Q2.txt
101910421	10186251	20140521		68	YR			F	MD	AU	2014Äê	1	PS	SALBUTAMOL SULPHATE	1	INHALATION			DRUG14Q2.txt	LT	ASTHMA	INDI14Q2.txt
101910691	10187201	20140522	2014/4/25	73	YR			M	OT	PH	2014Äê	1	PS	JANUVIA	1	ORAL	UNK		DRUG14Q2.txt	DE
101912482	10187468	20140522						M	PH	US	2014Äê	1	PS	APIDRA	1	UNKNOWN			DRUG14Q2.txt	DE	PRODUCT USED FOR UNKNOWN INDICATION	INDI14Q2.txt
101914401	10189122	20140522						F	CN	US	2014Äê	1	PS	IMBRUVICA	1	UNKNOWN			DRUG14Q2.txt	DE	CHRONIC LYMPHOCYTIC LEUKAEMIA	INDI14Q2.txt
101916461	10189152	20140725	2014/5/5	80	YR			M	OT	US	2014Äê	1	PS	DIANEAL LOW CALCIUM PERITONEAL DIALYSIS SOLUTION WITH DEXTROSE	1	INTRAPERITONEAL	2 BAGS	CALCIUM CHLORIDE DEXTROSE MAGNESIUM CHLORIDE SODIUM CHLORIDE SODIUM LACTATE	DRUG14Q3.txt	DE	PERITONEAL DIALYSIS	INDI14Q3.txt		20140611			THER14Q3.txt
101920251	10189368	20141216	2013/9/1	83	YR	53	KG	F	PH	GB	2014Äê	1	PS	AMOXICILLIN W CLAVULANIC ACID	1	INTRAVENOUS		AMOXICILLIN CLAVULANIC ACID	DRUG14Q4.txt	DE	PNEUMONIA	INDI14Q4.txt	2013/8/31	20130901			THER14Q4.txt	1
101921832	10189465	20140527	2014/5/16	68	YR	70	KG	M	CN	CN	2014Äê	1	PS	ULTRAVIST	1	INTRAVENOUS	125 ML, ONCE		DRUG14Q2.txt	DE	COMPUTERISED TOMOGRAM	INDI14Q2.txt	2014/5/16	20140516			THER14Q2.txt	0
101923631	10189485	20150217	2013/11/26	38	YR			M	MD	GB	2015Äê	1	PS	EVIPLERA	1	UNKNOWN	1 DF, QD	EMTRICITABINE RILPIVIRINE TENOFOVIR DISOPROXIL FUMARATE	DRUG15Q1.txt	LT	HIV INFECTION	INDI15Q1.txt		20131126			THER15Q1.txt
101927991	10190169	20140619		71	YR	67	KG	M	MD	COUNTRY NOT SPECIFIED	2014Äê	1	PS	HUMIRA	1	SUBCUTANEOUS			DRUG14Q2.txt	DE	RHEUMATOID ARTHRITIS	INDI14Q2.txt	2007/7/28				THER14Q2.txt
101928014	10190206	20140529	2013/12/16		DY			F	MD	FR	2014Äê	1	PS	INEXIUM	1	ORAL			DRUG14Q2.txt	DE			2013/12/15	20131216			THER14Q2.txt	1
101928021	10190246	20140829		68	YR			M	CN	US	2014Äê	1	PS	LETAIRIS	1	UNKNOWN		AMBRISENTAN	DRUG14Q3.txt	HO	PULMONARY HYPERTENSION	INDI14Q3.txt	2014/3/10				THER14Q3.txt
101928341	10190287	20140522	2013/1/8	70	YR	124.7	KG	M	MD	US	2014Äê	1	PS	VELCADE	1	SUBCUTANEOUS	1.3 MG/M2, UNK (DAYS 1, 4, 8 AND 11) DURING INDUCTION THERAPY		DRUG14Q2.txt	DE	ACUTE MYELOID LEUKAEMIA	INDI14Q2.txt	2013/1/10	20130110			THER14Q2.txt
101946754	10191042	20140523		84	YR			F	OT	NL	2014Äê	1	PS	ARANESP	1	SUBCUTANEOUS	0.3 ML 200MCG/ML, Q2WK		DRUG14Q2.txt	HO	NEPHROGENIC ANAEMIA	INDI14Q2.txt	2011/1/24				THER14Q2.txt
101947002	10191069	20140523		39	YR			M	OT	COUNTRY NOT SPECIFIED	2014Äê	1	PS	METOPROLOL SUCCINATE	1	UNKNOWN			DRUG14Q2.txt	HO	PRODUCT USED FOR UNKNOWN INDICATION	INDI14Q2.txt
101947431	10191248	20140529		74	YR	77.1103	LBS	M	CN	US	2014Äê	1	PS	ATENOLOL	1	ORAL			DRUG14Q2.txt	DE	HYPERTENSION	INDI14Q2.txt		20130319			THER14Q2.txt
101950361	10191440	20140522		74	YR	112	KG	M	OT	US	2014Äê	1	PS	DABIGATRAN	1	ORAL			DRUG14Q2.txt		ATRIAL FIBRILLATION	INDI14Q2.txt
101954101	10191646	20140523	2014/3/19	64	YR	89	KG	M	CN	GB	2014Äê	1	PS	FLUCLOXACILLIN UNKNOWN	1	INTRAVENOUS	UNK		DRUG14Q2.txt	DE	CELLULITIS	INDI14Q2.txt
101957521	10192025	20140523	2013/9/13	34	YR			M	MD	GB	2014Äê	1	PS	VENLAFAXINE HCL	1		150 MG, DAILY		DRUG14Q2.txt	DE
101958442	10192183	20140523	2014/5/11					F	CN	US	2014Äê	1	PS	DIANEAL LOW CALCIUM	1	INTRAPERITONEAL	2 BAGS PER DAY		DRUG14Q2.txt	DE	PERITONEAL DIALYSIS	INDI14Q2.txt	2012/1/8				THER14Q2.txt	854
101958571	10192363	20140523		57	YR			M	MD	KR	2014Äê	1	PS	FLUORESCEINE	1		UNK UKN, UNK		DRUG14Q2.txt	HO
101961054	10192799	20140523		59	YR			M	OT	AU	2014Äê	1	PS	VORICONAZOLE	1	INTRAVENOUS	200 MG, BID		DRUG14Q2.txt	HO	NOSOCOMIAL INFECTION	INDI14Q2.txt
101966833	10192801	20141226	2013/9/1	83	YR	53	KG	F	OT	GB	2014Äê	1	PS	CO AMOXICLAV	1	INTRAVENOUS	1.2 G, UNK	AMOXICILLIN CLAVULANIC ACID	DRUG14Q4.txt	DE	PNEUMONIA	INDI14Q4.txt	2013/8/31	20130901			THER14Q4.txt	1
101967161	10192802	20140523		54	YR			F	OT	AU	2014Äê	1	PS	VORICONAZOLE	1	INTRAVENOUS	200 MG, BID		DRUG14Q2.txt	HO	ABSCESS FUNGAL	INDI14Q2.txt
101970563	10192834	20140523	2014/3/27	37	YR	190	KG	M	MD	DE	2014Äê	1	PS	SEROQUEL	1	ORAL			DRUG14Q2.txt	DE			2014/3/27	20140327			THER14Q2.txt	0
101973273	10194675	20140904	2014/4/25	78	YR	60.06	KG	F	MD	JP	2014Äê	1	PS	XOLAIR	1	SUBCUTANEOUS		OMALIZUMAB	DRUG14Q3.txt	DE	ASTHMA	INDI14Q3.txt	2014/4/23				THER14Q3.txt	2
101974031	10194700	20140526	2013/5/6	89	YR			F	CN	MX	2014Äê	1	PS	STALEVO	1	UNKNOWN			DRUG14Q2.txt	DE							THER14Q2.txt
101976771	10194743	20140526	2014/4/19	48	YR			F	OT	US	2014Äê	1	PS	BYETTA	1	SUBCUTANEOUS			DRUG14Q2.txt	DE
101978262	10195036	20140526	2014/4/14	81	YR	72	KG	F	CN	COUNTRY NOT SPECIFIED	2014Äê	1	PS	DIOVAN HCT	1	ORAL	1 DF, QD (VALS 80 MG, HCTZ 12.5 MG)		DRUG14Q2.txt	DE	HYPERTENSION	INDI14Q2.txt		20140413			THER14Q2.txt
101982791	10195410	20140526		69	YR	59	KG	F		US	2014Äê	1	PS	TENORMIN	1	ORAL	50 MG AT BEDTIME		DRUG14Q2.txt	LT	BLOOD PRESSURE	INDI14Q2.txt
101989582	10195752	20140522		65	YR	57	KG	F		US	2014Äê	1	PS	LISINOPRIL AND HYDROCHLOROTHIAZIDE	1				DRUG14Q2.txt	LT	HYPERTENSION	INDI14Q2.txt
101994121	10195844	20150728	2013/10/27	56	YR	111.174909	LBS	F	MD	US	2015Äê	1	PS	NAPROXEN	1	Oral		NAPROXEN	DRUG15Q3.txt	DE	OSTEOARTHRITIS	INDI15Q3.txt	2013/8/10	2013			THER15Q3.txt	78
101997481	10195844	20150728	2013/10/27	56	YR	111.174909	LBS	F	MD	US	2015Äê	1	PS	NAPROXEN	1	Oral		NAPROXEN	DRUG15Q3.txt	DE	RHEUMATOID ARTHRITIS	INDI15Q3.txt	2013/8/10	2013			THER15Q3.txt	78
102003322	10195857	20140522		53	YR			M	OT	US	2014Äê	1	PS	DILTIAZEM HYDROCHLORIDE	1	ORAL			DRUG14Q2.txt	DE	PRODUCT USED FOR UNKNOWN INDICATION	INDI14Q2.txt
102005961	10196105	20150209				88.09	KG	M	MD	US	2015Äê	1	PS	SPIRIVA	1	INHALATION	18 MCG	TIOTROPIUM BROMIDE MONOHYDRATE	DRUG15Q1.txt	OT	PRODUCT USED FOR UNKNOWN INDICATION	INDI15Q1.txt	2013/8/16				THER15Q1.txt
102009942	10196683	20140715						F	MD	SE	2014Äê	1	PS	CIMZIA	1	SUBCUTANEOUS	DOSE UNKNOWN	CERTOLIZUMAB PEGOL	DRUG14Q3.txt	LT
102010272	10196716	20140527		50	YR	88	KG	M	CN	GB	2014Äê	1	PS	FLUOXETINE	1	ORAL			DRUG14Q2.txt	HO	DEPRESSED MOOD	INDI14Q2.txt	2013/8/15	20131127			THER14Q2.txt
102010411	10197056	20140610	2014/5/16	20	YR			M	MD	BR	2014Äê	1	PS	OPTIMARK IN PLASTIC SYRINGES	1	INTRAVENOUS	10 ML, SINGLE		DRUG14Q2.txt	LT	NUCLEAR MAGNETIC RESONANCE IMAGING	INDI14Q2.txt	2014/5/16	20140516			THER14Q2.txt	0
102010501	10197327	20140623	2014/5/16					F	CN	US	2014Äê	1	PS	DIANEAL LOW CALCIUM	1	INTRAPERITONEAL			DRUG14Q2.txt	DE	PERITONEAL DIALYSIS	INDI14Q2.txt		20140516			THER14Q2.txt
102010981	10197403	20140527	2014/4/26	62	YR			F	CN	PH	2014Äê	1	PS	DIANEAL PD2 WITH 1 5 DEXTROSE	1	INTRAPERITONEAL			DRUG14Q2.txt	DE	PERITONEAL DIALYSIS	INDI14Q2.txt	2013/2/26				THER14Q2.txt	424
102013132	10197677	20140527	2014/5/10	69	YR			F	CN	PH	2014Äê	1	PS	DIANEAL PD2 WITH 1 5 DEXTROSE	1	INTRAPERITONEAL			DRUG14Q2.txt	DE	PERITONEAL DIALYSIS	INDI14Q2.txt	2012/10/11				THER14Q2.txt	576
102013452	10197826	20140617	2014/5/15	51	YR	65.31	KG	M	OT	US	2014Äê	1	PS	STRIBILD	1	ORAL	1 DF, UNK		DRUG14Q2.txt	DE	HIV INFECTION	INDI14Q2.txt	2014/4/15	20140519			THER14Q2.txt	30
102020172	10198279	20140527	2014/5/8	45	YR	75	KG	F	MD	BD	2014Äê	1	PS	TAXOTERE	1	INTRAVENOUS	FORM: INFUSION		DRUG14Q2.txt	DE	OVARIAN CANCER	INDI14Q2.txt	2014/5/8	20140508			THER14Q2.txt	0
102020212	10198958	20140527	2014/3/1	50	YR			F	CN	PH	2014Äê	1	PS	DIANEAL PD4 WITH 2 5 DEXTROSE	1	INTRAPERITONEAL			DRUG14Q2.txt	DE	PERITONEAL DIALYSIS	INDI14Q2.txt	2011/1/12	20140328			THER14Q2.txt	1144
102021422	10199412	20140527	2013/11/13	80	YR			F	OT	US	2014Äê	1	PS	ADENOSCAN	1	INTRAVENOUS			DRUG14Q2.txt	LT	PRODUCT USED FOR UNKNOWN INDICATION	INDI14Q2.txt	2013/11/13	20131113			THER14Q2.txt	0
102026941	10199748	20140527	2014/5/8	75	YR			M	OT	US	2014Äê	1	PS	DIANEAL LOW CALCIUM	1	INTRAPERITONEAL			DRUG14Q2.txt	DE	RENAL FAILURE CHRONIC	INDI14Q2.txt		20140508			THER14Q2.txt
102027111	10200332	20140604	2014/5/19	66	YR			F	MD	US	2014Äê	1	PS	XELODA	1	ORAL			DRUG14Q2.txt	DE	OVARIAN CANCER	INDI14Q2.txt	2014/2/19				THER14Q2.txt	89
102035451	10200596	20140528		65	YR			M	OT	US	2014Äê	1	PS	METFORMIN	1		UNK		DRUG14Q2.txt	HO	TYPE 2 DIABETES MELLITUS	INDI14Q2.txt
102037914	10200994	20140702		65	YR			F	MD	US	2014Äê	1	PS	TASIGNA	1			NILOTINIB	DRUG14Q3.txt	DE	CHRONIC MYELOID LEUKAEMIA	INDI14Q3.txt
102038181	10201027	20141217	2013/10/21	40	YR			M	MD	FR	2014Äê	1	PS	MYCOPHENOLIC ACID	1	UNKNOWN		MYCOPHENOLIC ACID	DRUG14Q4.txt	DE	PRODUCT USED FOR UNKNOWN INDICATION	INDI14Q4.txt
102039414	10201041	20140528		65	YR			F	MD	US	2014Äê	1	PS	LEVETIRACETAM	1		UNKNOWN DOSE		DRUG14Q2.txt	HO	PARTIAL SEIZURES	INDI14Q2.txt
102039962	10201050	20140528		64	YR			F	MD	US	2014Äê	1	PS	LEVETIRACETAM	1		UNKNOWN DOSE		DRUG14Q2.txt	HO	CONVULSION	INDI14Q2.txt
102041323	10201098	20140528	2014/5/5	34	YR	122.45	KG	F	MD	US	2014Äê	1	PS	NORDITROPIN FLEXPRO 10 MG ML	1	SUBCUTANEOUS	0.4MG DAILY		DRUG14Q2.txt	DE	DWARFISM	INDI14Q2.txt					THER14Q2.txt
102043382	10201313	20140624		72	YR			M	CN	BR	2014Äê	1	PS	LANTUS	1	SUBCUTANEOUS			DRUG14Q2.txt	DE	TYPE 2 DIABETES MELLITUS	INDI14Q2.txt					THER14Q2.txt
102051673	10201345	20140610		80	YR			M	CN	BR	2014Äê	1	PS	LANTUS SOLOSTAR	1	SUBCUTANEOUS	START DATE REPORTED AS 2013 (APPROXIMATELY 6 MONTHS AGO)		DRUG14Q2.txt	DE	TYPE 2 DIABETES MELLITUS	INDI14Q2.txt		2014			THER14Q2.txt
102054863	10202017	20140606		60	YR			F	MD	US	2014Äê	1	PS	ADENOSCAN	1	INTRAVENOUS	UNK, UNKNOWN FREQ.		DRUG14Q2.txt	LT	CARDIAC STRESS TEST	INDI14Q2.txt
102063751	10202021	20140528	2000/3/17	49	YR	101.4	KG	F	OT	US	2014Äê	1	PS	AVANDIA	1	ORAL	4MG PER DAY		DRUG14Q2.txt	DE	DIABETES MELLITUS	INDI14Q2.txt	2000/2/29				THER14Q2.txt	17
102065261	10202142	20140604	2009/7/23	65	YR			M	PH	US	2014Äê	1	PS	AVANDIA	1	ORAL	8MG PER DAY		DRUG14Q2.txt	DE	DIABETES MELLITUS	INDI14Q2.txt		20090722			THER14Q2.txt
1020656931	10202694	20140528						F		COUNTRY NOT SPECIFIED	2014Äê	1	PS	CELEXA	1	ORAL	40 MG		DRUG14Q2.txt	DE
102066413	10202711	20140528		48	YR			F	MD	IT	2014Äê	1	PS	TRAMADOL UNKNOWN	1	UNKNOWN	UNK		DRUG14Q2.txt	DE	PRODUCT USED FOR UNKNOWN INDICATION	INDI14Q2.txt
102085046	10203545	20140523		20	YR			M	OT	US	2014Äê	1	PS	CITALOPRAM	1				DRUG14Q2.txt	LT
102087611	10203791	20190710		84	YR			M	OT	GB	2019Äê	1	PS	THALIDOMIDE	1	Oral	TOTAL DOSE: 12000 MG	THALIDOMIDE	DRUG19Q3.txt	DE	PLASMA CELL MYELOMA	INDI19Q3.txt	2010/9/27	20110402			THER19Q3.txt
102090211	10203818	20140527	2012/7/3	62	YR			F	PH	US	2014Äê	1	PS	ALTEPLASE	1	INTRAVENOUS			DRUG14Q2.txt	DE	PULMONARY EMBOLISM	INDI14Q2.txt	2012/7/3	20120703			THER14Q2.txt	0
102092731	10203941	20171207	2014/5/15	42	YR	98	KG	M	MD	CH	2017Äê	1	PS	GADOVIST	1	Intravenous (not otherwise specified)	10 ML, ONCE	GADOBUTROL	DRUG17Q4.txt	DE	RENAL SCAN	INDI17Q4.txt	2014/5/15	20140515			THER17Q4.txt	0
102092833	10203996	20140618	2013/9/15	1	YR	9	KG	F	OT	US	2014Äê	1	PS	AMIKACIN SULFATE	1	INTRAVENOUS			DRUG14Q2.txt	DE	DISSEMINATED TUBERCULOSIS	INDI14Q2.txt	2013/5/24				THER14Q2.txt	114
102093771	10204132	20140610	2014/5/12	61	YR			F	MD	US	2014Äê	1	PS	TARCEVA	1	ORAL			DRUG14Q2.txt	DE	LUNG NEOPLASM MALIGNANT	INDI14Q2.txt	2014/5/8	20140511			THER14Q2.txt	4
102093901	10204338	20140529						F	OT	US	2014Äê	1	PS	DIANEAL LOW CALCIUM	1	INTRAPERITONEAL			DRUG14Q2.txt	HO	PERITONEAL DIALYSIS	INDI14Q2.txt
102095572	10205167	20141106		82	YR	59	KG	M	CN	US	2014Äê	1	PS	IMBRUVICA	1	ORAL		IBRUTINIB	DRUG14Q4.txt	DE	WALDENSTROM'S MACROGLOBULINAEMIA	INDI14Q4.txt	2014/2/21				THER14Q4.txt
102098922	10205486	20141205	2014/5/15	65	YR	58	KG	M	MD	DE	2014Äê	1	PS	IOPAMIDOL	1	INTRAVENOUS		IOPAMIDOL	DRUG14Q4.txt	DE	COMPUTERISED TOMOGRAM	INDI14Q4.txt	2014/5/14	20140514			THER14Q4.txt	1
102100461	10206375	20140527	2014/4/23	2	YR	13.15	KG	F	CN	AU	2014Äê	1	PS	DEXAMETHASONE	1				DRUG14Q2.txt	HO
102100881	10206526	20140528	2014/1/6	87	YR			M	PH	US	2014Äê	1	PS	PRADAXA	1	ORAL	AF		DRUG14Q2.txt	DE	ATRIAL FIBRILLATION	INDI14Q2.txt	2014/1/6				THER14Q2.txt	0
102101011	10206569	20170714	2014/5/14	61	YR			F	CN	US	2017Äê	1	PS	FLOLAN	1	Intravenous (not otherwise specified)	11 NG/KG/MIN, 15,000 NG/ML, PUMP RATE 56 ML/DAY, VIAL STRENGTH 1.5 MG14 NG/KG/MIN, 15,000 NG/ML[...]	EPOPROSTENOL SODIUM	DRUG17Q3.txt	DE	PULMONARY ARTERIAL HYPERTENSION	INDI17Q3.txt	2012/8/9				THER17Q3.txt	643
102102241	10206641	20150112		41	YR			M	CN	US	2015Äê	1	PS	FABRAZYME	1	INTRAVENOUS		AGALSIDASE BETA	DRUG15Q1.txt	DE	FABRY'S DISEASE	INDI15Q1.txt
102103331	10208504	20141216	2014/5/28	56	YR	66.5	KG	M	MD	CH	2014Äê	1	PS	CINACALCET HCL	1	UNKNOWN	15 MG, UNK	CINACALCET HYDROCHLORIDE	DRUG14Q4.txt	LT	HYPERPARATHYROIDISM SECONDARY	INDI14Q4.txt	2014/2/26	20140528			THER14Q4.txt	91
102105311	10208761	20140529	2014/5/16	55	YR	131.8	KG	M	MD	US	2014Äê	1	PS	CETUXIMAB ERBITUX 714692	1				DRUG14Q2.txt
102105591	10209021	20140530	2013/9/11	75	YR			F	CN	GB	2014Äê	1	PS	ELIQUIS	1	ORAL			DRUG14Q2.txt	DE	THROMBOSIS PROPHYLAXIS	INDI14Q2.txt
102106101	10209273	20140530		44	YR			F	MD	SE	2014Äê	1	PS	MEROPENEM	1	INTRAVENOUS			DRUG14Q2.txt	DE	MENINGITIS	INDI14Q2.txt
102107342	10209283	20140826				28	KG	M	CN	BR	2014Äê	1	PS	NAGLAZYME	1	INTRAVENOUS DRIP	30 MG, QW	GALSULFASE	DRUG14Q3.txt	DE	MUCOPOLYSACCHARIDOSIS VI	INDI14Q3.txt	2008/11/11				THER14Q3.txt
102110871	10209377	20140531		14	YR			F		US	2014Äê	1	PS	LAMOTRIGINE	1	UNKNOWN			DRUG14Q2.txt	LT	BIPOLAR DISORDER	INDI14Q2.txt
102113882	10209390	20140531		49	YR			F		ES	2014Äê	1	PS	SIMVASTATIN	1	UNKNOWN			DRUG14Q2.txt	DE	PRODUCT USED FOR UNKNOWN INDICATION	INDI14Q2.txt
102116322	10209557	20141027	2014/5/29	73	YR			F	MD	IE	2014Äê	1	PS	PERJETA	1	INTRAVENOUS		PERTUZUMAB	DRUG14Q4.txt	LT	BREAST CANCER	INDI14Q4.txt	2014/5/29	20140529			THER14Q4.txt	0
102130141	10209892	20140905						M	CN	US	2014Äê	1	PS	VYVANSE	1	ORAL	UNK, UNKNOWN	LISDEXAMFETAMINE DIMESYLATE	DRUG14Q3.txt	HO	PRODUCT USED FOR UNKNOWN INDICATION	INDI14Q3.txt
102133462	10210046	20140528	2014/2/3	65	YR	77.1	KG	M		US	2014Äê	1	PS	REMODULIN	1	SUBCUTANEOUS			DRUG14Q2.txt	DE	PULMONARY ARTERIAL HYPERTENSION	INDI14Q2.txt	2014/2/8	20140331			THER14Q2.txt
102134231	10210046	20140528	2014/2/3	65	YR	77.1	KG	M		US	2014Äê	1	PS	REMODULIN	1	SUBCUTANEOUS			DRUG14Q2.txt	DE	SYSTEMIC SCLEROSIS	INDI14Q2.txt	2014/2/8	20140331			THER14Q2.txt
102135071	10210088	20140528		36	YR			F	OT	US	2014Äê	1	PS	PROPRANOLOL HYDROCHLORIDE PROPRANOLOL HYDROCHLORIDE PROPRANOLOL HYDROCHLORIDE	1				DRUG14Q2.txt	HO
102137001	10210101	20140528		50	YR	88	KG	M	CN	GB	2014Äê	1	PS	FLUOXETINE FLUOXETINE	1	ORAL			DRUG14Q2.txt	HO	DEPRESSED MOOD	INDI14Q2.txt	2013/8/15	20131127			THER14Q2.txt
102137401	10210224	20140528		65	YR	57	KG	F	OT	US	2014Äê	1	PS	HYDROCHLOROTHIAZIDE	1		25 MG DAILY IN THE MORNING		DRUG14Q2.txt	LT
102141516	10210333	20140529	2014/5/23	66	YR	66.8	KG	M	OT	US	2014Äê	1	PS	AZACITIDINE	1	ORAL			DRUG14Q2.txt	HO	NON-SMALL CELL LUNG CANCER	INDI14Q2.txt	2014/4/22	20140512			THER14Q2.txt	31
102144031	10210531	20140528		36	YR			F	OT	US	2014Äê	1	PS	PROPANOLOL	1				DRUG14Q2.txt	LT
102144962	10210559	20140528		39	YR			M	OT	US	2014Äê	1	PS	METOPROLOL TARTRATE	1				DRUG14Q2.txt	DE
102145102	10210610	20140528		39	YR			M	OT	US	2014Äê	1	PS	DILTIAZEM	1				DRUG14Q2.txt	DE
102146531	10210734	20141201		72	YR			M	CN	US	2014Äê	1	PS	HUMALOG	1	UNKNOWN	17 U, TID	INSULIN LISPRO	DRUG14Q4.txt	LT	DIABETES MELLITUS	INDI14Q4.txt
102147221	10211087	20140530	2013/9/24	73	YR	67.13132	LBS	F		US	2014Äê	1	PS	PROLIA	1		1 INJECTION EVERY 6 MONTHS INJECTION		DRUG14Q2.txt	LT	OSTEOPOROSIS	INDI14Q2.txt	2013/2/4	20140204			THER14Q2.txt	232
102147861	10211388	20140613	2014/5/24					M	CN	US	2014Äê	1	PS	DIANEAL LOW CALCIUM ULTRABAG	1	INTRAPERITONEAL	4 BAGS		DRUG14Q2.txt	DE	PERITONEAL DIALYSIS	INDI14Q2.txt		20140524			THER14Q2.txt
102148291	10211632	20141006	2014/4/2		DY			F	MD	FR	2014Äê	1	PS	DIPRIVAN	1	INTRAVENOUS		PROPOFOL	DRUG14Q4.txt	DE	INDUCTION OF ANAESTHESIA	INDI14Q4.txt	2014/4/2	20140402			THER14Q4.txt	0
102151621	10213014	20140603	2010/1/20	78	YR			M	OT	NL	2014Äê	1	PS	ARANESP	1	SUBCUTANEOUS	40 MUG, Q4WK		DRUG14Q2.txt	HO	NEPHROGENIC ANAEMIA	INDI14Q2.txt	2008/5/26	20100120			THER14Q2.txt	604
102157131	10213346	20140604	2013/12/16	69	YR			F	OT	FR	2014Äê	1	PS	PROPOFOL	1	INTRAVENOUS DRIP			DRUG14Q2.txt	DE	INDUCTION OF ANAESTHESIA	INDI14Q2.txt	2013/12/16	20131216			THER14Q2.txt	0
102157381	10213423	20140603	2014/1/15	30	YR	60	KG	F	CN	TN	2014Äê	1	PS	JASMINE	1	ORAL	UNK		DRUG14Q2.txt	LT	CONTRACEPTION	INDI14Q2.txt					THER14Q2.txt
102160701	10213507	20140530	2014/4/23	64	YR	133.9	KG	M		US	2014Äê	1	PS	FENTANYL	1	INTRAVENOUS			DRUG14Q2.txt	LT			2013/4/23	20130423			THER14Q2.txt	365
102163022	10213700	20140530	2013/12/16	68	YR			F	OT	FR	2014Äê	1	PS	ATRACURIUM BESILATE	1	INTRAVENOUS BOLUS			DRUG14Q2.txt	DE	NEUROMUSCULAR BLOCKING THERAPY	INDI14Q2.txt	2013/12/16	20131216			THER14Q2.txt	0
102163202	10213740	20140530		69	YR			F		US	2014Äê	1	PS	CIMETIDINE	1				DRUG14Q2.txt	HO	PRODUCT USED FOR UNKNOWN INDICATION	INDI14Q2.txt
102167761	10214151	20151020		69	YR	54	KG	F	CN	COUNTRY NOT SPECIFIED	2015Äê	1	PS	HUMIRA	1	Subcutaneous		ADALIMUMAB	DRUG15Q4.txt	HO	RHEUMATOID ARTHRITIS	INDI15Q4.txt	2010/1/1	20140819			THER15Q4.txt
102167852	10214403	20140603	2014/4/6	20	YR			M	CN	BR	2014Äê	1	PS	TRACLEER	1	ORAL	125 MG, BID		DRUG14Q2.txt	DE	PULMONARY ARTERIAL HYPERTENSION	INDI14Q2.txt	2011/5/7				THER14Q2.txt	1065
102168521	10214496	20140609	2014/5/25	71	YR			M	MD	US	2014Äê	1	PS	REVLIMID	1	ORAL	5 MILLIGRAM		DRUG14Q2.txt	DE	PLASMA CELL MYELOMA	INDI14Q2.txt	2014/3/21				THER14Q2.txt	65
102170662	10214510	20140603				126	KG	M	PH	US	2014Äê	1	PS	AVANDIA	1	ORAL	4MG PER DAY		DRUG14Q2.txt	DE	DIABETES MELLITUS	INDI14Q2.txt	2000/1/20	20040702			THER14Q2.txt
102171651	10214653	20140602	2013/5/30	62	YR			M	PH	US	2014Äê	1	PS	INSULIN GLARGINE	1	SUBCUTANEOUS			DRUG14Q2.txt	DE	BLOOD GLUCOSE INCREASED	INDI14Q2.txt	2013/5/27	20140529			THER14Q2.txt	3
102172141	10214722	20140603	2013/9/13	34	YR			M	MD	GB	2014Äê	1	PS	VENLAFAXINE	1		150 MG DAILY		DRUG14Q2.txt	DE	PRODUCT USED FOR UNKNOWN INDICATION	INDI14Q2.txt
102174352	10214786	20140603		50	YR	88	KG	M	CN	GB	2014Äê	1	PS	FLUOXETINE HYDROCHLORIDE	1	ORAL	20 MG, QD		DRUG14Q2.txt	HO	DEPRESSED MOOD	INDI14Q2.txt	2013/8/15	20131127			THER14Q2.txt
102174542	10214829	20140603	2014/1/14					M	CN	US	2014Äê	1	PS	DIANEAL LOW CALCIUM	1	INTRAPERITONEAL	2-6L BAGS		DRUG14Q2.txt	DE	PERITONEAL DIALYSIS	INDI14Q2.txt		20140114			THER14Q2.txt
102175523	10215162	20140603		50	YR	88	KG	M	OT	GB	2014Äê	1	PS	FLUOXETINE	1	ORAL			DRUG14Q2.txt	HO	DEPRESSED MOOD	INDI14Q2.txt	2013/8/15	20131127			THER14Q2.txt
102175972	10215713	20140602		70	YR	124.7	KG	M	MD	US	2014Äê	1	PS	DECITABINE	1	INTRAVENOUS			DRUG14Q2.txt	DE	ACUTE MYELOID LEUKAEMIA	INDI14Q2.txt	2013/1/15	20130118			THER14Q2.txt
102178201	10215738	20140520	2013/4/2	74	YR			F	PH	US	2014Äê	1	PS	PROFILNINE SD	1	INTRAVENOUS			DRUG14Q2.txt	DE	INTERNATIONAL NORMALISED RATIO INCREASED	INDI14Q2.txt	2013/4/2	20130402			THER14Q2.txt	0
102179371	10216070	20140603	2014/4/20	60	YR	57.696648	LBS	F	OT	US	2014Äê	1	PS	BOTULINUM TOXIN TYPE A	1	INTRAMUSCULAR	155 U?1 X 3MOS?IM		DRUG14Q2.txt	LT	MIGRAINE	INDI14Q2.txt	2013/7/16	20140430			THER14Q2.txt	278
102183501	10216302	20151116	2014/4/26	67	YR	136.5	KG	M	OT	US	2015Äê	1	PS	NOVOSEVEN RT	1	Intravenous (not otherwise specified)	UNK,PRN	COAGULATION FACTOR VIIA RECOMBINANT HUMAN	DRUG15Q4.txt	DE	HAEMOPHILIA B WITH ANTI FACTOR IX	INDI15Q4.txt
102183541	10216320	20150319	2014/5/28	36	YR			M	OT	US	2015Äê	1	PS	AMBRISENTAN	1	UNKNOWN	10 MG, QD	AMBRISENTAN	DRUG15Q1.txt	DE	PULMONARY HYPERTENSION	INDI15Q1.txt	2013/10/14				THER15Q1.txt	226
102184611	10216776	20140604		79	YR	86.2	KG	M		US	2014Äê	1	PS	METOPROLOL	1	ORAL	BID		DRUG14Q2.txt	HO
102184921	10216785	20140604	2010/12/19					M	MD	COUNTRY NOT SPECIFIED	2014Äê	1	PS	AVANDIA	1	ORAL	DATES OF AVANDIA USE COULD NOT BE CONFIRMED IN RECORDS REVIEWED.		DRUG14Q2.txt	HO	DIABETES MELLITUS	INDI14Q2.txt
102185652	10216852	20140604		50	YR	88	KG	M	CN	GB	2014Äê	1	PS	FLUOXETINE UNKNOWN	1	ORAL	20 MG, DAILY		DRUG14Q2.txt	HO	DEPRESSED MOOD	INDI14Q2.txt	2013/8/15	20131127			THER14Q2.txt
102191543	10217066	20140604	2006/3/16	72	YR			M	MD	COUNTRY NOT SPECIFIED	2014Äê	1	PS	AVANDIA	1	ORAL	AVANDIA WAS NOT LISTED AMONG THE PATIENTS DISCHARGE RECORDS.		DRUG14Q2.txt	HO	DIABETES MELLITUS	INDI14Q2.txt
102192821	10217165	20140604		37	YR			F	OT	US	2014Äê	1	PS	METOPROLOL	1				DRUG14Q2.txt	DE	PERIPARTUM CARDIOMYOPATHY	INDI14Q2.txt
102193413	10217214	20140604				75	KG	M	MD	IT	2014Äê	1	PS	TRAMADOL UNKNOWN	1	INTRAVENOUS	UNK		DRUG14Q2.txt	DE	PRODUCT USED FOR UNKNOWN INDICATION	INDI14Q2.txt
102193921	10217435	20140604	2008/4/26	72	YR			F	MD	COUNTRY NOT SPECIFIED	2014Äê	1	PS	AVANDIA	1	ORAL	AVANDIA WAS NOT LISTED AMONG THE PATIENTS DISCHARGE RECORDS.		DRUG14Q2.txt	HO	DIABETES MELLITUS	INDI14Q2.txt
102194642	10217454	20140604	2008/12/8	52	YR			M	CN	COUNTRY NOT SPECIFIED	2014Äê	1	PS	AVANDIA	1	ORAL	DATES OF AVANDIA USE COULD NOT BE CONFIRMED IN RECORDS REVIEWED		DRUG14Q2.txt	DE	DIABETES MELLITUS	INDI14Q2.txt
102195312	10217552	20161201	2014/3/25	74	YR	100	KG	M	OT	MX	2016Äê	1	PS	NUBRENZA	1	Transdermal	8 MG, ONCE DAILY (QD)	ROTIGOTINE	DRUG16Q4.txt	DE	PARKINSON'S DISEASE	INDI16Q4.txt	2013/8/14	20140324			THER16Q4.txt	223
102196532	10217597	20150402		58	YR			M	CN	US	2015Äê	1	PS	AMBRISENTAN	1	Unknown	5 MG, QD	AMBRISENTAN	DRUG15Q2.txt	OT	PULMONARY ARTERIAL HYPERTENSION	INDI15Q2.txt	2014/2/7				THER15Q2.txt
102197311	10217820	20140604						M	MD	CA	2014Äê	1	PS	TYLENOL ES EZ TAB 100S 30S	1	ORAL			DRUG14Q2.txt	DE	PRODUCT USED FOR UNKNOWN INDICATION	INDI14Q2.txt		19991129			THER14Q2.txt
102197511	10217937	20140605						F	CN	US	2014Äê	1	PS	TYSABRI	1	INTRAVENOUS			DRUG14Q2.txt	LT	MULTIPLE SCLEROSIS	INDI14Q2.txt	2007/4/25	20130115			THER14Q2.txt
102202862	10218350	20140605		65	YR			M	OT	US	2014Äê	1	PS	METFORMIN	1	UNKNOWN	UNK		DRUG14Q2.txt	HO	TYPE 2 DIABETES MELLITUS	INDI14Q2.txt
102207144	10218354	20140605		50	YR	88	KG	M	OT	GB	2014Äê	1	PS	FLUOXETINE	1	ORAL	20 MG, DAILY		DRUG14Q2.txt	HO	DEPRESSED MOOD	INDI14Q2.txt	2013/8/15	20131127			THER14Q2.txt
102209561	10218461	20140605						F	OT	GB	2014Äê	1	PS	CLOZAPINE	1	ORAL	300 MG		DRUG14Q2.txt	LT
102209611	10218492	20140605		65	YR			M	OT	US	2014Äê	1	PS	METFORMIN	1	UNKNOWN			DRUG14Q2.txt	LT	TYPE 2 DIABETES MELLITUS	INDI14Q2.txt
102211881	10218565	20140605	2008/2/8	78	YR			M	MD	COUNTRY NOT SPECIFIED	2014Äê	1	PS	AVANDIA	1	ORAL	AVANDIA WAS NOT LISTED AMONG THE PATIENTS DISCHARGE RECORDS.		DRUG14Q2.txt	HO	DIABETES MELLITUS	INDI14Q2.txt
102213023	10219154	20140805	2014/5/20	56	YR			M	OT	IT	2014Äê	1	PS	ULTRAVIST	1	INTRAVENOUS	80 ML, ONCE	IOPROMIDE	DRUG14Q3.txt	LT	DIAGNOSTIC PROCEDURE	INDI14Q3.txt
102213122	10219282	20140605		76	YR			F		BR	2014Äê	1	PS	BRILINTA	1	ORAL			DRUG14Q2.txt	DE	ANTICOAGULANT THERAPY	INDI14Q2.txt		20140403			THER14Q2.txt
102214821	10219341	20140623	2014/5/22	60	YR			F	OT	US	2014Äê	1	PS	TRACLEER	1	ORAL	UNK		DRUG14Q2.txt	DE	PULMONARY ARTERIAL HYPERTENSION	INDI14Q2.txt		20140522			THER14Q2.txt
102218571	10219392	20140604	2013/7/6	83	YR	52.16285	LBS	F		US	2014Äê	1	PS	HALDOL 0 5 MG	1	ORAL	0.5 MG, TWICE DAILY, ORAL AND INTRA MUSCULAR		DRUG14Q2.txt	HO	PRODUCT USED FOR UNKNOWN INDICATION	INDI14Q2.txt
102219781	10219464	20140605	2009/12/21	63	YR			M	MD	COUNTRY NOT SPECIFIED	2014Äê	1	PS	AVANDIA	1	ORAL	AVANDIA WAS NOT LISTED AMONG THE PATIENT'S DISCHARGE RECORDS.		DRUG14Q2.txt	HO	DIABETES MELLITUS	INDI14Q2.txt
102222633	10219531	20140605		86	YR			M	CN	BR	2014Äê	1	PS	ELIQUIS	1	ORAL	DOSE REDUCED TO 2.5MGX2/DAY		DRUG14Q2.txt	DE	ARRHYTHMIA	INDI14Q2.txt					THER14Q2.txt
102226392	10219653	20140611	2014/5/20	66	YR	72	KG	F	CN	US	2014Äê	1	PS	FERAHEME	1	INTRAVENOUS	510 MG, SINGLE, IV PUSH		DRUG14Q2.txt	HO	IRON DEFICIENCY ANAEMIA	INDI14Q2.txt	2014/5/20	20140520			THER14Q2.txt	0
102227202	10219653	20140611	2014/5/20	66	YR	72	KG	F	CN	US	2014Äê	1	PS	FERAHEME	1	INTRAVENOUS	510 MG, SINGLE, IV PUSH		DRUG14Q2.txt	HO	RENAL FAILURE CHRONIC	INDI14Q2.txt	2014/5/20	20140520			THER14Q2.txt	0
102230222	10219731	20140605		18	YR			F	OT	TR	2014Äê	1	PS	PROPAFENONE WATSON LABORATORIES	1	UNKNOWN	30 TABLETS, 300 MG EACH		DRUG14Q2.txt	LT	SUICIDE ATTEMPT	INDI14Q2.txt
102230481	10219751	20140605	2013/4/12	65	YR			M	OT	COUNTRY NOT SPECIFIED	2014Äê	1	PS	CATAPRES	1	ORAL	0.2 MG		DRUG14Q2.txt	OT	ISCHAEMIC HEART DISEASE PROPHYLAXIS	INDI14Q2.txt	2013/4/12	20130412			THER14Q2.txt	0
102232551	10220286	20140702	2014/5/23	55	YR	103.42	KG	M	MD	US	2014Äê	1	PS	BEVACIZUMAB	1	INTRAVENOUS	GIVEN OVER 30-90 MINUTES ON DAY 1, LAST DOSE ADMINISTERED BEFORE SAE WAS ON 20/MAY/2014 WHICH WAS HI	BEVACIZUMAB	DRUG14Q3.txt	DE	GLIOBLASTOMA MULTIFORME	INDI14Q3.txt	2013/4/9				THER14Q3.txt	409
102235652	10220714	20141001		67	YR	74.38	KG	F	OT	US	2014Äê	1	PS	XELJANZ	1	ORAL	5 MG, 2X/DAY (BID)	TOFACITINIB CITRATE	DRUG14Q4.txt	DE	RHEUMATOID ARTHRITIS	INDI14Q4.txt	2014/5/14				THER14Q4.txt
102239221	10220956	20140606	2014/3/14	78	YR			M	OT	FR	2014Äê	1	PS	XARELTO	1	ORAL			DRUG14Q2.txt	DE	PRODUCT USED FOR UNKNOWN INDICATION	INDI14Q2.txt		20140314			THER14Q2.txt
102242123	10220961	20140606		58	YR	72.64	KG	M	CN	US	2014Äê	1	PS	ACTEMRA	1	UNKNOWN			DRUG14Q2.txt	HO	RHEUMATOID ARTHRITIS	INDI14Q2.txt
102242741	10221188	20140604		65	YR			M	OT	US	2014Äê	1	PS	METFORMIN	1				DRUG14Q2.txt	LT	TYPE 2 DIABETES MELLITUS	INDI14Q2.txt
102247962	10221302	20141031	2010/6/28	57	YR	79.1	KG	F		US	2014Äê	1	PS	0 9 SODIUM CHLORIDE INJECTION 1L	1	HEMODIALYSIS	HEMODIALYSIS?	SODIUM CHLORIDE	DRUG14Q4.txt	DE			2010/6/28				THER14Q4.txt	0
102251032	10221312	20140613	2014/6/2	66	YR			M	OT	US	2014Äê	1	PS	DIANEAL LOW CALCIUM	1	INTRAPERITONEAL			DRUG14Q2.txt	DE	PERITONEAL DIALYSIS	INDI14Q2.txt	2013/8/28				THER14Q2.txt	278
102258656	10221482	20140605	2014/5/27	59	YR	86.2	KG	M	PH	US	2014Äê	1	PS	PANTOPRAZOLE INJ PROTONIX	1	INTRAVENOUS			DRUG14Q2.txt	LT	PROPHYLAXIS	INDI14Q2.txt	2014/5/25	20140527			THER14Q2.txt	2
102263371	10221482	20140605	2014/5/27	59	YR	86.2	KG	M	PH	US	2014Äê	1	PS	PANTOPRAZOLE INJ PROTONIX	1	INTRAVENOUS			DRUG14Q2.txt	LT	STRESS ULCER	INDI14Q2.txt	2014/5/25	20140527			THER14Q2.txt	2
102266692	10221857	20140606		68	YR	96	KG	M	OT	IT	2014Äê	1	PS	ACETYLSALICYLIC ACID 100 MG	1		UNK		DRUG14Q2.txt	DE	ANTIPLATELET THERAPY	INDI14Q2.txt
102268201	10221978	20140606						F	CN	US	2014Äê	1	PS	LANTUS SOLOSTAR	1	UNKNOWN	DOSE:27 UNIT(S)		DRUG14Q2.txt	DE	PRODUCT USED FOR UNKNOWN INDICATION	INDI14Q2.txt
102269561	10222263	20140724		70	YR			M	CN	FR	2014Äê	1	PS	ZINNAT	1	ORAL	250MG UNKNOWN	CEFUROXIME AXETIL	DRUG14Q3.txt	DE	OROPHARYNGEAL PAIN	INDI14Q3.txt		201405			THER14Q3.txt
102270501	10222639	20140703		59	YR			M	CN	US	2014Äê	1	PS	COMBIVENT	1	INHALATION	STRENGTH: 20 MCG / 100 MCG;	ALBUTEROL SULFATE IPRATROPIUM BROMIDE	DRUG14Q3.txt	HO	CHRONIC OBSTRUCTIVE PULMONARY DISEASE	INDI14Q3.txt	2014/5/20				THER14Q3.txt
102275952	10222720	20140627		81	YR	46	KG	M	OT	COUNTRY NOT SPECIFIED	2014Äê	1	PS	SEVOFLURANE	1				DRUG14Q2.txt	OT	MAINTENANCE OF ANAESTHESIA	INDI14Q2.txt
102278171	10223022	20140607	2014/3/6	55	YR	55	KG	F	OT	DK	2014Äê	1	PS	LEPONEX	1	ORAL	200 MG, DAILY		DRUG14Q2.txt	DE	SCHIZOPHRENIA, UNDIFFERENTIATED TYPE	INDI14Q2.txt	2004/6/11	20140308			THER14Q2.txt	3555
102279933	10223048	20140607		66	YR			M	MD	ES	2014Äê	1	PS	ONBREZ	1	INHALATION	UNK UKN, QD		DRUG14Q2.txt	DE	DYSPNOEA	INDI14Q2.txt					THER14Q2.txt
102280661	10223255	20140609		62	YR			F	CN	DE	2014Äê	1	PS	GLUCOPHAGE TABS 1000 MG	1	ORAL			DRUG14Q2.txt	DE				20140320			THER14Q2.txt
102283532	10223565	20140708						M	MD	AT	2014Äê	1	PS	JANUMET	1	ORAL	UNK	METFORMIN HYDROCHLORIDE SITAGLIPTIN PHOSPHATE	DRUG14Q3.txt	OT
102283621	10223922	20140609						M	CN	BR	2014Äê	1	PS	MYOZYME	1	INTRAVENOUS			DRUG14Q2.txt	HO	GLYCOGEN STORAGE DISEASE TYPE II	INDI14Q2.txt	2013/12/1				THER14Q2.txt
102286512	10224212	20150424	2014/5/9					M		US	2015Äê	1	PS	DELFLEX	1			CALCIUM CHLORIDE DEXTROSE MONOHYDRATE MAGNESIUM CHLORIDE SODIUM CHLORIDE SODIUM LACTATE	DRUG15Q2.txt	DE	CHRONIC KIDNEY DISEASE	INDI15Q2.txt	2014/5/13				THER15Q2.txt
102288992	10224212	20150424	2014/5/9					M		US	2015Äê	1	PS	DELFLEX	1			CALCIUM CHLORIDE DEXTROSE MONOHYDRATE MAGNESIUM CHLORIDE SODIUM CHLORIDE SODIUM LACTATE	DRUG15Q2.txt	DE	PERITONEAL DIALYSIS	INDI15Q2.txt	2014/5/13				THER15Q2.txt
102289002	10224274	20140609	2013/12/19	43	YR			M	CN	NO	2014Äê	1	PS	VOLTAREN	1		0-3 DF, PER DAY		DRUG14Q2.txt	LT							THER14Q2.txt
102289634	10224796	20140609	2005/7/18	62	YR	127.3	KG	M	PH	US	2014Äê	1	PS	AVANDIA	1	ORAL	4MG PER DAY		DRUG14Q2.txt	HO	TYPE 2 DIABETES MELLITUS	INDI14Q2.txt		200505			THER14Q2.txt
102289641	10225103	20140626		37	YR			F	OT	US	2014Äê	1	PS	ACETYLSALICYLIC ACID 100 MG	1				DRUG14Q2.txt	DE	PERIPARTUM CARDIOMYOPATHY	INDI14Q2.txt
102289831	10225865	20170601		67	YR	64	KG	F	OT	US	2017Äê	1	PS	PROGRAF	1	Oral	1 MG, ONCE DAILY AT BEDTIME	TACROLIMUS TACROLIMUS ANHYDROUS	DRUG17Q2.txt	HO	TRANSPLANT REJECTION	INDI17Q2.txt					THER17Q2.txt
102290661	10226337	20140609		65	YR			M	OT	US	2014Äê	1	PS	METFORMIN	1	UNKNOWN			DRUG14Q2.txt	HO	TYPE 2 DIABETES MELLITUS	INDI14Q2.txt
102292918	10226669	20140609		58	YR			F	CN	COUNTRY NOT SPECIFIED	2014Äê	1	PS	HUMIRA	1	SUBCUTANEOUS			DRUG14Q2.txt	DE	RHEUMATOID ARTHRITIS	INDI14Q2.txt	2013/8/8	201405			THER14Q2.txt
102296291	10226820	20140610		23	YR			F	CN	BR	2014Äê	1	PS	TYSABRI	1	INTRAVENOUS			DRUG14Q2.txt	DE	MULTIPLE SCLEROSIS	INDI14Q2.txt	2012/2/28	201312			THER14Q2.txt
102300031	10226956	20140610	2014/4/14	88	YR			F	OT	GB	2014Äê	1	PS	LUCENTIS	1	OTHER			DRUG14Q2.txt	DE	AGE-RELATED MACULAR DEGENERATION	INDI14Q2.txt	2014/3/4				THER14Q2.txt	41
102300571	10227050	20140606	2014/4/9	64	YR			F	RN	US	2014Äê	1	PS	ANGIOMAX	1	INTRAVENOUS BOLUS			DRUG14Q2.txt	OT	PERCUTANEOUS CORONARY INTERVENTION	INDI14Q2.txt	2014/4/9	20140409			THER14Q2.txt	0
102302512	10227595	20140617		62	YR			M	OT	US	2014Äê	1	PS	H P ACTHAR GEL ADRENOCORTICOTROPIC HORMONE GEL FOR INJECTION 80U ML	1	INTRAMUSCULAR	80 UNITS		DRUG14Q2.txt	DE	POLYMYOSITIS	INDI14Q2.txt		201404			THER14Q2.txt
102308394	10227817	20140610		65	YR			M	OT	US	2014Äê	1	PS	METFORMIN HCL 500MG TABLETS	1	UNKNOWN			DRUG14Q2.txt	HO	TYPE 2 DIABETES MELLITUS	INDI14Q2.txt
102314502	10227993	20140902		59	YR			M	MD	SE	2014Äê	1	PS	KLACID TABLETS	1	ORAL		CLARITHROMYCIN	DRUG14Q3.txt	DE	MYCOBACTERIAL INFECTION	INDI14Q3.txt	2011/5/19	20110530			THER14Q3.txt
102318221	10228066	20140610	2014/5/20	71	YR	80	KG	F	CN	RS	2014Äê	1	PS	AMIODARONE	1	ORAL	200 MG, DAILY		DRUG14Q2.txt	DE	ATRIAL FIBRILLATION	INDI14Q2.txt
102323921	10228353	20140819	2014/4/16	45	YR			F	MD	GB	2014Äê	1	PS	ECULIZUMAB	1	INTRAVENOUS		ECULIZUMAB	DRUG14Q3.txt	LT	HAEMOLYTIC URAEMIC SYNDROME	INDI14Q3.txt
102327691	10228362	20140610	2007/9/2	41	YR	85	KG	M	OT	FR	2014Äê	1	PS	CARBAMAZEPINE TEVA	1		600 MILLIGRAM DAILY;		DRUG14Q2.txt	DE
102328651	10228651	20140808	2014/3/12	83	YR			F	MD	GR	2014Äê	1	PS	REVLIMID	1	ORAL	10 MILLIGRAM	LENALIDOMIDE	DRUG14Q3.txt	DE	PLASMA CELL MYELOMA	INDI14Q3.txt	2011/7/26	20140114			THER14Q3.txt	960
102328832	10228899	20140610	2007/8/30	68	YR	83.2	KG	M	OT	CA	2014Äê	1	PS	AVANDIA	1	ORAL			DRUG14Q2.txt	DE	DIABETES MELLITUS	INDI14Q2.txt		20070830			THER14Q2.txt
102328901	10228900	20140610		47	YR	102.7	KG	M	OT	US	2014Äê	1	PS	AVANDIA	1	ORAL	4MG TWICE PER DAY		DRUG14Q2.txt	DE	TYPE 2 DIABETES MELLITUS	INDI14Q2.txt	2003/7/23	200705			THER14Q2.txt
102329722	10228963	20140611		74	YR	58	KG	F	PH	CA	2015Äê	1	PS	MICARDIS	1	ORAL	80 MG	TELMISARTAN	DRUG15Q1.txt	HO	PRODUCT USED FOR UNKNOWN INDICATION	INDI15Q1.txt
102334461	10228964	20140610		74	YR	58	KG	F	PH	CA	2014Äê	1	PS	MICARDIS	1	ORAL	80 MG		DRUG14Q2.txt	HO	PRODUCT USED FOR UNKNOWN INDICATION	INDI14Q2.txt
102338043	10228983	20140610	2014/4/30	67	YR			F	OT	FR	2014Äê	1	PS	RHYTHMOL	1	ORAL	1800MG PER DAY		DRUG14Q2.txt	LT	SUPRAVENTRICULAR TACHYCARDIA	INDI14Q2.txt
102338105	10229066	20140610	2013/11/19	60	YR	90.8	KG	F	CN	COUNTRY NOT SPECIFIED	2014Äê	1	PS	HUMIRA	1				DRUG14Q2.txt	DE	PSORIATIC ARTHROPATHY	INDI14Q2.txt
102349512	10229291	20150327		47	YR			M	OT	US	2015Äê	1	PS	TYSABRI	1	INTRAVENOUS		NATALIZUMAB	DRUG15Q1.txt	HO	MULTIPLE SCLEROSIS	INDI15Q1.txt	2013/9/19				THER15Q1.txt
102351221	10229629	20140611		66	YR			F	OT	AU	2014Äê	1	PS	METFORMIN	1				DRUG14Q2.txt	HO	PRODUCT USED FOR UNKNOWN INDICATION	INDI14Q2.txt
102352151	10230003	20140611		70	YR			F	OT	SE	2014Äê	1	PS	REMICADE	1	INTRAVENOUS			DRUG14Q2.txt	HO	RHEUMATOID ARTHRITIS	INDI14Q2.txt					THER14Q2.txt
102352211	10230057	20140611	2014/4/6	63	YR			M	CN	TN	2014Äê	1	PS	PLAVIX	1	ORAL	DOSE: 75		DRUG14Q2.txt	DE	CORONARY ARTERIAL STENT INSERTION	INDI14Q2.txt	2012/1/1	20140406			THER14Q2.txt	826
102359522	10230251	20140611	2014/4/24	69	YR	92	KG	M	CN	GB	2014Äê	1	PS	DIANEAL PD4 GLUCOSE 1 36 W V 13 6 MG ML	1	INTRAPERITONEAL	2 BAGS		DRUG14Q2.txt	DE	PERITONEAL DIALYSIS	INDI14Q2.txt	2011/12/9	20140424			THER14Q2.txt	867
102360531	10230839	20170227		47	YR	48.73	KG	F	OT	US	2017Äê	1	PS	TRACLEER	1	Oral	125 MG, BID	BOSENTAN	DRUG17Q1.txt	DE	PULMONARY ARTERIAL HYPERTENSION	INDI17Q1.txt	2009/7/27				THER17Q1.txt
102362032	10231450	20140611	2014/5/22	73	YR			F	CN	CA	2014Äê	1	PS	DIANEAL PD4 SOLUTION WITH 1 5 DEXTROSE AND 2 5 MEQ L CALCIUM	1	INTRAPERITONEAL			DRUG14Q2.txt	DE	RENAL FAILURE	INDI14Q2.txt		20140522			THER14Q2.txt
102366502	10231822	20140612						F	CN	US	2014Äê	1	PS	XGEVA	1	UNKNOWN			DRUG14Q2.txt	DE	PRODUCT USED FOR UNKNOWN INDICATION	INDI14Q2.txt
102366881	10232392	20140610		39	YR			M	MD	US	2014Äê	1	PS	DILTIAZEM	1		SEE NARRATIVE		DRUG14Q2.txt	DE
102367741	10232769	20140611	2014/5/12	30	YR	70.30645	LBS	F		US	2014Äê	1	PS	CHANTIX	1	ORAL	1 MG?1 PILL 2X PER DAY?2X A DAY?ORAL??THERAPY ?FEBRUARY?MAY?		DRUG14Q2.txt	LT	SMOKING CESSATION THERAPY	INDI14Q2.txt
102370082	10232865	20140612	2014/4/12	86	YR			M	CN	CA	2014Äê	1	PS	DIANEAL PD4 SOLUTION WITH 1 5 DEXTROSE AND 2 5 MEQ L CALCIUM	1	INTRAPERITONEAL			DRUG14Q2.txt	DE	PERITONEAL DIALYSIS	INDI14Q2.txt		20140412			THER14Q2.txt
102374674	10232883	20140612	2014/5/11					M	OT	US	2014Äê	1	PS	DIANEAL LOW CALCIUM	1	INTRAPERITONEAL			DRUG14Q2.txt	DE	PERITONEAL DIALYSIS	INDI14Q2.txt		20140511			THER14Q2.txt
102376283	10232890	20140611	2014/5/13	68	YR	108.8616	LBS	M		US	2014Äê	1	PS	SUPREP	1	ORAL	2 DOSES ?2 DOSES FOR PREP ?TAKEN BY MOUTH		DRUG14Q2.txt	DE	COLONOSCOPY	INDI14Q2.txt	2014/5/12	20140513			THER14Q2.txt	1
102381411	10232972	20140701		6	YR			F	OT	US	2014Äê	1	PS	METHYLENE BLUE INJECTION 1	1	INTRADERMAL		METHYLENE BLUE	DRUG14Q3.txt	HO	LYMPHATIC MAPPING	INDI14Q3.txt
102383783	10233446	20140611	2014/5/22			92.3	KG	F	MD	US	2014Äê	1	PS	SIMEPREVIR	1	ORAL	THERAPY DATE?APRIL 18-PRESENT		DRUG14Q2.txt	HO	CHRONIC HEPATITIS C	INDI14Q2.txt
102387762	10233804	20140912	2013/9/20	75	YR			F	MD	BE	2014Äê	1	PS	TISSUCOL	1	TOPICAL		FIBRINOGEN HUMAN THROMBIN HUMAN	DRUG14Q3.txt	LT	INCISIONAL HERNIA REPAIR	INDI14Q3.txt	2013/9/17	20130917			THER14Q3.txt	3
102387842	10233810	20140926	2014/5/14					M	OT	US	2014Äê	1	PS	DIANEAL LOW CALCIUM PERITONEAL DIALYSIS SOLUTION WITH DEXTROSE	1	INTRAPERITONEAL		CALCIUM CHLORIDE DEXTROSE MAGNESIUM CHLORIDE SODIUM CHLORIDE SODIUM LACTATE	DRUG14Q3.txt	DE	PERITONEAL DIALYSIS	INDI14Q3.txt		20140719			THER14Q3.txt
102391311	10234951	20140613		58	YR	104.42	KG	M	MD	COUNTRY NOT SPECIFIED	2014Äê	1	PS	AVANDIA	1	ORAL	AVANDIA WAS NOT LISTED AMONG THE PATIENT'S MEDICAL RECORDS		DRUG14Q2.txt	HO	DIABETES MELLITUS	INDI14Q2.txt
102397811	10235122	20140613	2014/5/19	73	YR	50	KG	F	OT	CH	2014Äê	1	PS	XARELTO	1	ORAL			DRUG14Q2.txt	DE	CEREBROVASCULAR ACCIDENT PROPHYLAXIS	INDI14Q2.txt		20140519			THER14Q2.txt
102398852	10235215	20140611		75	YR			F	OT	IN	2014Äê	1	PS	NEOSTIGMINE	1	INTRAVENOUS			DRUG14Q2.txt	LT	NEUROMUSCULAR BLOCKADE REVERSAL	INDI14Q2.txt
102399715	10235221	20140611		35	YR			M	OT	IN	2014Äê	1	PS	NEOSTIGMINE	1	INTRAVENOUS			DRUG14Q2.txt	LT	NEUROMUSCULAR BLOCKADE REVERSAL	INDI14Q2.txt
102401633	10235952	20140613	2014/5/30	73	YR			M	CN	CA	2014Äê	1	PS	DIANEAL PD4 SOLUTION WITH 1 5 DEXTROSE AND 2 5 MEQ L CALCIUM	1	INTRAPERITONEAL			DRUG14Q2.txt	DE	RENAL FAILURE	INDI14Q2.txt		20140530			THER14Q2.txt
102418733	10236053	20140613				34.92	KG	M	PH	US	2014Äê	1	PS	ELAPRASE	1	INTRAVENOUS DRIP	18 MG, 1X/WEEK		DRUG14Q2.txt	HO	PRODUCT USED FOR UNKNOWN INDICATION	INDI14Q2.txt	2011/5/11				THER14Q2.txt
102422611	10236203	20140613	2013/1/1	70	YR	87	KG	F	MD	COUNTRY NOT SPECIFIED	2014Äê	1	PS	HUMIRA	1	SUBCUTANEOUS			DRUG14Q2.txt	LT	CROHN'S DISEASE	INDI14Q2.txt	2011/2/8	201305			THER14Q2.txt	693
102422631	10236650	20140623	2014/5/31	55	YR			F	MD	JP	2014Äê	1	PS	BETAFERON	1	SUBCUTANEOUS	8 MIU, UNK		DRUG14Q2.txt	DE	MULTIPLE SCLEROSIS RELAPSE PROPHYLAXIS	INDI14Q2.txt	2010/4/30				THER14Q2.txt	1492
102423171	10236688	20140613						F	OT	LB	2014Äê	1	PS	THALIDOMIDE	1	ORAL			DRUG14Q2.txt	DE	PRODUCT USED FOR UNKNOWN INDICATION	INDI14Q2.txt
102430881	10236774	20140613		1	YR	9	KG	F	MD	DK	2014Äê	1	PS	PROLEUKIN	1	SUBCUTANEOUS	.01MU PER DAY		DRUG14Q2.txt	DE	DISSEMINATED TUBERCULOSIS	INDI14Q2.txt	2013/8/22				THER14Q2.txt
102431292	10237008	20140729	2014/6/6	58	YR			M	OT	US	2014Äê	1	PS	SOVALDI	1	ORAL	400 MG, QD	SOFOSBUVIR	DRUG14Q3.txt	DE	HEPATITIS C	INDI14Q3.txt	2014/5/19				THER14Q3.txt	18
102435541	10237467	20141212	2014/1/31	51	YR	63	KG	M	MD	JP	2014Äê	1	PS	CANCIDAS	1	INTRAVENOUS DRIP	70 MG, QD	CASPOFUNGIN ACETATE	DRUG14Q4.txt	DE	DIVERTICULITIS	INDI14Q4.txt	2014/1/31	20140131			THER14Q4.txt	0
102442381	10237628	20141010	2014/6/12	76	YR			M	MD	FR	2014Äê	1	PS	LUCENTIS	1	OTHER		RANIBIZUMAB	DRUG14Q4.txt	LT	AGE-RELATED MACULAR DEGENERATION	INDI14Q4.txt	2014/7/31				THER14Q4.txt
102443191	10238141	20140613	2014/6/4	18	YR	70.3	KG	M	OT	US	2014Äê	1	PS	MERCAPTOPURINE	1				DRUG14Q2.txt	DE				20140604			THER14Q2.txt
102444481	10238378	20140624	2014/6/8	77	YR			M	OT	US	2014Äê	1	PS	FONDAPARINUX SODIUM	1	SUBCUTANEOUS			DRUG14Q2.txt	DE	CORONARY ARTERY DISEASE	INDI14Q2.txt	2014/5/27				THER14Q2.txt	12
102445861	10238776	20140708				115	KG	F	CN	BR	2014Äê	1	PS	HUMULIN N	1	SUBCUTANEOUS	57 IU, EACH MORNING	INSULIN HUMAN	DRUG14Q3.txt	HO	BLOOD GLUCOSE INCREASED	INDI14Q3.txt					THER14Q3.txt
102452932	10238784	20150626	2014/2/3		DY			F	MD	FR	2015Äê	1	PS	KEPPRA	1	Transplacental	500 MG, 2X/DAY (BID)	LEVETIRACETAM	DRUG15Q2.txt	OT	EPILEPSY	INDI15Q2.txt
102454221	10239131	20140616		69	YR			F	MD	BE	2014Äê	1	PS	XARELTO	1	ORAL			DRUG14Q2.txt	HO	EMBOLISM VENOUS	INDI14Q2.txt
102463201	10239781	20140612		65	YR			M	OT	US	2014Äê	1	PS	METFORMIN	1				DRUG14Q2.txt	OT	TYPE 2 DIABETES MELLITUS	INDI14Q2.txt
102472752	10239885	20140725		59	YR			M	CN	COUNTRY NOT SPECIFIED	2014Äê	1	PS	HUMIRA	1	SUBCUTANEOUS		ADALIMUMAB	DRUG14Q3.txt	LT	PRODUCT USED FOR UNKNOWN INDICATION	INDI14Q3.txt		201404			THER14Q3.txt
102476293	10239971	20140703		63	YR			F	PH	US	2014Äê	1	PS	KYPROLIS	1	INTRAVENOUS		CARFILZOMIB	DRUG14Q3.txt	HO	PLASMA CELL MYELOMA	INDI14Q3.txt	2014/4/16	20140528			THER14Q3.txt
102479891	10240163	20140818	2013/6/17	56	YR			F	MD	MY	2014Äê	1	PS	MIRCERA	1	UNKNOWN		PEGZEREPOETIN ALFA	DRUG14Q3.txt	DE	NEPHROGENIC ANAEMIA	INDI14Q3.txt	2013/1/4				THER14Q3.txt	164
102481862	10241873	20140717	2014/4/26	74	YR	54.1	KG	M	CN	US	2014Äê	1	PS	ADVAIR HFA	1	UNKNOWN		FLUTICASONE PROPIONATE SALMETEROL XINAFOATE	DRUG14Q3.txt	HO	ASTHMA	INDI14Q3.txt
102491261	10242261	20140617	2013/12/12	17	YR			M	CN	PH	2014Äê	1	PS	DIANEAL PD2 WITH 1 5 DEXTROSE	1	INTRAPERITONEAL			DRUG14Q2.txt	DE	PERITONEAL DIALYSIS	INDI14Q2.txt	2011/11/29				THER14Q2.txt	744
102492842	10242263	20140617	2014/1/1	59	YR			M	CN	PH	2014Äê	1	PS	DIANEAL PD2 WITH 1 5 DEXTROSE	1	INTRAPERITONEAL			DRUG14Q2.txt	DE	PERITONEAL DIALYSIS	INDI14Q2.txt	2013/1/15				THER14Q2.txt	351
102494941	10242317	20140617	2014/4/6	89	YR			F	CN	US	2014Äê	1	PS	AVELOX	1	ORAL	400 MG, QD		DRUG14Q2.txt	LT	GROIN INFECTION	INDI14Q2.txt	2014/4/6	20140406			THER14Q2.txt	0
102496302	10243088	20140616	2014/5/13	69	YR	108.8616	LBS	M	RN	US	2014Äê	1	PS	SUPREP BOWEL PREP KIT	1	ORAL	2 X 6OZ BOTTLE		DRUG14Q2.txt	DE	COLONOSCOPY	INDI14Q2.txt	2014/5/12	20140513			THER14Q2.txt	1
102497201	10243129	20150320		51	YR			F		US	2015Äê	1	PS	REMODULIN	1	SUBCUTANEOUS		TREPROSTINIL	DRUG15Q1.txt	DE	PULMONARY ARTERIAL HYPERTENSION	INDI15Q1.txt	2013/2/14				THER15Q1.txt
102503151	10243554	20140616		31	YR			M		NL	2014Äê	1	PS	AMPHETAMINE	1		SPEED, ONCE RESPIRATORY (INHALATION)), (3-4 TIMES PER MONTH RESPIRATORY (INHALATION))		DRUG14Q2.txt	DE	PRODUCT USED FOR UNKNOWN INDICATION	INDI14Q2.txt			16	YR	THER14Q2.txt
102503471	10244238	20140616		66	YR			F	OT	AU	2014Äê	1	PS	METFORMIN METFORMIN	1		3.00000000-G-1.0DAY /S		DRUG14Q2.txt	HO	PRODUCT USED FOR UNKNOWN INDICATION	INDI14Q2.txt
102503731	10244319	20140618	2014/6/8	63	YR			F	MD	US	2014Äê	1	PS	VENTAVIS	1	INHALATION	UNK		DRUG14Q2.txt	DE	PULMONARY ARTERIAL HYPERTENSION	INDI14Q2.txt		20140608			THER14Q2.txt
102504972	10244448	20140616	2013/3/16	86	YR			M	MD	US	2014Äê	1	PS	AFLIBERCEPT	1	INTRAVENOUS	INTRAVIT Q MONTHLY		DRUG14Q2.txt	DE	AGE-RELATED MACULAR DEGENERATION	INDI14Q2.txt	2012/10/24	20130123			THER14Q2.txt	143
102505092	10244586	20140618	2014/5/21	77	YR			F	OT	US	2014Äê	1	PS	REVLIMID	1	ORAL			DRUG14Q2.txt	DE	PLASMA CELL MYELOMA	INDI14Q2.txt					THER14Q2.txt
102505522	10245293	20140626		64	YR			M	OT	US	2014Äê	1	PS	ACTILYSE	1	INTRA-ARTERIAL	1 IN 1 ONCE		DRUG14Q2.txt	DE	THROMBOSIS IN DEVICE	INDI14Q2.txt
102505642	10245422	20140618	2014/6/12	69	YR			F	OT	US	2014Äê	1	PS	LETAIRIS	1	UNKNOWN	10 MG, UNK		DRUG14Q2.txt	DE	PRODUCT USED FOR UNKNOWN INDICATION	INDI14Q2.txt	2007/12/27	20140612			THER14Q2.txt	2359
102511453	10246320	20140617		65	YR			M	OT	US	2014Äê	1	PS	METFORMIN HYDROCHLORIDE	1				DRUG14Q2.txt	HO	TYPE 2 DIABETES MELLITUS	INDI14Q2.txt
102513892	10247275	20140708		66	YR			F	OT	AU	2014Äê	1	PS	METFORMIN METFORMIN UNKNOWN UNKNOWN	1			METFORMIN HYDROCHLORIDE	DRUG14Q3.txt	LT	TYPE 2 DIABETES MELLITUS	INDI14Q3.txt
102514313	10247629	20140917		41	YR			M	MD	PT	2014Äê	1	PS	BACLOFEN INTRATHECAL UNKNOWN	1			BACLOFEN	DRUG14Q3.txt	LT	QUADRIPARESIS	INDI14Q3.txt
102520471	10247989	20140619		32	YR			F	OT	GR	2014Äê	1	PS	KIOVIG 100 MG ML SOLUTION FOR INFUSION	1	INTRAVENOUS	2 G/KG		DRUG14Q2.txt	DE	THROMBOTIC THROMBOCYTOPENIC PURPURA	INDI14Q2.txt
102522721	10248186	20140626	2013/9/4	40	YR			F	OT	COUNTRY NOT SPECIFIED	2014Äê	1	PS	ESIDREX	1	ORAL	25 MG, QD		DRUG14Q2.txt	DE	HYPERTENSION	INDI14Q2.txt		20130904			THER14Q2.txt
102522831	10249126	20140618		24	YR			F	OT	IR	2014Äê	1	PS	HEPARIN SODIUM	1				DRUG14Q2.txt	OT	PRODUCT USED FOR UNKNOWN INDICATION	INDI14Q2.txt
102523721	10249284	20140620		66	YR			F	OT	ES	2014Äê	1	PS	TIMOLOL	1	OPHTHALMIC	1 DRP/DAY		DRUG14Q2.txt	LT	INTRAOCULAR PRESSURE INCREASED	INDI14Q2.txt
102525032	10249494	20140620		25	YR			M	MD	FI	2014Äê	1	PS	LYRICA	1		A LITTLE OVER 1 G		DRUG14Q2.txt	DE	BACK PAIN	INDI14Q2.txt
102525281	10249630	20140625	2014/6/12	73	YR			F	OT	US	2014Äê	1	PS	DIANEAL LOW CALCIUM	1	INTRAPERITONEAL			DRUG14Q2.txt	DE	PERITONEAL DIALYSIS	INDI14Q2.txt		20140612			THER14Q2.txt
102532495	10249720	20140620	2014/6/7	74	YR			M	CN	US	2014Äê	1	PS	PROGRAF	1	ORAL			DRUG14Q2.txt	DE	RENAL TRANSPLANT	INDI14Q2.txt		20140520			THER14Q2.txt
102536192	10250315	20140618		28	YR			F	OT	US	2014Äê	1	PS	QUETIAPINE	1		UNKNOWN		DRUG14Q2.txt	LT	PRODUCT USED FOR UNKNOWN INDICATION	INDI14Q2.txt
102537592	10250347	20140618		62	YR	112.03673	LBS	F	MD	US	2014Äê	1	PS	METOCLOPRAMIDE	1	INTRAVENOUS			DRUG14Q2.txt	LT	PREOPERATIVE CARE	INDI14Q2.txt
102541571	10250373	20140619	2014/5/16	55	YR	131.8	KG	M		US	2014Äê	1	PS	CETUXIMAB	1				DRUG14Q2.txt	HO
102549823	10250497	20140620		73	YR			M	OT	US	2014Äê	1	PS	AVANDIA	1	ORAL	4MG PER DAY		DRUG14Q2.txt	DE	DIABETES MELLITUS	INDI14Q2.txt		200512			THER14Q2.txt
102549852	10250509	20140630						F	MD	US	2014Äê	1	PS	AVANDIA	1	ORAL	4MG TWICE PER DAY		DRUG14Q2.txt	DE	DIABETES MELLITUS	INDI14Q2.txt		200701			THER14Q2.txt
102549993	10250552	20140919		58	YR			F	CN	US	2014Äê	1	PS	LOVAZA	1	ORAL	2CAPL TWICE PER DAY	OMEGA 3 ACID ETHYL ESTERS	DRUG14Q3.txt	HO	BLOOD TRIGLYCERIDES INCREASED	INDI14Q3.txt					THER14Q3.txt
102550892	10250564	20140806	2014/3/7	60	YR	125.7	KG	M	CN	US	2014Äê	1	PS	ADVAIR HFA	1	INHALATION	1PUFF TWICE PER DAY	FLUTICASONE PROPIONATE SALMETEROL XINAFOATE	DRUG14Q3.txt	DE	CHRONIC OBSTRUCTIVE PULMONARY DISEASE	INDI14Q3.txt
102554404	10251145	20140806	2014/3/5	74	YR	60	KG	M	CN	US	2014Äê	1	PS	DEXAMETHASONE	1	ORAL	20MG ORALLY ON DAYS ONE, TWO, FOUR, FIVE, EIGHT, NINE, 11,12 EVERY 21 DAYS	DEXAMETHASONE	DRUG14Q3.txt	DE	PLASMA CELL MYELOMA	INDI14Q3.txt	2013/8/13	20140204			THER14Q3.txt	204
102557521	10251389	20151127		34	YR			M	OT	GB	2015Äê	1	PS	IMODIUM	1	Unknown		LOPERAMIDE HYDROCHLORIDE	DRUG15Q4.txt	DE	VOMITING	INDI15Q4.txt
102557802	10251431	20140703	2014/6/18	63	YR	99.1	KG	F	MD	NZ	2014Äê	1	PS	CINACALCET HCL	1	UNKNOWN	UNK	CINACALCET HYDROCHLORIDE	DRUG14Q3.txt	LT	HYPERPARATHYROIDISM SECONDARY	INDI14Q3.txt	2014/4/29				THER14Q3.txt	50
102563131	10252047	20140623		58	YR			M	OT	CN	2014Äê	1	PS	CARBAMAZEPINE	1	ORAL	0.1 G, TID		DRUG14Q2.txt	OT	CONVULSION	INDI14Q2.txt
102567093	10252272	20140620	2014/6/17	39	YR	57.6	KG	F	PH	US	2014Äê	1	PS	BLOXIVERZ	1	INTRAVENOUS			DRUG14Q2.txt	LT	NEUROMUSCULAR BLOCKADE REVERSAL	INDI14Q2.txt	2014/6/17				THER14Q2.txt	0
102568251	10252283	20140620	2014/6/18	25	YR	86.45	KG	F	PH	US	2014Äê	1	PS	BLOXIVERZ	1	INTRAVENOUS			DRUG14Q2.txt	LT	NEUROMUSCULAR BLOCKADE REVERSAL	INDI14Q2.txt	2014/6/18				THER14Q2.txt	0
102570282	10252372	20140623		41	YR			M	MD	PT	2014Äê	1	PS	BACLOFEN	1	INTRATHECAL	300 MICROG/DAY FROM A PUMP, AS A CONTINUOUS INFUSION.		DRUG14Q2.txt	HO	QUADRIPARESIS	INDI14Q2.txt
102578241	10252503	20140916	2014/6/16	91	YR			M	MD	US	2014Äê	1	PS	REVLIMID	1	ORAL	15 MILLIGRAM	LENALIDOMIDE	DRUG14Q3.txt	DE	LYMPHOMA	INDI14Q3.txt	2014/3/18	20140615			THER14Q3.txt	90
102578523	10252528	20140620	2014/6/13	80	YR	64.40978	LBS	M	OT	US	2014Äê	1	PS	WARFARIN	1				DRUG14Q2.txt	DE
102581603	10253249	20190315	2012/11/29	57	YR	73.3	KG	M	CN	US	2019Äê	1	PS	PRADAXA	1	Oral		DABIGATRAN ETEXILATE MESYLATE	DRUG19Q1.txt	DE	ATRIAL FIBRILLATION	INDI19Q1.txt	2012/11/14	20121129			THER19Q1.txt	15
102582282	10253619	20140623	2014/6/5					M	OT	US	2014Äê	1	PS	DIANEAL LOW CALCIUM	1	INTRAPERITONEAL			DRUG14Q2.txt	DE	PERITONEAL DIALYSIS	INDI14Q2.txt	2013/6/13	20140612			THER14Q2.txt	357
102583251	10253759	20140623	2004/5/21	59	YR			F	OT	IT	2014Äê	1	PS	TIMOLOL	1	OPHTHALMIC			DRUG14Q2.txt	LT
102583932	10254157	20140624	2014/3/24	55	YR			M	CN	AR	2014Äê	1	PS	ENBREL	1	UNKNOWN	50 MG, WEEKLY		DRUG14Q2.txt	DE	ANKYLOSING SPONDYLITIS	INDI14Q2.txt	2009/12/8				THER14Q2.txt	1567
102585342	10254982	20140723						F	OT	US	2014Äê	1	PS	DIANEAL LOW CALCIUM PERITONEAL DIALYSIS SOLUTION WITH DEXTROSE	1	INTRAPERITONEAL		CALCIUM CHLORIDE DEXTROSE MAGNESIUM CHLORIDE SODIUM CHLORIDE SODIUM LACTATE	DRUG14Q3.txt	HO	RENAL FAILURE CHRONIC	INDI14Q3.txt
102586191	10254985	20140718	2014/6/16					M	CN	US	2014Äê	1	PS	DIANEAL LOW CALCIUM PERITONEAL DIALYSIS SOLUTION WITH DEXTROSE	1	INTRAPERITONEAL		CALCIUM CHLORIDE DEXTROSE MAGNESIUM CHLORIDE SODIUM CHLORIDE SODIUM LACTATE	DRUG14Q3.txt	DE	PERITONEAL DIALYSIS	INDI14Q3.txt
102590853	10254999	20140714						M	CN	US	2014Äê	1	PS	DIANEAL LOW CALCIUM PERITONEAL DIALYSIS SOLUTION WITH DEXTROSE	1	INTRAPERITONEAL		CALCIUM CHLORIDE DEXTROSE MAGNESIUM CHLORIDE SODIUM CHLORIDE SODIUM LACTATE	DRUG14Q3.txt	HO	PERITONEAL DIALYSIS	INDI14Q3.txt
102594972	10255089	20140710						M	CN	DE	2014Äê	1	PS	MINPROG	1		UNK	ALPROSTADIL	DRUG14Q3.txt	DS	CARDIAC FAILURE	INDI14Q3.txt					THER14Q3.txt
102595961	10255440	20141023	2014/5/27	83	YR	52	KG	F	MD	JP	2014Äê	1	PS	SOVRIAD	1	ORAL		SIMEPREVIR	DRUG14Q4.txt	DE	CHRONIC HEPATITIS C	INDI14Q4.txt	2014/6/4	20140610			THER14Q4.txt
102598324	10255752	20140624		66	YR			F	OT	AU	2014Äê	1	PS	METFORMIN	1				DRUG14Q2.txt	HO	TYPE 2 DIABETES MELLITUS	INDI14Q2.txt
102598812	10255780	20140624	2014/6/1	21	YR			F	MD	DE	2014Äê	1	PS	NAGLAZYME	1	INTRAVENOUS DRIP	35 MG, QW		DRUG14Q2.txt	DE
102599812	10256313	20140624		76	YR			M	CN	GR	2014Äê	1	PS	DIOVAN	1		160 MG, UNK		DRUG14Q2.txt	HO
102599983	10256709	20150403	2013/12/1	71	YR	84	KG	M	MD	DE	2015Äê	1	PS	XARELTO	1	Oral		RIVAROXABAN	DRUG15Q2.txt	LT	ATRIAL FIBRILLATION	INDI15Q2.txt	2013/12/19				THER15Q2.txt
102600025	10256825	20140625		54	YR			F	MD	US	2014Äê	1	PS	HERCEPTIN	1	UNKNOWN			DRUG14Q2.txt	HO	HER-2 POSITIVE BREAST CANCER	INDI14Q2.txt
102611382	10257028	20140729	2014/5/29	46	YR			F	OT	US	2014Äê	1	PS	TECFIDERA	1	ORAL		DIMETHYL FUMARATE	DRUG14Q3.txt	DE	MULTIPLE SCLEROSIS	INDI14Q3.txt	2013/9/18	20130926			THER14Q3.txt	253
102616021	10257824	20140620		39	YR			F		TR	2014Äê	1	PS	NIFEDIPINE NIFEDIPINE NIFEDIPINE	1	ORAL	120MG, 1 IN 4HR, ORAL		DRUG14Q2.txt	HO	TOCOLYSIS	INDI14Q2.txt
102618443	10257852	20141010	2014/3/27	72	YR	108	KG	M		IT	2014Äê	1	PS	POTASSIUM CHLORIDE 150 MG ML POTASSIUM CHLORIDE POTASSIUM CHLORIDE	1	INTRAVENOUS DRIP		POTASSIUM CHLORIDE	DRUG14Q4.txt	LT	BLOOD POTASSIUM DECREASED	INDI14Q4.txt	2014/3/27	20140327			THER14Q4.txt	0
102619961	10258160	20140730		30	YR	124.2	KG	F	MD	US	2014Äê	1	PS	REMODULIN	1	SUBCUTANEOUS	CONTINUING	TREPROSTINIL	DRUG14Q3.txt	DE	PULMONARY ARTERIAL HYPERTENSION	INDI14Q3.txt	2005/4/6				THER14Q3.txt
102620361	10258228	20140709		83	YR			F	OT	RS	2014Äê	1	PS	EXELON	1	ORAL	0.5 ML IN THE MORNING ONCE WEEKLY	RIVASTIGMINE TARTRATE	DRUG14Q3.txt	DE	DEMENTIA ALZHEIMER'S TYPE	INDI14Q3.txt
102620862	10258325	20140623	2014/6/5	85	YR			M	PH	US	2014Äê	1	PS	TIKOSYN	1	ORAL			DRUG14Q2.txt		OPEN ANGLE GLAUCOMA	INDI14Q2.txt	2011/5/31	20140605			THER14Q2.txt	1101
102620872	10258393	20140716	2014/6/6	77	YR			F	MD	IT	2014Äê	1	PS	METFORMIN UNKNOWN	1	ORAL	1000 MG, BID	METFORMIN HYDROCHLORIDE	DRUG14Q3.txt	DE	TYPE 2 DIABETES MELLITUS	INDI14Q3.txt
102625083	10258534	20140724		48	YR	72	KG	M	CN	COUNTRY NOT SPECIFIED	2014Äê	1	PS	EXJADE	1	ORAL	3 DF, DAILY	DEFERASIROX	DRUG14Q3.txt	LT	SERUM FERRITIN INCREASED	INDI14Q3.txt
102625641	10258619	20140623		43	YR			F		TR	2014Äê	1	PS	LANSOPRAZOLE WORLD LANSOPRAZOLE UNKNOWN	1		30 MG, SINGLE DOSE		DRUG14Q2.txt	DE	DYSPEPSIA	INDI14Q2.txt
102626432	10259085	20140826		53	YR	61.7	KG	F	OT	US	2014Äê	1	PS	POMALYST	1	ORAL	4 MILLIGRAM	POMALIDOMIDE	DRUG14Q3.txt	HO	PLASMA CELL MYELOMA	INDI14Q3.txt	2013/11/20				THER14Q3.txt
102631002	10259497	20140709		71	YR	95.24	KG	M	MD	US	2014Äê	1	PS	LYRICA	1		100 MG, 3X/DAY	PREGABALIN	DRUG14Q3.txt	LT	FIBROMYALGIA	INDI14Q3.txt					THER14Q3.txt
102633941	10259596	20140625		70	YR	117	KG	F	OT	CH	2014Äê	1	PS	METFORMIN	1		500 MG AT 8 A.M., 1,000 MG AT 1 P.M., AND 1,000 MG AT 7 P.M.		DRUG14Q2.txt	DE	TYPE 2 DIABETES MELLITUS	INDI14Q2.txt
102639852	10259832	20141010				128.35	KG	F	MD	US	2014Äê	1	PS	HUMULIN N	1	UNKNOWN	66 U, EACH MORNING	INSULIN HUMAN	DRUG14Q4.txt	LT	DIABETES MELLITUS	INDI14Q4.txt
102644162	10259881	20151008	2013/2/6	55	YR			M	CN	FR	2015Äê	2	PS	RANIPLEX	1	Oral		RANITIDINE HYDROCHLORIDE	DRUG15Q4.txt	HO	ANAESTHETIC PREMEDICATION	INDI15Q4.txt	2013/2/6	20130206			THER15Q4.txt	0
102646701	10259981	20140701	2014/6/6	69	YR			M	OT	US	2014Äê	1	PS	DIANEAL LOW CALCIUM PERITONEAL DIALYSIS SOLUTION WITH DEXTROSE	1	INTRAPERITONEAL		CALCIUM CHLORIDE DEXTROSE MAGNESIUM CHLORIDE SODIUM CHLORIDE SODIUM LACTATE	DRUG14Q3.txt	DE	PERITONEAL DIALYSIS	INDI14Q3.txt		20140606			THER14Q3.txt
102652693	10259998	20140721	2014/6/2					F	CN	US	2014Äê	1	PS	DIANEAL LOW CALCIUM PERITONEAL DIALYSIS SOLUTION WITH DEXTROSE	1	INTRAPERITONEAL		CALCIUM CHLORIDE DEXTROSE MAGNESIUM CHLORIDE SODIUM CHLORIDE SODIUM LACTATE	DRUG14Q3.txt	DE	PERITONEAL DIALYSIS	INDI14Q3.txt		20140601			THER14Q3.txt
102654881	10260002	20140807	2014/6/7					M	CN	US	2014Äê	1	PS	DIANEAL LOW CALCIUM PERITONEAL DIALYSIS SOLUTION WITH DEXTROSE	1	INTRAPERITONEAL		CALCIUM CHLORIDE DEXTROSE MAGNESIUM CHLORIDE SODIUM CHLORIDE SODIUM LACTATE	DRUG14Q3.txt	DE	PERITONEAL DIALYSIS	INDI14Q3.txt		20140714			THER14Q3.txt
102656312	10261138	20141124	2014/2/10	89	YR	89	KG	F	OT	US	2014Äê	1	PS	VENOFER	1	INTRAVENOUS	100 IVP 3X WEEK	IRON SUCROSE	DRUG14Q4.txt	LT	CHRONIC KIDNEY DISEASE	INDI14Q4.txt	2014/2/10				THER14Q4.txt	0
102658112	10261602	20140624	2014/5/14	70	YR			F	PH	US	2014Äê	1	PS	REVLIMID 10 MG DAILY X21D 28D ORALLY	1	ORAL	10MG, DAILY, ORALLY		DRUG14Q2.txt	DE	LYMPHOMA	INDI14Q2.txt	2014/5/5	20140513			THER14Q2.txt	9
102659611	10261844	20140717	2014/6/17	55	YR			M	CN	US	2014Äê	1	PS	DIANEAL PD 2 WITH DEXTROSE	1	INTRAPERITONEAL		CALCIUM CHLORIDE DEXTROSE MONOHYDRATE MAGNESIUM CHLORIDE SODIUM CHLORIDE SODIUM LACTATE	DRUG14Q3.txt	DE	PERITONEAL DIALYSIS	INDI14Q3.txt		201406			THER14Q3.txt
102661301	10261996	20140626						M	CN	GB	2014Äê	1	PS	NIFEDIPINE	1				DRUG14Q2.txt	OT
1026696311	10262036	20140626		42	YR			F	CN	US	2014Äê	1	PS	COPAXONE	1				DRUG14Q2.txt	HO	MULTIPLE SCLEROSIS	INDI14Q2.txt
102672071	10262086	20140626						M	MD	US	2014Äê	1	PS	AVANDIA	1	ORAL	8MG PER DAY		DRUG14Q2.txt	DE	DIABETES MELLITUS	INDI14Q2.txt	2001/7/26	20070323			THER14Q2.txt
102672952	10262087	20140626				107.3	KG	M	PH	US	2014Äê	1	PS	AVANDIA	1	ORAL	4MG PER DAY		DRUG14Q2.txt	HO	TYPE 2 DIABETES MELLITUS	INDI14Q2.txt	2003/9/15	20040409			THER14Q2.txt
102673142	10262508	20140724		75	YR	109.76	KG	M	MD	US	2014Äê	1	PS	SPIRIVA	1	INHALATION	18 MCG	TIOTROPIUM BROMIDE MONOHYDRATE	DRUG14Q3.txt	DE	EMPHYSEMA	INDI14Q3.txt					THER14Q3.txt
102673391	10262564	20140626	2014/5/8	60	YR			M	OT	US	2014Äê	1	PS	DIANEAL LOW CALCIUM	1	INTRAPERITONEAL			DRUG14Q2.txt	HO	PERITONEAL DIALYSIS	INDI14Q2.txt					THER14Q2.txt
102674611	10262643	20140626	2013/5/2	70	YR			M	MD	US	2014Äê	1	PS	CLOZAPINE TABLETS	1	ORAL			DRUG14Q2.txt	DE	SCHIZOPHRENIA, PARANOID TYPE	INDI14Q2.txt
102674703	10263100	20140626	2013/12/30	63	YR			F	PH	US	2014Äê	1	PS	CLOZAPINE TABLETS	1	ORAL			DRUG14Q2.txt	DE	BIPOLAR DISORDER	INDI14Q2.txt	2013/3/22				THER14Q2.txt	283
102675011	10263394	20140626						M	OT	TR	2014Äê	1	PS	PAROXETINE SANDOZ	1	TRANSPLACENTAL	20 MG DAILY, MATERNAL DOSE		DRUG14Q2.txt	DE
102677411	10263985	20140717						M	CN	US	2014Äê	1	PS	TYSABRI	1	INTRAVENOUS		NATALIZUMAB	DRUG14Q3.txt	DE	MULTIPLE SCLEROSIS	INDI14Q3.txt	2007/9/18	20140506			THER14Q3.txt
102677462	10264416	20140820	2013/5/30	69	YR			M	CN	GB	2014Äê	1	PS	ALIMTA	1	INTRAVENOUS	500 MG/M2, CYCLICAL 3 WEEKLY	PEMETREXED DISODIUM	DRUG14Q3.txt	DE	NON-SMALL CELL LUNG CANCER STAGE IV	INDI14Q3.txt	2013/5/29				THER14Q3.txt	1
102684112	10264670	20140624	2014/6/3	30	YR			F	OT	US	2014Äê	1	PS	MAGNESIUM SULFATE	1	INTRAVENOUS DRIP	40G/1000ML; TOTAL OF 4 AMPS; ADMINISTERED AT 50ML/HR:2G/HR		DRUG14Q2.txt	LT	HYPERTENSION	INDI14Q2.txt	2014/6/3	20140603			THER14Q2.txt	0
102687321	10264670	20140624	2014/6/3	30	YR			F	OT	US	2014Äê	1	PS	MAGNESIUM SULFATE	1	INTRAVENOUS DRIP	40G/1000ML; TOTAL OF 4 AMPS; ADMINISTERED AT 50ML/HR:2G/HR		DRUG14Q2.txt	LT	VISUAL IMPAIRMENT	INDI14Q2.txt	2014/6/3	20140603			THER14Q2.txt	0
102691482	10265269	20141205	2014/6/18	65	YR			M	OT	US	2014Äê	1	PS	XTANDI	1	ORAL		ENZALUTAMIDE	DRUG14Q4.txt	DE	PROSTATE CANCER	INDI14Q4.txt	2014/5/27	20140617			THER14Q4.txt	22
102692801	10265488	20140627		55	YR	64	KG	F	CN	US	2014Äê	1	PS	LYRICA	1		200 MG, 3X/DAY		DRUG14Q2.txt	OT	FIBROMYALGIA	INDI14Q2.txt
102696091	10265631	20140710	2014/5/22	48	YR			M	OT	US	2014Äê	1	PS	TRACLEER	1	ORAL	UNK	BOSENTAN BOSENTAN MONOHYDRATE	DRUG14Q3.txt	DE	PULMONARY ARTERIAL HYPERTENSION	INDI14Q3.txt		20140522			THER14Q3.txt
102697004	10265811	20140825	2014/5/31	82	YR			M	CN	US	2014Äê	1	PS	LOVAZA	1	ORAL	1G TWICE PER DAY	OMEGA 3 ACID ETHYL ESTERS	DRUG14Q3.txt	DE	BLOOD CHOLESTEROL INCREASED	INDI14Q3.txt	2013/9/25				THER14Q3.txt	248
102697511	10265961	20140627		71	YR	83.54	KG	M	CN	COUNTRY NOT SPECIFIED	2014Äê	1	PS	HUMIRA	1	SUBCUTANEOUS			DRUG14Q2.txt	LT	COLITIS ULCERATIVE	INDI14Q2.txt		201309			THER14Q2.txt
102698051	10266130	20140627		39	YR			F	OT	TR	2014Äê	1	PS	NIFEDIPINE	1	ORAL	120 MILLIGRAM DAILY; 20 MG EVERY 4 HOURS		DRUG14Q2.txt	HO	TOCOLYSIS	INDI14Q2.txt
102700412	10266963	20151105		72	YR			F	MD	US	2015Äê	1	PS	AVONEX	1	Intramuscular		INTERFERON BETA 1A	DRUG15Q4.txt	HO	MULTIPLE SCLEROSIS	INDI15Q4.txt
102701791	10267207	20140625						M		US	2014Äê	1	PS	PHENYLEPHRINE HCL INJECTION USP PHENYLEPHRINE HYDROCHLORIDE INJECTION PHENYLEPHRINE HYDROCHLORIDE	1	INTRAVENOUS			DRUG14Q2.txt	LT	PRODUCT USED FOR UNKNOWN INDICATION	INDI14Q2.txt
102701891	10267295	20140709		66	YR			F	OT	AU	2014Äê	1	PS	METFORMIN	1	UNKNOWN	3 G, DAILY	METFORMIN HYDROCHLORIDE	DRUG14Q3.txt	LT	TYPE 2 DIABETES MELLITUS	INDI14Q3.txt
102702521	10267314	20140806		42	YR			F	OT	US	2014Äê	1	PS	SUMATRIPTAN INJECTION USP 6 MG 0 5 ML SUMATRIPTAN INJECTION 6 0 5MG ML	1	SUBCUTANEOUS		SUMATRIPTAN	DRUG14Q3.txt	HO	MIGRAINE	INDI14Q3.txt
102706791	10267339	20140626	2014/6/10	85	YR	65.6	KG	F	MD	US	2014Äê	1	PS	VOTRIENT	1				DRUG14Q2.txt	DE	RENAL CELL CARCINOMA	INDI14Q2.txt			1	WK	THER14Q2.txt
102708092	10267461	20140626	2014/6/23	70	YR	79.8	KG	F	PH	US	2014Äê	1	PS	METFORMIN	1	ORAL			DRUG14Q2.txt	LT	DIABETES MELLITUS	INDI14Q2.txt	2014/6/23				THER14Q2.txt	0
102711792	10267470	20150423		42	YR			F	OT	US	2015Äê	1	PS	SUMATRIPTAN SUCCINATE	1	Subcutaneous	6 MG, UNK	SUMATRIPTAN SUCCINATE	DRUG15Q2.txt	HO	MIGRAINE	INDI15Q2.txt
102721893	10267501	20140630	2014/5/12	67	YR			M	CN	US	2014Äê	1	PS	SENSIPAR	1	UNKNOWN	90 MG, QD		DRUG14Q2.txt	DE	PRODUCT USED FOR UNKNOWN INDICATION	INDI14Q2.txt
102722295	10267741	20140630		66	YR			F	OT	AU	2014Äê	1	PS	METFORMIN	1	UNKNOWN	3G DAILY		DRUG14Q2.txt	LT
102726531	10267746	20140715		22	YR			F	MD	LB	2014Äê	1	PS	LOVENOX	1	SUBCUTANEOUS		ENOXAPARIN SODIUM	DRUG14Q3.txt	DE	PRODUCT USED FOR UNKNOWN INDICATION	INDI14Q3.txt					THER14Q3.txt
102727532	10268411	20140724	2014/6/19					M	CN	US	2014Äê	1	PS	DIANEAL LOW CALCIUM PERITONEAL DIALYSIS SOLUTION WITH DEXTROSE	1	INTRAPERITONEAL		CALCIUM CHLORIDE DEXTROSE MAGNESIUM CHLORIDE SODIUM CHLORIDE SODIUM LACTATE	DRUG14Q3.txt	DE	PERITONEAL DIALYSIS	INDI14Q3.txt		20140619			THER14Q3.txt
102727813	10268732	20140630	2014/6/23	74	YR	70	KG	M	OT	US	2014Äê	1	PS	BICART 720	1	UNKNOWN			DRUG14Q2.txt	DE	HAEMODIALYSIS	INDI14Q2.txt	2014/6/23				THER14Q2.txt	0
102733762	10269148	20140826		39	YR	72.64	KG	M	OT	COUNTRY NOT SPECIFIED	2014Äê	1	PS	HUMIRA	1	SUBCUTANEOUS		ADALIMUMAB	DRUG14Q3.txt	DE	CROHN'S DISEASE	INDI14Q3.txt
102734171	10269280	20140701		48	YR			F	MD	IT	2014Äê	1	PS	TRAMADOL	1	ORAL	CONSIDERABLE AMOUNT PRESUMED	TRAMADOL	DRUG14Q3.txt	DE
102734422	10269609	20140626	2014/5/13	68	YR	108.8616	LBS	M		US	2014Äê	1	PS	IVOKANA 100MG JANSSEN	1	ORAL			DRUG14Q2.txt	DE	BLOOD CHOLESTEROL INCREASED	INDI14Q2.txt	2014/4/1	20140624			THER14Q2.txt	42
102735152	10269609	20140626	2014/5/13	68	YR	108.8616	LBS	M		US	2014Äê	1	PS	IVOKANA 100MG JANSSEN	1	ORAL			DRUG14Q2.txt	DE	BLOOD GLUCOSE INCREASED	INDI14Q2.txt	2014/4/1	20140624			THER14Q2.txt	42
102737191	10269609	20140626	2014/5/13	68	YR	108.8616	LBS	M		US	2014Äê	1	PS	IVOKANA 100MG JANSSEN	1	ORAL			DRUG14Q2.txt	DE	BLOOD TRIGLYCERIDES INCREASED	INDI14Q2.txt	2014/4/1	20140624			THER14Q2.txt	42
102738892	10269700	20140822	2014/6/10	56	YR			M	OT	US	2014Äê	1	PS	CROFAB	1			CROTALIDAE POLYVALENT IMMUNE FAB OVINE	DRUG14Q3.txt	LT	SNAKE BITE	INDI14Q3.txt	2014/6/10	20140610			THER14Q3.txt	0
102739911	10269751	20140627	2014/2/23	90	YR	68.0385	LBS	M		US	2014Äê	1	PS	LINZESS	1	ORAL	1 CAPSULE ONCE DAILY TAKEN BY MOUTH		DRUG14Q2.txt	DE	CONSTIPATION	INDI14Q2.txt	2014/1/21	20140222			THER14Q2.txt	33
102746682	10269805	20140701	2014/5/23	64	YR	60	KG	F	MD	CH	2014Äê	1	PS	XARELTO	1	ORAL		RIVAROXABAN	DRUG14Q3.txt	LT	ORTHOPAEDIC PROCEDURE	INDI14Q3.txt	2014/5/14	20140523			THER14Q3.txt	9
102747642	10270041	20140711		50	YR			F	MD	US	2014Äê	1	PS	EXPAREL	1	OTHER	INJECTED INTO THE PERI-RECTAL AREA (TOWARDS THE PUDENDAL NERVES)	BUPIVACAINE	DRUG14Q3.txt	DE	POSTOPERATIVE ANALGESIA	INDI14Q3.txt
102747881	10270179	20140625		66	YR			M		TR	2014Äê	1	PS	FLUOROURACIL	1				DRUG14Q2.txt	DE	COLON CANCER METASTATIC	INDI14Q2.txt			2	WK	THER14Q2.txt
102751722	10270189	20140701				2.4	KG	M	OT	TR	2014Äê	1	PS	PAROXETINE	1	TRANSPLACENTAL	20MG DAILY	PAROXETINE PAROXETINE HYDROCHLORIDE	DRUG14Q3.txt	DE
102753911	10270252	20140701				2.4	KG	M	OT	TR	2014Äê	1	PS	PAROXETINE	1	TRANSPLACENTAL	20MG DAILY	PAROXETINE PAROXETINE HYDROCHLORIDE	DRUG14Q3.txt	DE
102758291	10270679	20140701		45	YR	158.9	KG	M	PH	COUNTRY NOT SPECIFIED	2014Äê	1	PS	HUMIRA	1			ADALIMUMAB	DRUG14Q3.txt	DE	RHEUMATOID ARTHRITIS	INDI14Q3.txt	2008/9/1	201311			THER14Q3.txt
102759591	10270809	20140703		63	YR			F	MD	US	2014Äê	1	PS	TRACLEER	1	ORAL	UNK	BOSENTAN BOSENTAN MONOHYDRATE	DRUG14Q3.txt	HO	PULMONARY ARTERIAL HYPERTENSION	INDI14Q3.txt
102760702	10271179	20140701		66	YR			F	OT	AU	2014Äê	1	PS	METFORMIN HCL	1	UNKNOWN	3 G, DAILY	METFORMIN HYDROCHLORIDE	DRUG14Q3.txt	LT	TYPE 2 DIABETES MELLITUS	INDI14Q3.txt
102761641	10272189	20141030	2014/5/30	83	YR	52	KG	F	CN	US	2014Äê	1	PS	PEGINTRON	1	SUBCUTANEOUS	60 MICROGRAM, QW, AT ONE HALF OF THE DEFINED DOSE	PEGINTERFERON ALFA 2B	DRUG14Q4.txt	DE	CHRONIC HEPATITIS C	INDI14Q4.txt	2014/5/27	20140527			THER14Q4.txt	3
102765325	10272229	20141212	2014/6/12	43	YR			F	MD	DE	2014Äê	1	PS	TECFIDERA	1	ORAL		DIMETHYL FUMARATE	DRUG14Q4.txt	LT	MULTIPLE SCLEROSIS	INDI14Q4.txt	2014/3/12	20140326			THER14Q4.txt	92
102774423	10272653	20140627	2014/6/3	74	YR	145	KG	F	OT	US	2014Äê	1	PS	ONDANSETRON	1	INTRAVENOUS			DRUG14Q2.txt	LT	NAUSEA	INDI14Q2.txt	2014/6/3	20140603			THER14Q2.txt	0
102774692	10272653	20140627	2014/6/3	74	YR	145	KG	F	OT	US	2014Äê	1	PS	ONDANSETRON	1	INTRAVENOUS			DRUG14Q2.txt	LT	VOMITING	INDI14Q2.txt	2014/6/3	20140603			THER14Q2.txt	0
102781883	10272753	20140709				2.4	KG	M	OT	TR	2014Äê	1	PS	PAROXETINE	1	TRANSPLACENTAL	20MG DAILY	PAROXETINE PAROXETINE HYDROCHLORIDE	DRUG14Q3.txt	DE
102786292	10272781	20171026	2014/3/29	59	YR	87	KG	M	OT	GB	2017Äê	1	PS	HUMIRA	1	Subcutaneous		ADALIMUMAB	DRUG17Q4.txt	DE	PSORIASIS	INDI17Q4.txt	2012/5/10				THER17Q4.txt	688
102787534	10273376	20140702	1998/5/4	63	YR	90	KG	M	MD	ZA	2014Äê	1	PS	AZITHROMYCIN	1	ORAL	DAILY	AZITHROMYCIN ANHYDROUS	DRUG14Q3.txt	DE	LOWER RESPIRATORY TRACT INFECTION	INDI14Q3.txt	1998/4/24	19980426			THER14Q3.txt	10
102790001	10273417	20140630	2014/4/2	69	YR	99.3	KG	M	OT	US	2014Äê	1	PS	VANCOMYCIN	1	INTRAVENOUS			DRUG14Q2.txt	LT	ANTIBIOTIC PROPHYLAXIS	INDI14Q2.txt
102797061	10273442	20140711	2014/6/19	53	YR			M	OT	US	2014Äê	1	PS	DIANEAL LOW CALCIUM PERITONEAL DIALYSIS SOLUTION WITH DEXTROSE	1	INTRAPERITONEAL		CALCIUM CHLORIDE DEXTROSE MAGNESIUM CHLORIDE SODIUM CHLORIDE SODIUM LACTATE	DRUG14Q3.txt	DE	PERITONEAL DIALYSIS	INDI14Q3.txt		20140619			THER14Q3.txt
102803701	10273515	20140702	2014/6/17					F	CN	US	2014Äê	1	PS	DIANEAL LOW CALCIUM PERITONEAL DIALYSIS SOLUTION WITH DEXTROSE	1	INTRAPERITONEAL		CALCIUM CHLORIDE DEXTROSE MAGNESIUM CHLORIDE SODIUM CHLORIDE SODIUM LACTATE	DRUG14Q3.txt	DE	RENAL FAILURE CHRONIC	INDI14Q3.txt		20140617			THER14Q3.txt
102809762	10273719	20140702	2014/5/15	79	YR			M	MD	DK	2014Äê	1	PS	PRADAXA	1	ORAL	300 MG	DABIGATRAN ETEXILATE MESYLATE	DRUG14Q3.txt	DE	ATRIAL FIBRILLATION	INDI14Q3.txt	2008/3/11	20140518			THER14Q3.txt	2256
102810771	10273889	20141118		81	YR			F	CN	US	2014Äê	1	PS	LETAIRIS	1	UNKNOWN	10 MG, QD	AMBRISENTAN	DRUG14Q4.txt	DE	PULMONARY ARTERIAL HYPERTENSION	INDI14Q4.txt					THER14Q4.txt
102817321	10273991	20140630	2007/8/17	80	YR	80.45	KG	M	MD	US	2014Äê	1	PS	CYCLOPHOSPHAMIDE	1				DRUG14Q2.txt	DE
102818181	10274668	20140729						M	CN	US	2014Äê	1	PS	DIANEAL LOW CALCIUM PERITONEAL DIALYSIS SOLUTION WITH DEXTROSE	1	INTRAPERITONEAL		CALCIUM CHLORIDE DEXTROSE MAGNESIUM CHLORIDE SODIUM CHLORIDE SODIUM LACTATE	DRUG14Q3.txt	DE	PERITONEAL DIALYSIS	INDI14Q3.txt		201404			THER14Q3.txt
102818721	10274764	20140714	2014/7/8	76	YR			F	CN	US	2014Äê	1	PS	LETAIRIS	1	UNKNOWN	5 MG, QD	AMBRISENTAN	DRUG14Q3.txt	DE	PRODUCT USED FOR UNKNOWN INDICATION	INDI14Q3.txt	2012/10/2				THER14Q3.txt	644
102819751	10274788	20140702				87.75	KG	F	OT	US	2014Äê	1	PS	SOVALDI	1	ORAL	400 MG, QD	SOFOSBUVIR	DRUG14Q3.txt	DE	HEPATITIS C	INDI14Q3.txt	2014/3/17				THER14Q3.txt
102820002	10275172	20140723	2014/1/26	48	YR			M	MD	US	2014Äê	1	PS	AVONEX	1	INTRAMUSCULAR		INTERFERON BETA 1A	DRUG14Q3.txt	DE	MULTIPLE SCLEROSIS	INDI14Q3.txt	2012/6/28				THER14Q3.txt	577
102830572	10275391	20140630	2014/6/25	57	YR	65	KG	F	PH	US	2014Äê	1	PS	PACLITAXEL TAXOL	1	INTRAVENOUS	14.9 MG ADMINISTERED ?ONCE?INTRAVENOUS		DRUG14Q2.txt	DE	NON-SMALL CELL LUNG CANCER METASTATIC	INDI14Q2.txt	2014/6/25				THER14Q2.txt	0
102832421	10275829	20140701						M	OT	US	2014Äê	1	PS	PRECEDEX	1			DEXMEDETOMIDINE HYDROCHLORIDE	DRUG14Q3.txt	LT	PRODUCT USED FOR UNKNOWN INDICATION	INDI14Q3.txt
102836773	10275959	20140701	2014/6/9	66	YR	75	KG	M	PH	US	2014Äê	1	PS	NEOSTIGMINE	1	INTRAVENOUS		NEOSTIGMINE	DRUG14Q3.txt	HO	SURGERY	INDI14Q3.txt	2014/6/9	20140609			THER14Q3.txt	0
102839811	10276070	20140708	2014/4/23					F	CN	TR	2014Äê	1	PS	REBIF	1			INTERFERON BETA 1A	DRUG14Q3.txt	HO	MULTIPLE SCLEROSIS	INDI14Q3.txt
102845761	10276164	20140703	2014/6/25	81	YR			F	CN	US	2014Äê	1	PS	EFFIENT	1	ORAL	10 MG, QD	PRASUGREL HYDROCHLORIDE	DRUG14Q3.txt	DE	PRODUCT USED FOR UNKNOWN INDICATION	INDI14Q3.txt		20140627			THER14Q3.txt
102846892	10276532	20150123						M	CN	US	2015Äê	1	PS	DIANEAL LOW CALCIUM PERITONEAL DIALYSIS SOLUTION WITH DEXTROSE	1	INTRAPERITONEAL		CALCIUM CHLORIDE DEXTROSE MAGNESIUM CHLORIDE SODIUM CHLORIDE SODIUM LACTATE	DRUG15Q1.txt	DE	PERITONEAL DIALYSIS	INDI15Q1.txt		201409			THER15Q1.txt
102847443	10277442	20140902				88.53	KG	F	MD	COUNTRY NOT SPECIFIED	2014Äê	1	PS	HUMIRA	1			ADALIMUMAB	DRUG14Q3.txt	HO	PSORIASIS	INDI14Q3.txt					THER14Q3.txt
102847681	10277469	20140725	2014/6/2	71	YR			M	OT	US	2014Äê	1	PS	TRACLEER	1	ORAL	125 MG, BID	BOSENTAN BOSENTAN MONOHYDRATE	DRUG14Q3.txt	HO	PULMONARY HYPERTENSION	INDI14Q3.txt					THER14Q3.txt
102851071	10278188	20140725	2014/5/7	23	YR	50	KG	F	MD	BR	2014Äê	1	PS	MABTHERA	1	INTRAVENOUS	CYCLES WITH 2 INF. EVERY 6 OR 8 MONTHS	RITUXIMAB	DRUG14Q3.txt	DE	LUPUS NEPHRITIS	INDI14Q3.txt	2007/3/23				THER14Q3.txt	2602
102853665	10278629	20140704		59	YR			F	MD	COUNTRY NOT SPECIFIED	2014Äê	1	PS	HUMIRA	1			ADALIMUMAB	DRUG14Q3.txt	HO	PSORIASIS	INDI14Q3.txt	2014/2/25				THER14Q3.txt
102857592	10278753	20190417						F	CN	AU	2019Äê	1	PS	SOLIRIS	1	Intravenous (not otherwise specified)	UNK	ECULIZUMAB	DRUG19Q2.txt	DE	HAEMOLYTIC URAEMIC SYNDROME	INDI19Q2.txt	2014/6/15				THER19Q2.txt
102859211	10279000	20140707		32	YR			M	OT	GB	2014Äê	1	PS	TOCILIZUMAB	1	UNKNOWN		TOCILIZUMAB	DRUG14Q3.txt	HO	STILL'S DISEASE ADULT ONSET	INDI14Q3.txt
102859221	10279706	20140707		8	YR			F	OT	COUNTRY NOT SPECIFIED	2014Äê	1	PS	SERTRALINE	1	ORAL		SERTRALINE HYDROCHLORIDE	DRUG14Q3.txt	OT	PRODUCT USED FOR UNKNOWN INDICATION	INDI14Q3.txt
102860431	10280370	20140707		67	YR			F	CN	CN	2014Äê	1	PS	XALKORI	1		500 MG, DAILY	CRIZOTINIB	DRUG14Q3.txt	DE	LUNG NEOPLASM MALIGNANT	INDI14Q3.txt
102861021	10280976	20140707	2014/6/6					M	OT	US	2014Äê	1	PS	DIANEAL LOW CALCIUM PERITONEAL DIALYSIS SOLUTION WITH DEXTROSE	1	INTRAPERITONEAL		CALCIUM CHLORIDE DEXTROSE MAGNESIUM CHLORIDE SODIUM CHLORIDE SODIUM LACTATE	DRUG14Q3.txt	DE	PERITONEAL DIALYSIS	INDI14Q3.txt		20140606			THER14Q3.txt
102861541	10281077	20140707	2014/3/3	53	YR			M	CN	PH	2014Äê	1	PS	DIANEAL PD 2 PERITONEAL DIALYSIS SOLUTION WITH DEXTROSE	1	INTRAPERITONEAL		CALCIUM CHLORIDE DEXTROSE MAGNESIUM CHLORIDE SODIUM CHLORIDE SODIUM LACTATE	DRUG14Q3.txt	DE	PERITONEAL DIALYSIS	INDI14Q3.txt	2013/4/9				THER14Q3.txt	328
102862102	10281732	20140707	2014/2/19	65	YR			M	CN	TN	2014Äê	1	PS	PLAVIX	1	ORAL		CLOPIDOGREL BISULFATE	DRUG14Q3.txt	DE	MYOCARDIAL INFARCTION	INDI14Q3.txt	2014/2/12	20140219			THER14Q3.txt	7
102862961	10281818	20140707	2014/6/20	65	YR			M	OT	GB	2014Äê	1	PS	ONDANSETRON	1	INTRAVENOUS		ONDANSETRON	DRUG14Q3.txt	LT			2014/6/20	20140620			THER14Q3.txt	0
102864742	10281872	20140707	2014/6/18					M		CO	2014Äê	1	PS	BRILINTA	1	ORAL		TICAGRELOR	DRUG14Q3.txt	DE	INFARCTION	INDI14Q3.txt	2014/6/16	20140618			THER14Q3.txt	2
102868502	10281975	20140707				80	KG	F	CN	COUNTRY NOT SPECIFIED	2014Äê	1	PS	EXELON	1		1 DF, TID (1 CAPSULE MORNING, 1 CAPSULE AT LUNCH AND 1 CAPSULE NIGHT)	RIVASTIGMINE TARTRATE	DRUG14Q3.txt	DE	FRONTOTEMPORAL DEMENTIA	INDI14Q3.txt					THER14Q3.txt
102868973	10282000	20140723		55	YR			F	CN	US	2014Äê	1	PS	COPAXONE	1			GLATIRAMER ACETATE	DRUG14Q3.txt	HO	MULTIPLE SCLEROSIS	INDI14Q3.txt	2009/5/5				THER14Q3.txt
102873091	10283057	20140908		74	YR			F	MD	US	2014Äê	1	PS	ELIQUIS	1	ORAL		APIXABAN	DRUG14Q3.txt	HO	CEREBROVASCULAR ACCIDENT PROPHYLAXIS	INDI14Q3.txt
102874962	10283242	20140708						M	CN	US	2014Äê	1	PS	XTANDI	1	UNKNOWN		ENZALUTAMIDE	DRUG14Q3.txt	DE	PRODUCT USED FOR UNKNOWN INDICATION	INDI14Q3.txt
102878234	10283677	20140902	2012/3/7	46	YR			M	MD	COUNTRY NOT SPECIFIED	2014Äê	1	PS	HUMIRA	1	SUBCUTANEOUS		ADALIMUMAB	DRUG14Q3.txt	DE	PRODUCT USED FOR UNKNOWN INDICATION	INDI14Q3.txt	2011/4/26				THER14Q3.txt	316
102881202	10283981	20140708	2014/5/2	79	YR			M	CN	TN	2014Äê	1	PS	PLAVIX	1	ORAL	DOSE: 75 (UNITS UNSPECIFIED)	CLOPIDOGREL BISULFATE	DRUG14Q3.txt	DE	MYOCARDIAL INFARCTION	INDI14Q3.txt	2012/11/30	20140502			THER14Q3.txt	518
102881951	10284576	20140708	2014/6/20	50	YR			M	CN	US	2014Äê	1	PS	DIANEAL LOW CALCIUM PERITONEAL DIALYSIS SOLUTION WITH DEXTROSE	1	INTRAPERITONEAL		CALCIUM CHLORIDE DEXTROSE MAGNESIUM CHLORIDE SODIUM CHLORIDE SODIUM LACTATE	DRUG14Q3.txt	HO	PERITONEAL DIALYSIS	INDI14Q3.txt
102883333	10284689	20150105		59	YR			M	OT	US	2015Äê	1	PS	LANTUS	1	UNKNOWN		INSULIN GLARGINE	DRUG15Q1.txt	OT	DIABETES MELLITUS	INDI15Q1.txt
102884062	10284744	20140717	2014/4/9	71	YR			F	OT	FR	2014Äê	1	PS	VOLTARENE	1	ORAL	100 MG, QD	DICLOFENAC SODIUM	DRUG14Q3.txt	DE	PAIN	INDI14Q3.txt		201404			THER14Q3.txt
102888502	10284768	20140703	2014/6/16	9	YR	39.1	KG	F		COUNTRY NOT SPECIFIED	2014Äê	1	PS	DEXAMETHASONE	1			DEXAMETHASONE	DRUG14Q3.txt	HO
102890261	10285107	20140708		79	YR	53	KG	M	MD	JP	2014Äê	1	PS	CARVEDILOL	1	ORAL	2.5 MG, DAILY	CARVEDILOL	DRUG14Q3.txt	LT
102895473	10285366	20141013	2014/3/18	55	YR			F	CN	COUNTRY NOT SPECIFIED	2014Äê	1	PS	GILENYA	1	ORAL	0.5 MG, QD	FINGOLIMOD HYDROCHLORIDE	DRUG14Q4.txt	DE	RELAPSING-REMITTING MULTIPLE SCLEROSIS	INDI14Q4.txt	2011/5/24				THER14Q4.txt	1029
102896921	10285759	20141110	2014/6/25	52	YR			M	CN	BR	2014Äê	1	PS	ORENCIA	1	INTRAVENOUS	LAST INFUSION 07JUL2014.	ABATACEPT	DRUG14Q4.txt	LT	RHEUMATOID ARTHRITIS	INDI14Q4.txt	2013/7/15	20140613			THER14Q4.txt	345
102899861	10285921	20140709		47	YR			F	OT	JP	2014Äê	1	PS	CISPLATIN	1	INTRAVENOUS		CISPLATIN	DRUG14Q3.txt	LT	CERVIX CARCINOMA STAGE II	INDI14Q3.txt
102900551	10285922	20140703		90	YR			M	OT	US	2014Äê	1	PS	HEPARIN	1	INTRAVENOUS	13000 USP UNITS, INTRAVENOUS	HEPARIN SODIUM	DRUG14Q3.txt	DE	ANTICOAGULANT THERAPY	INDI14Q3.txt
102904701	10286043	20140703		58	YR			M	MD	US	2014Äê	1	PS	FENTANYL FENTANYL FENTANYL	1	INTRAVENOUS DRIP	75-150MCG/HOUR, INTRAVENEOUS DRIP	FENTANYL	DRUG14Q3.txt	OT	SEDATIVE THERAPY	INDI14Q3.txt
102905024	10286102	20140707	2014/7/2	76	YR			M		US	2014Äê	1	PS	XTANDI	1	ORAL		ENZALUTAMIDE	DRUG14Q3.txt	DE	PROSTATE CANCER	INDI14Q3.txt	2014/2/5	20140702			THER14Q3.txt	147
102906831	10286154	20140703		44	YR			F	OT	TN	2014Äê	1	PS	HYDROCORTISONE HYDROCORTISONE	1	INTRAVENOUS		HYDROCORTISONE	DRUG14Q3.txt	LT	ASTHMA	INDI14Q3.txt
102908981	10286210	20140709	2014/5/7	64	YR	83.9	KG	F	MD	US	2014Äê	1	PS	REMODULIN	1	INTRAVENOUS DRIP		TREPROSTINIL	DRUG14Q3.txt	DE	COR PULMONALE CHRONIC	INDI14Q3.txt
102912511	10286296	20140709	2014/5/16	61	YR	95	KG	M	MD	BE	2014Äê	1	PS	ESMERON	1	INTRAVENOUS	UNK	ROCURONIUM BROMIDE	DRUG14Q3.txt	LT	INDUCTION OF ANAESTHESIA	INDI14Q3.txt	2014/5/16	20140516			THER14Q3.txt	0
102913771	10286474	20140709	2010/5/20	66	YR			M	OT	DE	2014Äê	1	PS	ANTI THYMOCYTE GLOBULIN RABBIT	1	INTRAVENOUS	UNK	LAPINE T LYMPHOCYTE IMMUNE GLOBULIN	DRUG14Q3.txt	DE	PROPHYLAXIS AGAINST TRANSPLANT REJECTION	INDI14Q3.txt	2010/5/19				THER14Q3.txt	1
102922384	10286850	20140716		70	YR			M	OT	KR	2014Äê	1	PS	PIPERACILLIN TAZOBACTAM	1		UNK	PIPERACILLIN SODIUM TAZOBACTAM SODIUM	DRUG14Q3.txt	HO	PNEUMONIA	INDI14Q3.txt
102930751	10286897	20140807		14	YR			M	OT	US	2014Äê	1	PS	METHYLPHENIDATE HYDROCHLORIDE	1		UNK	METHYLPHENIDATE HYDROCHLORIDE	DRUG14Q3.txt	DE
102933002	10287309	20140707	2014/6/26	55	YR	83.46056	LBS	M	OT	US	2014Äê	1	PS	IBRUTINIB	1	ORAL		IBRUTINIB	DRUG14Q3.txt	HO	CHRONIC LYMPHOCYTIC LEUKAEMIA	INDI14Q3.txt	2011/6/25				THER14Q3.txt	1097
102940742	10287496	20140709						M	MD	US	2014Äê	1	PS	AVANDIA	1	ORAL	4MG UNKNOWN	ROSIGLITAZONE MALEATE	DRUG14Q3.txt	DE	DIABETES MELLITUS	INDI14Q3.txt		20070111			THER14Q3.txt
102965162	10287823	20141202	2014/6/30	37	YR	65	KG	M	MD	PL	2014Äê	1	PS	ULTRAVIST	1	INTRAVENOUS	65 ML, ONCE	IOPROMIDE	DRUG14Q4.txt	LT	COMPUTERISED TOMOGRAM THORAX	INDI14Q4.txt	2014/6/30	20140630			THER14Q4.txt	0
102965341	10288120	20140721						M	CN	US	2014Äê	1	PS	DIANEAL LOW CALCIUM PERITONEAL DIALYSIS SOLUTION WITH DEXTROSE	1	INTRAPERITONEAL		CALCIUM CHLORIDE DEXTROSE MAGNESIUM CHLORIDE SODIUM CHLORIDE SODIUM LACTATE	DRUG14Q3.txt	DE	PERITONEAL DIALYSIS	INDI14Q3.txt		20140628			THER14Q3.txt
102965831	10288195	20140709	2014/6/18					M	CN	US	2014Äê	1	PS	DIANEAL LOW CALCIUM PERITONEAL DIALYSIS SOLUTION WITH DEXTROSE	1	INTRAPERITONEAL		CALCIUM CHLORIDE DEXTROSE MAGNESIUM CHLORIDE SODIUM CHLORIDE SODIUM LACTATE	DRUG14Q3.txt	DE	RENAL FAILURE CHRONIC	INDI14Q3.txt		201406			THER14Q3.txt
102978942	10288333	20140916	2009/5/4	0.25	MON	3	KG	F	MD	JP	2014Äê	1	PS	SILDENAFIL CITRATE	1	ORAL	0.6 MG, 3X/DAY	SILDENAFIL CITRATE	DRUG14Q3.txt	DE	PULMONARY ARTERIAL HYPERTENSION	INDI14Q3.txt	2009/5/2				THER14Q3.txt	2
102983641	10288406	20140716			DEC			F	PH	GB	2014Äê	1	PS	CYTOTEC	1		UNK	MISOPROSTOL	DRUG14Q3.txt	OT
102991981	10288850	20140912	2013/5/30	69	YR			M	CN	GB	2014Äê	1	PS	CARBOPLATIN	1	INTRAVENOUS		CARBOPLATIN	DRUG14Q3.txt	DE	NON-SMALL CELL LUNG CANCER STAGE IV	INDI14Q3.txt	2013/5/29				THER14Q3.txt	1
103000461	10289026	20140710						M	CN	US	2014Äê	1	PS	VALIUM	1	UNKNOWN		DIAZEPAM	DRUG14Q3.txt	DE	PRODUCT USED FOR UNKNOWN INDICATION	INDI14Q3.txt
103007531	10289547	20140821		84	YR			M	CN	BE	2014Äê	1	PS	NPLATE	1	SUBCUTANEOUS	0.26 ML, QWK	ROMIPLOSTIM	DRUG14Q3.txt	DE	IMMUNE THROMBOCYTOPENIC PURPURA	INDI14Q3.txt		20140619			THER14Q3.txt
103008461	10289692	20140708		23	YR			M	MD	PL	2014Äê	1	PS	CARBAMAZEPINE CARBAMAZEPINE	1		SUICIDAL CARBAMAZEPINE INTOXICATION	CARBAMAZEPINE	DRUG14Q3.txt	DE	PRODUCT USED FOR UNKNOWN INDICATION	INDI14Q3.txt
103013181	10289986	20140707	2014/6/4	18	YR	70.3	KG	M		US	2014Äê	1	PS	MERCAPTOPURINE	1		TOTAL DOSE ADMINISTERED	MERCAPTOPURINE	DRUG14Q3.txt	DE				20140604			THER14Q3.txt
103020701	10290055	20140710	2014/5/21	68	YR			F	CN	TN	2014Äê	1	PS	PLAVIX	1	ORAL	DOSE: 75 (UNITS UNSPECIFIED)	CLOPIDOGREL BISULFATE	DRUG14Q3.txt	DE	MYOCARDIAL INFARCTION	INDI14Q3.txt	2014/1/16	20140521			THER14Q3.txt	125
103021371	10290470	20140710		41	YR			F	PH	IE	2014Äê	1	PS	REMICADE	1	INTRAVENOUS		INFLIXIMAB	DRUG14Q3.txt	HO	PSORIATIC ARTHROPATHY	INDI14Q3.txt	2014/6/13				THER14Q3.txt
103022652	10290502	20140902	2014/3/8	27	YR			M	OT	US	2014Äê	1	PS	DURAGESIC	1	TRANSDERMAL		FENTANYL	DRUG14Q3.txt	LT	PAIN	INDI14Q3.txt
103024232	10290683	20140708	2014/7/2	73	YR	61.23465	LBS	F		US	2014Äê	1	PS	FLUOROURACIL	1	INTRAVENOUS	140 U TOTAL, 1.46/HR. 96 HRS OVER 96 HOURS X 1 INTO A VEIN	FLUOROURACIL	DRUG14Q3.txt	DE	COLORECTAL CANCER	INDI14Q3.txt			96	HR	THER14Q3.txt
103024382	10290898	20140708		73	YR			F	OT	DE	2014Äê	1	PS	PROPOFOL	1			PROPOFOL	DRUG14Q3.txt	DE	SEDATIVE THERAPY	INDI14Q3.txt
103028201	10291251	20140708		32	YR			M	OT	GB	2014Äê	1	PS	BISOPROLOL	1	ORAL		BISOPROLOL	DRUG14Q3.txt	LT	PRODUCT USED FOR UNKNOWN INDICATION	INDI14Q3.txt
103030221	10291377	20140710	2014/6/16	53	YR			F	CN	BR	2014Äê	1	PS	ACTEMRA	1	INTRAVENOUS		TOCILIZUMAB	DRUG14Q3.txt	DE	RHEUMATOID ARTHRITIS	INDI14Q3.txt	2014/1/22	20140321			THER14Q3.txt	145
103031572	10292238	20140728	2014/4/12			67	KG	F	OT	DE	2014Äê	1	PS	AFINITOR	1	ORAL	10 MG, QD	EVEROLIMUS	DRUG14Q3.txt	DE	BREAST CANCER METASTATIC	INDI14Q3.txt	2013/10/17				THER14Q3.txt	177
103049091	10293075	20140710		66	YR			M	CN	US	2014Äê	1	PS	SENSIPAR	1	UNKNOWN	30 MG, QD	CINACALCET HYDROCHLORIDE	DRUG14Q3.txt	DE	PRODUCT USED FOR UNKNOWN INDICATION	INDI14Q3.txt
103051921	10293300	20140815		73	YR			M	OT	US	2014Äê	1	PS	VENTOLIN	1	INHALATION	90MCG UNKNOWN	ALBUTEROL SULFATE	DRUG14Q3.txt	DE	DYSPNOEA	INDI14Q3.txt	2014/2/24				THER14Q3.txt
1030524611	10294074	20141015	2014/5/5	37	YR			M	OT	DK	2014Äê	1	PS	CITALOPRAM	1	ORAL	40 MG, BID	CITALOPRAM HYDROBROMIDE	DRUG14Q4.txt	LT	ANXIETY	INDI14Q4.txt		20140506			THER14Q4.txt
103052622	10296516	20140818		28.66666667	MON			F	MD	FR	2014Äê	1	PS	INEXIUM	1	ORAL		ESOMEPRAZOLE	DRUG14Q3.txt	DE
103054881	10296534	20140710	2008/4/2	62	YR			F	OT	JP	2014Äê	1	PS	GLIVEC	1		400 DAILY	IMATINIB MESYLATE	DRUG14Q3.txt	HO	CHRONIC MYELOID LEUKAEMIA	INDI14Q3.txt	2008/3/5				THER14Q3.txt	28
103055631	10296583	20140710	2014/2/10	81	YR			F	MD	FR	2014Äê	1	PS	NORVIR	1	ORAL		RITONAVIR	DRUG14Q3.txt	DE	HIV INFECTION	INDI14Q3.txt
103056261	10297894	20150206		0.916666667	MON	7	KG	M	CN	TR	2015Äê	1	PS	NORDITROPIN	1	UNKNOWN	0.3 MG, QD	SOMATROPIN	DRUG15Q1.txt	HO	PRADER-WILLI SYNDROME	INDI15Q1.txt
103059691	10298364	20140711		56	YR			M	OT	COUNTRY NOT SPECIFIED	2014Äê	1	PS	METALYSE	1	INTRAVENOUS	50 MG	TENECTEPLASE	DRUG14Q3.txt	LT	ACUTE MYOCARDIAL INFARCTION	INDI14Q3.txt
103065072	10299198	20140711	2014/6/28	57	YR	85	KG	F	OT	CZ	2014Äê	1	PS	SANVAL	1	ORAL	5 MG, QD	ZOLPIDEM TARTRATE	DRUG14Q3.txt	LT	INSOMNIA	INDI14Q3.txt	2014/6/18	20140627			THER14Q3.txt	10
103068172	10300046	20140711						F	CN	US	2014Äê	1	PS	ADVAIR HFA	1	INHALATION	1PUFF TWICE PER DAY	FLUTICASONE PROPIONATE SALMETEROL XINAFOATE	DRUG14Q3.txt	HO	CHRONIC OBSTRUCTIVE PULMONARY DISEASE	INDI14Q3.txt
103069891	10300753	20140714						F	OT	GB	2014Äê	1	PS	DONEPEZIL	1	ORAL		DONEPEZIL	DRUG14Q3.txt	LT	DEMENTIA	INDI14Q3.txt		20140624			THER14Q3.txt
103071411	10300846	20140714		67	YR			F	OT	CA	2014Äê	1	PS	ORENCIA	1	INTRAVENOUS	LAST DOSE: 23-JUN-2014	ABATACEPT	DRUG14Q3.txt	DE	RHEUMATOID ARTHRITIS	INDI14Q3.txt	2010/9/21				THER14Q3.txt
103072091	10301318	20140714						F	OT	GB	2014Äê	1	PS	DONEPEZIL	1	ORAL		DONEPEZIL	DRUG14Q3.txt	LT	DEMENTIA	INDI14Q3.txt		20140624			THER14Q3.txt
103073821	10302070	20140709		32	YR			M	OT	GB	2014Äê	1	PS	DILTIAZEM	1	ORAL		DILTIAZEM	DRUG14Q3.txt	HO	PRODUCT USED FOR UNKNOWN INDICATION	INDI14Q3.txt
103073881	10302137	20140709		44	YR			F	OT	TN	2014Äê	1	PS	HYDROCORTISONE HYDROCORTISONE UNKNOWN	1	INTRAVENOUS		HYDROCORTISONE	DRUG14Q3.txt	LT
103075531	10302265	20140812						F	CN	COUNTRY NOT SPECIFIED	2014Äê	1	PS	ACLASTA	1	INTRAVENOUS	UNK UKN, YEARLY	ZOLEDRONIC ACID	DRUG14Q3.txt	DE	OSTEOPOROSIS	INDI14Q3.txt					THER14Q3.txt
103076301	10302423	20140915	2013/5/30	69	YR			M	MD	GB	2014Äê	1	PS	CARBOPLATIN	1	INTRAVENOUS	UNK	CARBOPLATIN	DRUG14Q3.txt	DE	NON-SMALL CELL LUNG CANCER STAGE IV	INDI14Q3.txt	2013/5/29				THER14Q3.txt	1
103077632	10302438	20140801	2014/5/20	57	YR	72.6	KG	F	OT	US	2014Äê	1	PS	TYVASO	1	INHALATION		TREPROSTINIL	DRUG14Q3.txt	DE	PULMONARY ARTERIAL HYPERTENSION	INDI14Q3.txt	2013/3/26	20140520			THER14Q3.txt	420
103080422	10302820	20140714	2014/1/7	66	YR	71	KG	F	OT	CN	2014Äê	1	PS	ZINACEF	1	INTRAVENOUS	1.5G PER DAY	CEFUROXIME SODIUM	DRUG14Q3.txt	DE	LUNG INFECTION	INDI14Q3.txt	2014/1/6	20140107			THER14Q3.txt	1
103082701	10303022	20140710		38	YR			F	MD	US	2014Äê	1	PS	NIFEDIPINE EXTENDED RELEASE TABLETS USP	1	NASOGASTRIC TUBE	90 MG (90 MG, TWICE), NASOGASTRIC	NIFEDIPINE	DRUG14Q3.txt	DE	HYPERTENSION	INDI14Q3.txt		2003			THER14Q3.txt
103084453	10303157	20140806						F	OT	US	2014Äê	1	PS	DIANEAL LOW CALCIUM PERITONEAL DIALYSIS SOLUTION WITH DEXTROSE	1	INTRAPERITONEAL		CALCIUM CHLORIDE DEXTROSE MAGNESIUM CHLORIDE SODIUM CHLORIDE SODIUM LACTATE	DRUG14Q3.txt	HO	PERITONEAL DIALYSIS	INDI14Q3.txt
103084481	10304909	20140715						F	OT	GB	2014Äê	1	PS	DONEPEZIL DONEPEZIL HYDROCHLORIDE	1	ORAL		DONEPEZIL	DRUG14Q3.txt	LT	DEMENTIA	INDI14Q3.txt		20140624			THER14Q3.txt
103085491	10305192	20140711	2013/9/26	28	YR	75.4	KG	M	PH	US	2014Äê	1	PS	MOXIFLOXACIN	1	INTRAVENOUS	400 MG ONCE IV	MOXIFLOXACIN	DRUG14Q3.txt	LT	PNEUMONIA	INDI14Q3.txt	2013/9/26	20130926			THER14Q3.txt	0
103085592	10305246	20150318	2014/11/7					F	CN	US	2015Äê	1	PS	DIANEAL LOW CALCIUM PERITONEAL DIALYSIS SOLUTION WITH DEXTROSE	1	INTRAPERITONEAL		CALCIUM CHLORIDE DEXTROSE MAGNESIUM CHLORIDE SODIUM CHLORIDE SODIUM LACTATE	DRUG15Q1.txt	DE	CHRONIC KIDNEY DISEASE	INDI15Q1.txt					THER15Q1.txt
103085602	10305262	20140804	2014/7/5	85	YR			M	OT	US	2014Äê	1	PS	DIANEAL LOW CALCIUM PERITONEAL DIALYSIS SOLUTION WITH DEXTROSE	1	INTRAPERITONEAL		CALCIUM CHLORIDE DEXTROSE MAGNESIUM CHLORIDE SODIUM CHLORIDE SODIUM LACTATE	DRUG14Q3.txt	DE	PERITONEAL DIALYSIS	INDI14Q3.txt		20140705			THER14Q3.txt
103085852	10305488	20140710		1.166666667	MON	11.4	KG	F	MD	US	2014Äê	1	PS	NIFEDIPINE	1	ORAL	(40 CAPSULES, ONCE)	NIFEDIPINE	DRUG14Q3.txt	HO				1990			THER14Q3.txt
103087641	10305563	20140714	2014/3/18	80	YR	103.3	KG	M	OT	US	2014Äê	1	PS	AZACITIDINE	1			AZACITIDINE	DRUG14Q3.txt	DE				20140317			THER14Q3.txt
103087701	10305626	20140714	2014/7/8	84	YR	110	KG	M	OT	US	2014Äê	1	PS	FERAHEME	1	INTRAVENOUS	510 MG/17 ML	FERUMOXYTOL NON STOICHIOMETRIC MAGNETITE	DRUG14Q3.txt	LT	IRON DEFICIENCY ANAEMIA	INDI14Q3.txt
103089064	10305969	20140711		66	YR			F	OT	AU	2014Äê	1	PS	METFORMIN HYDROCHLORIDE	1			METFORMIN HYDROCHLORIDE	DRUG14Q3.txt	HO	TYPE 2 DIABETES MELLITUS	INDI14Q3.txt
103090865	10306507	20140724	2014/6/28	71	YR			F	MD	TR	2014Äê	1	PS	REVLIMID	1	ORAL	25 MILLIGRAM	LENALIDOMIDE	DRUG14Q3.txt	DE	PLASMA CELL MYELOMA	INDI14Q3.txt	2014/4/16	20140629			THER14Q3.txt	73
103092811	10306817	20140715	2009/1/22	64	YR			F	MD	COUNTRY NOT SPECIFIED	2014Äê	1	PS	AVANDIA	1	ORAL	AVANDIA WAS NOT LISTED AMONG THE PATIENTS DISCHARGE RECORDS.	ROSIGLITAZONE MALEATE	DRUG14Q3.txt	HO	DIABETES MELLITUS	INDI14Q3.txt
103093932	10306989	20140715						F	OT	GB	2014Äê	1	PS	DONEPEZIL	1	ORAL	10 MG, QD	DONEPEZIL	DRUG14Q3.txt	LT	DEMENTIA	INDI14Q3.txt	2014/6/24	20140624			THER14Q3.txt
103094772	10307141	20140716		56	YR			M	OT	US	2014Äê	1	PS	METALYSE	1	INTRAVENOUS	50MG 1-2, ONCE	TENECTEPLASE	DRUG14Q3.txt	LT	ACUTE MYOCARDIAL INFARCTION	INDI14Q3.txt
103096362	10307209	20140716	2013/6/15	57	YR			M	CN	US	2014Äê	1	PS	TYSABRI	1	INTRAVENOUS		NATALIZUMAB	DRUG14Q3.txt	HO	MULTIPLE SCLEROSIS	INDI14Q3.txt	2011/7/13	20130911			THER14Q3.txt	703
103104641	10307382	20140714	2014/6/16	9	YR	39.1	KG	F	CN	US	2014Äê	1	PS	DEXAMETHASONE	1			DEXAMETHASONE	DRUG14Q3.txt	HO
103106891	10307388	20140714	2014/7/8	38	YR	106.7	KG	F		COUNTRY NOT SPECIFIED	2014Äê	1	PS	IDARUBICIN	1		36 MG 07/01/2014	IDARUBICIN	DRUG14Q3.txt	HO			2014/7/1				THER14Q3.txt	7
103108151	10307553	20140716		58	YR			M	OT	COUNTRY NOT SPECIFIED	2014Äê	1	PS	SERTRALINE	1	UNKNOWN	50 MG	SERTRALINE HYDROCHLORIDE	DRUG14Q3.txt	LT	DEPRESSION	INDI14Q3.txt
103110181	10307630	20140716	2013/12/27	45	YR	60	KG	F	CN	KR	2014Äê	1	PS	LANTUS	1	SUBCUTANEOUS	DOSE:18 UNIT(S)	INSULIN GLARGINE	DRUG14Q3.txt	DE	DIABETES MELLITUS	INDI14Q3.txt		201312			THER14Q3.txt
103115961	10307763	20140924		50	YR			M	MD	US	2014Äê	1	PS	OXYCONTIN	1	ORAL	480 MG, BID	OXYCODONE HYDROCHLORIDE	DRUG14Q3.txt	HO	ARTHRITIS	INDI14Q3.txt	2014/3/8	20140408			THER14Q3.txt
103116263	10308042	20140721		2.333333333	MON	17.17	KG	M	MD	US	2014Äê	1	PS	ARALEN	1	UNKNOWN		CHLOROQUINE PHOSPHATE	DRUG14Q3.txt	DE	PRODUCT USED FOR UNKNOWN INDICATION	INDI14Q3.txt
103126472	10308270	20140715	2014/7/13	59	YR	63.6	KG	M	PH	US	2014Äê	1	PS	METHADONE	1	ORAL		METHADONE HYDROCHLORIDE	DRUG14Q3.txt	DE	DRUG DEPENDENCE	INDI14Q3.txt	2014/7/12	20140713			THER14Q3.txt	1
103128181	10308445	20140722	2014/7/3	86	YR			M	CN	US	2014Äê	1	PS	DIANEAL LOW CALCIUM PERITONEAL DIALYSIS SOLUTION WITH DEXTROSE	1	INTRAPERITONEAL		CALCIUM CHLORIDE DEXTROSE MAGNESIUM CHLORIDE SODIUM CHLORIDE SODIUM LACTATE	DRUG14Q3.txt	DE	PERITONEAL DIALYSIS	INDI14Q3.txt		20140702			THER14Q3.txt
103132161	10308448	20140716						F	CN	US	2014Äê	1	PS	DIANEAL LOW CALCIUM PERITONEAL DIALYSIS SOLUTION WITH DEXTROSE	1	INTRAPERITONEAL		CALCIUM CHLORIDE DEXTROSE MAGNESIUM CHLORIDE SODIUM CHLORIDE SODIUM LACTATE	DRUG14Q3.txt	DE	PERITONEAL DIALYSIS	INDI14Q3.txt		20140627			THER14Q3.txt
103134431	10308549	20140716	2011/8/20	61	YR			M	OT	FR	2014Äê	1	PS	VERAPAMIL TEVA LP 240MG	1	ORAL	1 DOSAGE FORMS DAILY;	VERAPAMIL HYDROCHLORIDE	DRUG14Q3.txt	LT	HYPERTENSION	INDI14Q3.txt		20110820			THER14Q3.txt
103137911	10308559	20140819						F	MD	US	2014Äê	1	PS	ADVAIR HFA	1	INHALATION	1PUFF TWICE PER DAY	FLUTICASONE PROPIONATE SALMETEROL XINAFOATE	DRUG14Q3.txt	HO	CHRONIC OBSTRUCTIVE PULMONARY DISEASE	INDI14Q3.txt					THER14Q3.txt
103140241	10308560	20140716		47	YR			F	OT	JP	2014Äê	1	PS	CISPLATIN	1	INTRAVENOUS	50 MG/M2, DAY 1	CISPLATIN	DRUG14Q3.txt	LT	CERVIX CARCINOMA STAGE II	INDI14Q3.txt
103143172	10308585	20140716	2009/12/29	64	YR	85	KG	M	PH	GB	2014Äê	1	PS	CO AMOXICLAV	1	ORAL	3IUAX PER DAY	AMOXICILLIN CLAVULANIC ACID	DRUG14Q3.txt	DE	LOWER RESPIRATORY TRACT INFECTION	INDI14Q3.txt	2009/11/16	20091123			THER14Q3.txt	43
103144011	10308764	20140716						M	CN	GB	2014Äê	1	PS	EFIENT	1	ORAL	10 MG, QD	PRASUGREL HYDROCHLORIDE	DRUG14Q3.txt	LT	PERCUTANEOUS CORONARY INTERVENTION	INDI14Q3.txt					THER14Q3.txt
103145413	10308770	20140716	2014/7/4	63	YR			M	CN	US	2014Äê	1	PS	EFFIENT	1	UNKNOWN	60 MG, SINGLE LOADING DOSE	PRASUGREL HYDROCHLORIDE	DRUG14Q3.txt	DE	STENT PLACEMENT	INDI14Q3.txt	2014/7/4	20140704			THER14Q3.txt	0
103153322	10308906	20150106				101.13	KG	M	CN	US	2015Äê	1	PS	JANUVIA	1	ORAL	100 MG, QD	SITAGLIPTIN PHOSPHATE	DRUG15Q1.txt	DE	TYPE 2 DIABETES MELLITUS	INDI15Q1.txt	2008/11/4	20110930			THER15Q1.txt
103155053	10309086	20141001		56	YR	79.3	KG	M	OT	US	2014Äê	1	PS	TRACLEER	1	ORAL	125 MG, BID	BOSENTAN BOSENTAN MONOHYDRATE	DRUG14Q4.txt	LT	COR PULMONALE CHRONIC	INDI14Q4.txt
103156762	10309281	20140716	2014/2/6	72	YR			F	CN	PH	2014Äê	1	PS	DIANEAL PD 2 PERITONEAL DIALYSIS SOLUTION WITH DEXTROSE	1	INTRAPERITONEAL		CALCIUM CHLORIDE DEXTROSE MAGNESIUM CHLORIDE SODIUM CHLORIDE SODIUM LACTATE	DRUG14Q3.txt	DE	PERITONEAL DIALYSIS	INDI14Q3.txt	2013/9/5				THER14Q3.txt	154
103157492	10309393	20140724	2014/6/21	87	YR			F	OT	US	2014Äê	1	PS	PRADAXA	1	ORAL	300 MG	DABIGATRAN ETEXILATE MESYLATE	DRUG14Q3.txt	DE	ATRIAL FIBRILLATION	INDI14Q3.txt		201404			THER14Q3.txt
103158122	10309477	20140721		84	YR			M	OT	KE	2014Äê	1	PS	EPOETIN BETA	1	UNKNOWN		ERYTHROPOIETIN	DRUG14Q3.txt	DE	PRODUCT USED FOR UNKNOWN INDICATION	INDI14Q3.txt
103161162	10309636	20150626	2014/6/8	23	YR	80	KG	M	MD	RO	2015Äê	1	PS	KEPPRA	1	Oral	500 MG, 2X/DAY (BID)	LEVETIRACETAM	DRUG15Q2.txt	HO			2014/6/4	20140611			THER15Q2.txt	4
103161422	10310464	20140716	2014/6/16	9	YR	39.1	KG	F		US	2014Äê	1	PS	DEXAMETHASONE	1			DEXAMETHASONE	DRUG14Q3.txt	HO
103162912	10310689	20140714	2014/6/24	61	YR			F	MD	GB	2014Äê	1	PS	ALENDRONIC ACID	1	ORAL		ALENDRONIC ACID	DRUG14Q3.txt	LT	OSTEOPOROSIS	INDI14Q3.txt	2014/5/20				THER14Q3.txt	35
103164022	10310815	20140717	2014/7/7	78	YR			M	OT	SE	2014Äê	1	PS	EXTRANEAL	1	INTRAPERITONEAL	0 TO 1 BAG	CALCIUM CHLORIDE ICODEXTRIN MAGNESIUM CHLORIDE SODIUM CHLORIDE SODIUM LACTATE	DRUG14Q3.txt	DE	PERITONEAL DIALYSIS	INDI14Q3.txt
103171932	10311018	20140714	1990/2/5	51	YR	88.9	KG	M	MD	FR	2014Äê	1	PS	CEFUROXIME	1	INTRAVENOUS	UNK, INTRAVENOUS?	CEFUROXIME	DRUG14Q3.txt	LT	INFECTION PROPHYLAXIS	INDI14Q3.txt	1990/2/5	19900205	1	DAY	THER14Q3.txt	0
103171972	10311596	20140717	2014/7/7	63	YR			M	OT	IN	2014Äê	1	PS	VOTRIENT	1	UNKNOWN	400MG PER DAY	PAZOPANIB HYDROCHLORIDE	DRUG14Q3.txt	DE	RENAL CELL CARCINOMA	INDI14Q3.txt
103177062	10311626	20140811	2014/7/7					M	OT	US	2014Äê	1	PS	DIANEAL LOW CALCIUM PERITONEAL DIALYSIS SOLUTION WITH DEXTROSE	1	INTRAPERITONEAL		CALCIUM CHLORIDE DEXTROSE MAGNESIUM CHLORIDE SODIUM CHLORIDE SODIUM LACTATE	DRUG14Q3.txt	DE	PERITONEAL DIALYSIS	INDI14Q3.txt		20140707			THER14Q3.txt
103177832	10312647	20140917		69	YR			M		GB	2014Äê	1	PS	CARBOPLATIN MANUFACTURER UNKNOWN CARBOPLATIN CARBOPLATIN	1	INTRAVENOUS	NOT OTHERWISE SPECIFIED	CARBOPLATIN	DRUG14Q3.txt	DE	NON-SMALL CELL LUNG CANCER STAGE IV	INDI14Q3.txt	2013/5/29				THER14Q3.txt
103179592	10312818	20140718	2014/5/22	90	YR			F	CN	PH	2014Äê	1	PS	JANUVIA	1	ORAL	25 MG ONCE DAILY	SITAGLIPTIN PHOSPHATE	DRUG14Q3.txt	DE	DIABETES MELLITUS	INDI14Q3.txt
103180192	10313216	20140716	1988/8/29	27	YR	56.7	KG	F		US	2014Äê	1	PS	CEFUROXIME CEFUROXIME	1	INTRAVENOUS		CEFUROXIME	DRUG14Q3.txt	DE	PROPHYLAXIS	INDI14Q3.txt	1988/8/29	19880829			THER14Q3.txt	0
103182072	10313443	20140716	2014/6/17					F	PH	US	2014Äê	1	PS	ROBINUL	1			GLYCOPYRROLATE	DRUG14Q3.txt	OT	PRODUCT USED FOR UNKNOWN INDICATION	INDI14Q3.txt					THER14Q3.txt
103182182	10313791	20140718	2010/1/12	64	YR	85	KG	M	OT	GB	2014Äê	1	PS	CO AMOXICLAV	1	ORAL	1 DF, TID 500/125MG	AMOXICILLIN CLAVULANIC ACID	DRUG14Q3.txt	DE	LOWER RESPIRATORY TRACT INFECTION	INDI14Q3.txt	2010/1/7	20100114			THER14Q3.txt	5
103183192	10314024	20140717	2014/3/12	36	YR			F	PH	US	2014Äê	1	PS	ONDANSETRON	1	INTRAVENOUS		ONDANSETRON	DRUG14Q3.txt	RI	PROCEDURAL NAUSEA	INDI14Q3.txt	2014/3/12				THER14Q3.txt	0
103183502	10314024	20140717	2014/3/12	36	YR			F	PH	US	2014Äê	1	PS	ONDANSETRON	1	INTRAVENOUS		ONDANSETRON	DRUG14Q3.txt	RI	VOMITING	INDI14Q3.txt	2014/3/12				THER14Q3.txt	0
103183702	10314317	20140718		60	YR			F	OT	US	2014Äê	1	PS	AVANDIA	1	ORAL	4MG TWICE PER DAY	ROSIGLITAZONE MALEATE	DRUG14Q3.txt	DE	DIABETES MELLITUS	INDI14Q3.txt					THER14Q3.txt
103184132	10314401	20140717		69	YR			M	CN	IL	2014Äê	1	PS	REMODULIN	1	SUBCUTANEOUS		TREPROSTINIL	DRUG14Q3.txt	DE	PULMONARY ARTERIAL HYPERTENSION	INDI14Q3.txt
103184632	10314541	20150430	2013/3/12	23	YR	55	KG	F	MD	ES	2015Äê	1	PS	REMODULIN	1	Subcutaneous		TREPROSTINIL	DRUG15Q2.txt	DE	PULMONARY HYPERTENSION	INDI15Q2.txt	2012/12/19		30	DAY	THER15Q2.txt	83
103185592	10315332	20150128	2005/12/19	76	YR			F	OT	COUNTRY NOT SPECIFIED	2015Äê	1	PS	AVANDIA	1	ORAL	AVANDIA WAS NOT LISTED AMONG THE PATIENTS RECORDS REVIEWED	ROSIGLITAZONE MALEATE	DRUG15Q1.txt	DE	DIABETES MELLITUS	INDI15Q1.txt
103187432	10315505	20150320	2007/4/24	67	YR			M	MD	COUNTRY NOT SPECIFIED	2015Äê	1	PS	AVANDIA	1	ORAL	DATES OF AVANDIA USE COULD NOT BE CONFIRMED IN RECORDS REVIEWED.	ROSIGLITAZONE MALEATE	DRUG15Q1.txt	DE	DIABETES MELLITUS	INDI15Q1.txt
103187442	10315676	20150114	2004/6/4	52	YR			F	MD	COUNTRY NOT SPECIFIED	2015Äê	1	PS	AVANDIA	1	ORAL	AVANDIA WAS NOT LISTED AMONG THE PATIENT'S RECORDS REVIEWED.	ROSIGLITAZONE MALEATE	DRUG15Q1.txt	DE	DIABETES MELLITUS	INDI15Q1.txt
103188022	10315749	20141216	2007/2/13	54	YR			M	MD	COUNTRY NOT SPECIFIED	2014Äê	1	PS	AVANDIA	1	ORAL	DATES OF AVANDIA USE COULD NOT BE CONFIRMED IN RECORDS REVIEWED.	ROSIGLITAZONE MALEATE	DRUG14Q4.txt	HO	DIABETES MELLITUS	INDI14Q4.txt
103188252	10315812	20150204		71	YR			M	MD	COUNTRY NOT SPECIFIED	2015Äê	1	PS	AVANDIA	1	ORAL	AVANDIA WAS NOT LISTED AMONG THE PATIENTS RECORDS REVIEWED	ROSIGLITAZONE MALEATE	DRUG15Q1.txt	DE	DIABETES MELLITUS	INDI15Q1.txt
103192512	10316116	20140928	2002/2/17	52	YR			M	MD	COUNTRY NOT SPECIFIED	2014Äê	1	PS	AVANDIA	1	ORAL	DATES OF AVANDIA USE COULD NOT BE CONFIRMED IN RECORDS REVIEWED.	ROSIGLITAZONE MALEATE	DRUG14Q3.txt	DE	DIABETES MELLITUS	INDI14Q3.txt
103192632	10316142	20141204	2004/4/7	70	YR			M	CN	COUNTRY NOT SPECIFIED	2014Äê	1	PS	AVANDIA	1	ORAL	AVANDIA WAS NOT LISTED AMONG THE PATIENTS DISCHARGE RECORDS.	ROSIGLITAZONE MALEATE	DRUG14Q4.txt	DE	DIABETES MELLITUS	INDI14Q4.txt
103192882	10316291	20150113	2002/9/2	39	YR			F	MD	COUNTRY NOT SPECIFIED	2015Äê	1	PS	AVANDIA	1	ORAL	DATES OF AVANDIA USE COULD NOT BE CONFIRMED IN RECORDS REVIEWED.	ROSIGLITAZONE MALEATE	DRUG15Q1.txt	DE	DIABETES MELLITUS	INDI15Q1.txt
103193672	10316402	20141210	2007/5/19	75	YR			M	MD	COUNTRY NOT SPECIFIED	2014Äê	1	PS	AVANDIA	1	ORAL	DATES OF AVANDIA USE COULD NOT BE CONFIRMED IN RECORDS REVIEWED.	ROSIGLITAZONE MALEATE	DRUG14Q4.txt	DE	DIABETES MELLITUS	INDI14Q4.txt
103193852	10317193	20150316	2012/10/20	59	YR			M	CN	COUNTRY NOT SPECIFIED	2015Äê	1	PS	AVANDIA	1	ORAL	DATES OF AVANDIA USE COULD NOT BE CONFIRMED IN RECORDS REVIEWED.	ROSIGLITAZONE MALEATE	DRUG15Q1.txt	DE	DIABETES MELLITUS	INDI15Q1.txt
103195672	10317197	20150221	2008/8/15	67	YR			M	MD	COUNTRY NOT SPECIFIED	2015Äê	1	PS	AVANDIA	1	ORAL		ROSIGLITAZONE MALEATE	DRUG15Q1.txt	DE	DIABETES MELLITUS	INDI15Q1.txt		200808			THER15Q1.txt
103196712	10317706	20141219	2005/3/24	63	YR	88.53	KG	M	MD	COUNTRY NOT SPECIFIED	2014Äê	1	PS	AVANDIA	1	ORAL	AVANDIA WAS NOT LISTED AMONG THE PATIENTS ADMISSION OR DISCHARGE RECORDS.	ROSIGLITAZONE MALEATE	DRUG14Q4.txt	HO	DIABETES MELLITUS	INDI14Q4.txt
103199312	10317783	20150217	2007/3/19	59	YR			M	MD	COUNTRY NOT SPECIFIED	2015Äê	1	PS	AVANDIA	1	ORAL	AVANDIA WAS NOT LISTED AMONG THE PATIENTS RECORDS REVIEWED.	ROSIGLITAZONE MALEATE	DRUG15Q1.txt	DE	DIABETES MELLITUS	INDI15Q1.txt
103201132	10317959	20140922	2003/10/14	68	YR			M	MD	COUNTRY NOT SPECIFIED	2014Äê	1	PS	AVANDIA	1	ORAL	AVANDIA WAS NOT LISTED AMONG THE PATIENT'S DISCHARGE RECORDS.	ROSIGLITAZONE MALEATE	DRUG14Q3.txt	DE	DIABETES MELLITUS	INDI14Q3.txt
103201212	10318019	20141222	2005/7/5	75	YR			M	MD	COUNTRY NOT SPECIFIED	2014Äê	1	PS	AVANDIA	1	ORAL	AVANDIA WAS NOT LISTED AMONG THE PATIENTS RECORDS REVIEWED.	ROSIGLITAZONE MALEATE	DRUG14Q4.txt	DE	DIABETES MELLITUS	INDI14Q4.txt
103202482	10318207	20150119	2005/12/31	79	YR			F	MD	COUNTRY NOT SPECIFIED	2015Äê	1	PS	AVANDIA	1	ORAL	DATES OF AVANDIA USE COULD NOT BE CONFIRMED IN RECORDS REVIEWED.	ROSIGLITAZONE MALEATE	DRUG15Q1.txt	DE	DIABETES MELLITUS	INDI15Q1.txt
103204522	10318218	20150204	2008/6/18	48	YR			M	OT	COUNTRY NOT SPECIFIED	2015Äê	1	PS	AVANDIA	1	ORAL	AVANDIA WAS NOT LISTED AMONG THE PATIENTS RECORDS REVIEWED.	ROSIGLITAZONE MALEATE	DRUG15Q1.txt	DE	DIABETES MELLITUS	INDI15Q1.txt
103204852	10318319	20141219	2010/9/11	63	YR			M	CN	COUNTRY NOT SPECIFIED	2014Äê	1	PS	AVANDIA	1	ORAL	AVANDIA WAS NOT LISTED AMONG THE PATIENTS ADMISSION OR DISCHARGE RECORDS.	ROSIGLITAZONE MALEATE	DRUG14Q4.txt	DE	DIABETES MELLITUS	INDI14Q4.txt
103205492	10318350	20141024	2004/9/20	82	YR			F	MD	COUNTRY NOT SPECIFIED	2014Äê	1	PS	AVANDIA	1	ORAL	DATES OF AVANDIA USE COULD NOT BE CONFIRMED IN RECORDS REVIEWED.	ROSIGLITAZONE MALEATE	DRUG14Q4.txt	DE	DIABETES MELLITUS	INDI14Q4.txt
103209712	10318370	20141208	2006/4/16	70	YR			M	MD	COUNTRY NOT SPECIFIED	2014Äê	1	PS	AVANDIA	1	ORAL	DATES OF AVANDIA USE COULD NOT BE CONFIRMED IN RECORDS REVIEWED.	ROSIGLITAZONE MALEATE	DRUG14Q4.txt	HO	DIABETES MELLITUS	INDI14Q4.txt
103212062	10318413	20150219	2005/6/22	74	YR			M	MD	COUNTRY NOT SPECIFIED	2015Äê	1	PS	AVANDIA	1	ORAL	DATES OF AVANDIA USE COULD NOT BE CONFIRMED IN RECORDS REVIEWED.	ROSIGLITAZONE MALEATE	DRUG15Q1.txt	DE	DIABETES MELLITUS	INDI15Q1.txt
103212212	10318463	20141219	2002/12/13					M	MD	COUNTRY NOT SPECIFIED	2014Äê	1	PS	AVANDIA	1	ORAL	DATES OF AVANDIA USE COULD NOT BE CONFIRMED IN RECORDS REVIEWED.	ROSIGLITAZONE MALEATE	DRUG14Q4.txt	DE	DIABETES MELLITUS	INDI14Q4.txt
103212712	10318559	20150204						M	MD	COUNTRY NOT SPECIFIED	2015Äê	1	PS	AVANDIA	1	ORAL	DATES OF AVANDIA USE COULD NOT BE CONFIRMED IN RECORDS REVIEWED.	ROSIGLITAZONE MALEATE	DRUG15Q1.txt	DE	DIABETES MELLITUS	INDI15Q1.txt
103212802	10318743	20150312	2004/6/9	71	YR			F	MD	COUNTRY NOT SPECIFIED	2015Äê	1	PS	AVANDIA	1	ORAL	AVANDIA WAS NOT LISTED AMONG THE PATIENTS RECORDS REVIEWED	ROSIGLITAZONE MALEATE	DRUG15Q1.txt	DE	DIABETES MELLITUS	INDI15Q1.txt
103214092	10318744	20150217	2006/6/14	50	YR			M	MD	COUNTRY NOT SPECIFIED	2015Äê	1	PS	AVANDIA	1	ORAL	DATES OF AVANDIA USE COULD NOT BE CONFIRMED IN RECORDS REVIEWED.	ROSIGLITAZONE MALEATE	DRUG15Q1.txt	DE	DIABETES MELLITUS	INDI15Q1.txt
103216342	10318802	20150113	2008/9/21	68	YR			M	MD	COUNTRY NOT SPECIFIED	2015Äê	1	PS	AVANDIA	1	ORAL	DATES OF AVANDIA USE COULD NOT BE CONFIRMED IN RECORDS REVIEWED.	ROSIGLITAZONE MALEATE	DRUG15Q1.txt	HO	DIABETES MELLITUS	INDI15Q1.txt
103217272	10318825	20150222	2006/1/20	49	YR			F	MD	COUNTRY NOT SPECIFIED	2015Äê	1	PS	AVANDIA	1	ORAL	DATES OF AVANDIA USE COULD NOT BE CONFIRMED IN RECORDS REVIEWED.	ROSIGLITAZONE MALEATE	DRUG15Q1.txt	DE	DIABETES MELLITUS	INDI15Q1.txt
103217402	10319251	20150220	2011/9/27	79	YR			M	OT	COUNTRY NOT SPECIFIED	2015Äê	1	PS	AVANDIA	1	ORAL	AVANDIA WAS NOT LISTED AMONG THE PATIENTS RECORDS REVIEWED.	ROSIGLITAZONE MALEATE	DRUG15Q1.txt	DE	DIABETES MELLITUS	INDI15Q1.txt
103218962	10319263	20141124	2009/5/6	63	YR			F	MD	COUNTRY NOT SPECIFIED	2014Äê	1	PS	AVANDIA	1	ORAL	AVANDIA WAS NOT LISTED AMONG THE PATIENT'S RECORDS REVIEWED.	ROSIGLITAZONE MALEATE	DRUG14Q4.txt	DE	DIABETES MELLITUS	INDI14Q4.txt
103222732	10319288	20150224	2010/7/17	60	YR			M	MD	COUNTRY NOT SPECIFIED	2015Äê	1	PS	AVANDIA	1	ORAL	DATES OF AVANDIA USE COULD NOT BE CONFIRMED IN RECORDS REVIEWED.	ROSIGLITAZONE MALEATE	DRUG15Q1.txt	DE	DIABETES MELLITUS	INDI15Q1.txt
103224722	10319367	20141024	2005/11/15	56	YR			M	MD	COUNTRY NOT SPECIFIED	2014Äê	1	PS	AVANDIA	1	ORAL	AVANDIA WAS NOT LISTED AMONG THE PATIENTS DISCHARGE RECORDS.	ROSIGLITAZONE MALEATE	DRUG14Q4.txt	DE	DIABETES MELLITUS	INDI14Q4.txt
103228312	10319385	20150119	2008/3/29					M		COUNTRY NOT SPECIFIED	2015Äê	1	PS	AVANDIA	1	ORAL	DATES OF AVANDIA USE COULD NOT BE CONFIRMED IN RECORDS REVIEWED.	ROSIGLITAZONE MALEATE	DRUG15Q1.txt	DE	DIABETES MELLITUS	INDI15Q1.txt
103229502	10319567	20150212	2003/12/17	50	YR			M	CN	COUNTRY NOT SPECIFIED	2015Äê	1	PS	AVANDIA	1	ORAL	DATES OF AVANDIA USE COULD NOT BE CONFIRMED IN RECORDS REVIEWED	ROSIGLITAZONE MALEATE	DRUG15Q1.txt	DE	DIABETES MELLITUS	INDI15Q1.txt
103230232	10319671	20150218	2011/11/10	44	YR			M	MD	COUNTRY NOT SPECIFIED	2015Äê	1	PS	AVANDIA	1	ORAL	AVANDIA WAS NOT LISTED AMONG THE PATIENTS RECORDS REVIEWED.	ROSIGLITAZONE MALEATE	DRUG15Q1.txt	DE	DIABETES MELLITUS	INDI15Q1.txt
103230512	10319931	20150120	2008/10/27	74	YR			M	MD	COUNTRY NOT SPECIFIED	2015Äê	1	PS	AVANDIA	1	ORAL	DATES OF AVANDIA USE COULD NOT BE CONFIRMED IN RECORDS REVIEWED.	ROSIGLITAZONE MALEATE	DRUG15Q1.txt	DE	DIABETES MELLITUS	INDI15Q1.txt
103230692	10320113	20141124	2002/2/16	67	YR			F	MD	COUNTRY NOT SPECIFIED	2014Äê	1	PS	AVANDIA	1	ORAL	DATES OF AVANDIA USE COULD NOT BE CONFIRMED IN RECORDS REVIEWED.	ROSIGLITAZONE MALEATE	DRUG14Q4.txt	DE	DIABETES MELLITUS	INDI14Q4.txt
103237202	10320121	20140719	2002/1/31	45	YR			M	MD	COUNTRY NOT SPECIFIED	2014Äê	1	PS	AVANDIA	1	ORAL		ROSIGLITAZONE MALEATE	DRUG14Q3.txt	DE	DIABETES MELLITUS	INDI14Q3.txt	2002/1/31				THER14Q3.txt	0
103238722	10320248	20150120	2005/1/15	56	YR			F	MD	COUNTRY NOT SPECIFIED	2015Äê	1	PS	AVANDIA	1	ORAL	DATES OF AVANDIA USE COULD NOT BE CONFIRMED IN RECORDS REVIEWED.	ROSIGLITAZONE MALEATE	DRUG15Q1.txt	DE	DIABETES MELLITUS	INDI15Q1.txt
103240332	10320452	20150211	2007/11/6	61	YR			F	MD	COUNTRY NOT SPECIFIED	2015Äê	1	PS	AVANDIA	1	ORAL	DATES OF AVANDIA USE COULD NOT BE CONFIRMED IN RECORDS REVIEWED.	ROSIGLITAZONE MALEATE	DRUG15Q1.txt	DE	DIABETES MELLITUS	INDI15Q1.txt
103244682	10320485	20150218	2001/11/20	72	YR			M	MD	COUNTRY NOT SPECIFIED	2015Äê	1	PS	AVANDIA	1	ORAL	DATE OF AVANDIA START COULD NOT BE CONFIRMED IN RECORDS REVIEWED.	ROSIGLITAZONE MALEATE	DRUG15Q1.txt	DE	DIABETES MELLITUS	INDI15Q1.txt		200111			THER15Q1.txt
103247902	10320549	20150212	2003/6/9	73	YR			F	MD	COUNTRY NOT SPECIFIED	2015Äê	1	PS	AVANDIA	1	ORAL	DATES OF AVANDIA USE COULD NOT BE CONFIRMED IN RECORDS REVIEWED	ROSIGLITAZONE MALEATE	DRUG15Q1.txt	DE	DIABETES MELLITUS	INDI15Q1.txt
103249082	10320971	20150224	2005/8/10	54	YR			F	MD	COUNTRY NOT SPECIFIED	2015Äê	1	PS	AVANDIA	1	ORAL	DATES OF AVANDIA USE COULD NOT BE CONFIRMED IN RECORDS REVIEWED.	ROSIGLITAZONE MALEATE	DRUG15Q1.txt	DE	DIABETES MELLITUS	INDI15Q1.txt
103252362	10321206	20150209	2002/1/3	76	YR			M	MD	COUNTRY NOT SPECIFIED	2015Äê	1	PS	AVANDIA	1	ORAL	DOSE WAS DECREASE TO 4MG DATED 7-JAN-2002 ?DATES OF AVANDIA USE COULD NOT BE CONFIRMED IN RECORDS RE	ROSIGLITAZONE MALEATE	DRUG15Q1.txt	DE	DIABETES MELLITUS	INDI15Q1.txt
103253762	10321221	20150219	2005/7/15	57	YR			M	MD	COUNTRY NOT SPECIFIED	2015Äê	1	PS	AVANDIA	1	ORAL	AVANDIA WAS NOT LISTED AMONG THE PATIENTS RECORDS REVIEWED.	ROSIGLITAZONE MALEATE	DRUG15Q1.txt	DE	DIABETES MELLITUS	INDI15Q1.txt
103254612	10321271	20150302	2006/1/3	68	YR			F	MD	COUNTRY NOT SPECIFIED	2015Äê	1	PS	AVANDIA	1	ORAL	AVANDIA WAS NOT LISTED AMONG THE PATIENTS RECORDS REVIEWED	ROSIGLITAZONE MALEATE	DRUG15Q1.txt	DE	DIABETES MELLITUS	INDI15Q1.txt
103255262	10321280	20150218	2005/3/13	67	YR			M	MD	COUNTRY NOT SPECIFIED	2015Äê	1	PS	AVANDIA	1	ORAL	DATES OF AVANDIA USE COULD NOT BE CONFIRMED IN RECORDS REVIEWED.	ROSIGLITAZONE MALEATE	DRUG15Q1.txt	DE	DIABETES MELLITUS	INDI15Q1.txt
103256722	10321409	20150219	2008/1/25	66	YR			F	MD	COUNTRY NOT SPECIFIED	2015Äê	1	PS	AVANDIA	1	ORAL	DATES OF AVANDIA USE COULD NOT BE CONFIRMED IN RECORDS REVIEWED	ROSIGLITAZONE MALEATE	DRUG15Q1.txt	DE	DIABETES MELLITUS	INDI15Q1.txt
103258202	10321634	20150302	2012/5/22	68	YR			F	CN	COUNTRY NOT SPECIFIED	2015Äê	1	PS	AVANDIA	1	ORAL		ROSIGLITAZONE MALEATE	DRUG15Q1.txt	DE	DIABETES MELLITUS	INDI15Q1.txt
103258482	10321727	20150203	2011/7/6	60	YR			M	MD	COUNTRY NOT SPECIFIED	2015Äê	1	PS	AVANDIA	1	ORAL	DATES OF AVANDIA USE COULD NOT BE CONFIRMED IN RECORDS REVIEWED	ROSIGLITAZONE MALEATE	DRUG15Q1.txt	DE	DIABETES MELLITUS	INDI15Q1.txt
103258912	10321740	20150209	2008/2/3	57	YR			F	CN	COUNTRY NOT SPECIFIED	2015Äê	1	PS	AVANDIA	1	ORAL	AVANDIA WAS NOT LISTED AMONG THE PATIENTS RECORDS REVIEWED.	ROSIGLITAZONE MALEATE	DRUG15Q1.txt	DE	DIABETES MELLITUS	INDI15Q1.txt
103264052	10321896	20150213						M	CN	COUNTRY NOT SPECIFIED	2015Äê	1	PS	AVANDIA	1	ORAL	AVANDIA WAS NOT LISTED AMONG THE PATIENTS RECORDS REVIEWED.	ROSIGLITAZONE MALEATE	DRUG15Q1.txt	DE	DIABETES MELLITUS	INDI15Q1.txt
103268882	10322273	20150213	2006/12/8	65	YR			M	MD	COUNTRY NOT SPECIFIED	2015Äê	1	PS	AVANDIA	1	ORAL	AVANDIA WAS NOT LISTED AMONG THE PATIENTS RECORDS REVIEWED.	ROSIGLITAZONE MALEATE	DRUG15Q1.txt	HO	DIABETES MELLITUS	INDI15Q1.txt
103270012	10322472	20150209	2006/10/28	61	YR			M	MD	COUNTRY NOT SPECIFIED	2015Äê	1	PS	AVANDIA	1	ORAL	DATES OF AVANDIA USE COULD NOT BE CONFIRMED IN RECORDS REVIEWED.	ROSIGLITAZONE MALEATE	DRUG15Q1.txt	DE	DIABETES MELLITUS	INDI15Q1.txt
103270032	10322831	20150204	2001/11/17	69	YR			F	MD	COUNTRY NOT SPECIFIED	2015Äê	1	PS	AVANDIA	1	ORAL	DATES OF AVANDIA USE COULD NOT BE CONFIRMED IN RECORDS REVIEWED	ROSIGLITAZONE MALEATE	DRUG15Q1.txt	DE	DIABETES MELLITUS	INDI15Q1.txt
103273441	10322950	20150211		65	YR			M	MD	COUNTRY NOT SPECIFIED	2015Äê	1	PS	AVANDIA	1	ORAL	AVANDIA WAS NOT LISTED AMONG THE PATIENTS RECORDS REVIEWED.	ROSIGLITAZONE MALEATE	DRUG15Q1.txt	DE	DIABETES MELLITUS	INDI15Q1.txt
103278481	10323023	20150227	2008/11/6	65	YR			M	MD	COUNTRY NOT SPECIFIED	2015Äê	1	PS	AVANDIA	1	ORAL	DATES OF AVANDIA USE COULD NOT BE CONFIRMED IN RECORDS REVIEWED.	ROSIGLITAZONE MALEATE	DRUG15Q1.txt	DE	DIABETES MELLITUS	INDI15Q1.txt
103278521	10323051	20150227	2010/9/19	49	YR			M	CN	COUNTRY NOT SPECIFIED	2015Äê	1	PS	AVANDIA	1	ORAL	AVANDIA WAS NOT LISTED AMONG THE PATIENTS RECORDS REVIEWED.	ROSIGLITAZONE MALEATE	DRUG15Q1.txt	DE	DIABETES MELLITUS	INDI15Q1.txt
103282822	10323069	20150226	2003/12/7	86	YR			F	MD	COUNTRY NOT SPECIFIED	2015Äê	1	PS	AVANDIA	1	ORAL	DATES OF AVANDIA USE COULD NOT BE CONFIRMED IN RECORDS REVIEWED	ROSIGLITAZONE MALEATE	DRUG15Q1.txt	DE	DIABETES MELLITUS	INDI15Q1.txt
103287732	10323720	20150219	2003/4/20	58	YR			F	OT	COUNTRY NOT SPECIFIED	2015Äê	1	PS	AVANDIA	1	ORAL	AVANDIA WAS NOT LISTED AMONG THE PATIENTS RECORDS REVIEWED.	ROSIGLITAZONE MALEATE	DRUG15Q1.txt	DE	DIABETES MELLITUS	INDI15Q1.txt
103289971	10323872	20150218	2010/5/17	73	YR			M	MD	COUNTRY NOT SPECIFIED	2015Äê	1	PS	AVANDIA	1	ORAL	AVANDIA WAS NOT LISTED AMONG THE PATIENTS RECORDS REVIEWED.	ROSIGLITAZONE MALEATE	DRUG15Q1.txt	HO	DIABETES MELLITUS	INDI15Q1.txt
103290631	10324033	20150212	2002/1/22					F	MD	COUNTRY NOT SPECIFIED	2015Äê	1	PS	AVANDIA	1	ORAL	DATES OF AVANDIA USE COULD NOT BE CONFIRMED IN RECORDS REVIEWED.	ROSIGLITAZONE MALEATE	DRUG15Q1.txt	DE	DIABETES MELLITUS	INDI15Q1.txt					THER15Q1.txt
103291658	10324468	20150129	2009/3/9	64	YR			F	MD	COUNTRY NOT SPECIFIED	2015Äê	1	PS	AVANDIA	1	ORAL	DATES OF AVANDIA USE COULD NOT BE CONFIRMED IN RECORDS REVIEWED	ROSIGLITAZONE MALEATE	DRUG15Q1.txt	DE	DIABETES MELLITUS	INDI15Q1.txt
103295713	10324790	20150223	2004/10/21	66	YR			M	MD	COUNTRY NOT SPECIFIED	2015Äê	1	PS	AVANDIA	1	ORAL	AVANDIA WAS NOT LISTED AMONG THE PATIENTS RECORDS REVIEWED.	ROSIGLITAZONE MALEATE	DRUG15Q1.txt	DE	DIABETES MELLITUS	INDI15Q1.txt
103296132	10324908	20150216	2002/5/31	67	YR			M	MD	COUNTRY NOT SPECIFIED	2015Äê	1	PS	AVANDIA	1	ORAL	AVANDIA WAS NOT LISTED AMONG THE PATIENTS RECORDS REVIEWED	ROSIGLITAZONE MALEATE	DRUG15Q1.txt	DE	DIABETES MELLITUS	INDI15Q1.txt
103298742	10325236	20150209	2008/5/29	83	YR			F	MD	COUNTRY NOT SPECIFIED	2015Äê	1	PS	AVANDIA	1	ORAL	DATES OF AVANDIA USE COULD NOT BE CONFIRMED IN RECORDS REVIEWED.	ROSIGLITAZONE MALEATE	DRUG15Q1.txt	DE	DIABETES MELLITUS	INDI15Q1.txt
103301855	10325376	20150203	2005/9/6	59	YR			M	MD	COUNTRY NOT SPECIFIED	2015Äê	1	PS	AVANDIA	1	ORAL	AVANDIA WAS NOT LISTED AMONG THE PATIENTS RECORDS REVIEWED	ROSIGLITAZONE MALEATE	DRUG15Q1.txt	DE	DIABETES MELLITUS	INDI15Q1.txt
103305791	10325461	20150224	2005/6/27	61	YR			M	MD	COUNTRY NOT SPECIFIED	2015Äê	1	PS	AVANDIA	1	ORAL	DATES OF AVANDIA USE COULD NOT BE CONFIRMED IN RECORDS REVIEWED.	ROSIGLITAZONE MALEATE	DRUG15Q1.txt	DE	DIABETES MELLITUS	INDI15Q1.txt
103308022	10325526	20150211	2006/7/17	51	YR			F	CN	COUNTRY NOT SPECIFIED	2015Äê	1	PS	AVANDIA	1	ORAL		ROSIGLITAZONE MALEATE	DRUG15Q1.txt	DE	DIABETES MELLITUS	INDI15Q1.txt
103308491	10325672	20150205	2008/6/5	63	YR			F	MD	COUNTRY NOT SPECIFIED	2015Äê	1	PS	AVANDIA	1	ORAL	AVANDIA WAS NOT LISTED AMONG THE PATIENTS RECORDS REVIEWED.	ROSIGLITAZONE MALEATE	DRUG15Q1.txt	DE	DIABETES MELLITUS	INDI15Q1.txt
103312501	10325820	20150216	2010/2/18	86	YR			F	CN	COUNTRY NOT SPECIFIED	2015Äê	1	PS	AVANDIA	1	ORAL	AVANDIA WAS NOT LISTED AMONG THE PATIENTS RECORDS REVIEWED	ROSIGLITAZONE MALEATE	DRUG15Q1.txt	DE	DIABETES MELLITUS	INDI15Q1.txt
103312941	10325848	20150226	2001/6/7	50	YR			F	MD	COUNTRY NOT SPECIFIED	2015Äê	1	PS	AVANDIA	1	ORAL	DATES OF AVANDIA USE COULD NOT BE CONFIRMED IN RECORDS REVIEWED.	ROSIGLITAZONE MALEATE	DRUG15Q1.txt	DE	DIABETES MELLITUS	INDI15Q1.txt
103313441	10325891	20150302	2006/8/16	69	YR			F	MD	COUNTRY NOT SPECIFIED	2015Äê	1	PS	AVANDIA	1	ORAL	DATES OF AVANDIA USE COULD NOT BE CONFIRMED IN RECORDS REVIEWED.	ROSIGLITAZONE MALEATE	DRUG15Q1.txt	DE	DIABETES MELLITUS	INDI15Q1.txt		200608			THER15Q1.txt
103316232	10326405	20150219	2006/12/19	74	YR			F	MD	COUNTRY NOT SPECIFIED	2015Äê	1	PS	AVANDIA	1	ORAL	DATES OF AVANDIA USE COULD NOT BE CONFIRMED IN RECORDS REVIEWED.	ROSIGLITAZONE MALEATE	DRUG15Q1.txt	DE	DIABETES MELLITUS	INDI15Q1.txt
103316343	10326888	20150205	2011/4/17	67	YR			M	MD	COUNTRY NOT SPECIFIED	2015Äê	1	PS	AVANDIA	1	ORAL	AVANDIA WAS NOT LISTED AMONG THE PATIENTS RECORDS REVIEWED.	ROSIGLITAZONE MALEATE	DRUG15Q1.txt	DE	DIABETES MELLITUS	INDI15Q1.txt
103317061	10327001	20150205	2005/7/3	53	YR	217.01	KG	M	MD	COUNTRY NOT SPECIFIED	2015Äê	1	PS	AVANDIA	1	ORAL		ROSIGLITAZONE MALEATE	DRUG15Q1.txt	HO	DIABETES MELLITUS	INDI15Q1.txt
103327943	10327003	20150201	2012/11/23	67	YR			F	CN	COUNTRY NOT SPECIFIED	2015Äê	1	PS	AVANDIA	1	ORAL	DATES OF AVANDIA USE COULD NOT BE CONFIRMED IN RECORDS REVIEWED.	ROSIGLITAZONE MALEATE	DRUG15Q1.txt	DE	DIABETES MELLITUS	INDI15Q1.txt
103328043	10327344	20140721		68	YR			F	CN	GB	2014Äê	1	PS	SIMVASTATIN	1	ORAL	40 MG, UNK	SIMVASTATIN	DRUG14Q3.txt	LT				201405			THER14Q3.txt
103328731	10327848	20140721		66	YR			F	OT	AU	2014Äê	1	PS	METFORMIN	1	UNKNOWN	3G DAILY	METFORMIN HYDROCHLORIDE	DRUG14Q3.txt	LT	PRODUCT USED FOR UNKNOWN INDICATION	INDI14Q3.txt
103335532	10327852	20140721	2014/6/3	46	YR			F	MD	CA	2014Äê	1	PS	PROLIA	1	UNKNOWN	60 MG, UNK	DENOSUMAB	DRUG14Q3.txt	DE	OSTEOPOROSIS POSTMENOPAUSAL	INDI14Q3.txt	2013/5/16				THER14Q3.txt	383
103336181	10328282	20140721	2006/6/29					M	MD	COUNTRY NOT SPECIFIED	2014Äê	1	PS	AVANDIA	1	ORAL		ROSIGLITAZONE MALEATE	DRUG14Q3.txt	DE	DIABETES MELLITUS	INDI14Q3.txt		2001			THER14Q3.txt
103340491	10328773	20140806	2004/8/23	50	YR			F	MD	COUNTRY NOT SPECIFIED	2014Äê	1	PS	AVANDIA	1	ORAL	DATES OF AVANDIA USE COULD NOT BE CONFIRMED IN RECORDS REVIEWED.	ROSIGLITAZONE MALEATE	DRUG14Q3.txt	DE	DIABETES MELLITUS	INDI14Q3.txt
103340961	10328997	20140721	2012/8/1	56	YR			M	LW	US	2014Äê	1	PS	ANDROGEL	1			TESTOSTERONE	DRUG14Q3.txt	DE	BLOOD TESTOSTERONE DECREASED	INDI14Q3.txt		201208			THER14Q3.txt
103341575	10329063	20140721				85	KG	M	CN	BR	2014Äê	1	PS	DIOVAN	1	ORAL	100 MG, DAILY (AS REPORTED)	VALSARTAN	DRUG14Q3.txt	DE	HYPERTENSION	INDI14Q3.txt
103343215	10329165	20200924		68	YR			M	MD	AU	2020Äê	1	PS	OCTREOTIDE	1	Subcutaneous	500 UG/HR UNK	OCTREOTIDE	DRUG20Q3.txt	HO	METASTATIC CARCINOID TUMOUR	INDI20Q3.txt					THER20Q3.txt
103347361	10329571	20140725		68	YR			F	CN	GB	2014Äê	1	PS	AMLODIPINE BESILATE	1		5 MG, UNK	AMLODIPINE BESYLATE	DRUG14Q3.txt	LT							THER14Q3.txt
103347621	10329613	20140829	2014/7/8	57	YR			F	OT	US	2014Äê	1	PS	MACITENTAN	1	ORAL	10 MG, QD	MACITENTAN	DRUG14Q3.txt	DE	PULMONARY ARTERIAL HYPERTENSION	INDI14Q3.txt	2014/4/8	2014			THER14Q3.txt	91
103348301	10329874	20140721						F	OT	US	2014Äê	1	PS	AVANDIA	1	ORAL		ROSIGLITAZONE MALEATE	DRUG14Q3.txt	DE	DIABETES MELLITUS	INDI14Q3.txt
103353842	10330185	20161215		7	YR	13	KG	F	OT	US	2016Äê	1	PS	TRACLEER	1	Oral	28.125 MG, BID	BOSENTAN	DRUG16Q4.txt	DE	PULMONARY ARTERIAL HYPERTENSION	INDI16Q4.txt	2011/10/3				THER16Q4.txt
103353982	10330579	20140722		68	YR			F	CN	GB	2014Äê	1	PS	AMLODIPINE	1			AMLODIPINE BESYLATE	DRUG14Q3.txt	LT	PRODUCT USED FOR UNKNOWN INDICATION	INDI14Q3.txt					THER14Q3.txt
103359012	10330802	20140918	2013/5/29	69	YR			M	OT	GB	2014Äê	1	PS	CARBOPLATIN	1	INTRAVENOUS	INTRAVENOUS (NOT OTHERWISE SPECIFIED)	CARBOPLATIN	DRUG14Q3.txt	DE	NON-SMALL CELL LUNG CANCER STAGE IV	INDI14Q3.txt	2013/5/29				THER14Q3.txt	0
103373561	10330849	20140721	2014/7/13	58	YR	62.2	KG	M	MD	US	2014Äê	3	PS	CISPLATIN	1			CISPLATIN	DRUG14Q3.txt	DE				20140627			THER14Q3.txt
103377222	10331250	20140721	2014/7/12	67	YR	62	KG	M		US	2014Äê	1	PS	DOXORUBICIN HYDROCHLORIDE	1			DOXORUBICIN HYDROCHLORIDE	DRUG14Q3.txt	DE
103378241	10331294	20140721	2014/7/8	38	YR	106.7	KG	F		CA	2014Äê	1	PS	CYTARABINE	1			CYTARABINE	DRUG14Q3.txt					20140701			THER14Q3.txt
103378621	10331344	20140722						M	MD	IN	2014Äê	1	PS	JAKAFI	1	ORAL	20 MG, BID	RUXOLITINIB	DRUG14Q3.txt	DE	MYELOFIBROSIS	INDI14Q3.txt	2014/6/27				THER14Q3.txt
103379181	10331623	20140811	2014/7/8	62	YR	82.63	KG	M	CN	US	2014Äê	1	PS	DIANEAL LOW CALCIUM PERITONEAL DIALYSIS SOLUTION WITH DEXTROSE	1	INTRAPERITONEAL		CALCIUM CHLORIDE DEXTROSE MAGNESIUM CHLORIDE SODIUM CHLORIDE SODIUM LACTATE	DRUG14Q3.txt	HO	PERITONEAL DIALYSIS	INDI14Q3.txt					THER14Q3.txt
103383081	10331634	20140804	2014/7/8					M	OT	US	2014Äê	1	PS	DIANEAL LOW CALCIUM PERITONEAL DIALYSIS SOLUTION WITH DEXTROSE	1	INTRAPERITONEAL		CALCIUM CHLORIDE DEXTROSE MAGNESIUM CHLORIDE SODIUM CHLORIDE SODIUM LACTATE	DRUG14Q3.txt	DE	PERITONEAL DIALYSIS	INDI14Q3.txt
103391562	10331706	20140722	2014/3/5	30	YR			M	MD	SE	2014Äê	1	PS	XELODA	1	ORAL	2+0+2	CAPECITABINE	DRUG14Q3.txt	DE	PRODUCT USED FOR UNKNOWN INDICATION	INDI14Q3.txt	2014/2/13	20140227			THER14Q3.txt	20
103394722	10332794	20181214		39	YR			F	OT	TR	2018Äê	1	PS	BETAMETHASONE	1	Intramuscular	12 MILLIGRAM DAILY;	BETAMETHASONE	DRUG18Q4.txt	HO
103396732	10332804	20140924		47	YR	44	KG	M	MD	JP	2014Äê	1	PS	BETAFERON	1	SUBCUTANEOUS	8 MIU, QOD	INTERFERON BETA 1B	DRUG14Q3.txt	DE	MULTIPLE SCLEROSIS	INDI14Q3.txt		20140711			THER14Q3.txt
103399121	10332873	20140722						F	OT	AU	2014Äê	1	PS	PIPERACILLIN AND TAZOBACTAM	1			PIPERACILLIN SODIUM TAZOBACTAM SODIUM	DRUG14Q3.txt	DE
103400521	10333553	20140825	2014/7/11	47	YR	72	KG	F	MD	DE	2014Äê	1	PS	BEVACIZUMAB	1	INTRAVENOUS	LAST DOSE PRIOR TO SAE 04/JUL/2014	BEVACIZUMAB	DRUG14Q3.txt	LT	OVARIAN CANCER	INDI14Q3.txt	2012/12/27	20140814			THER14Q3.txt	561
103401391	10333618	20140723		68	YR			F	CN	GB	2014Äê	1	PS	AMLODIPINE	1			AMLODIPINE BESYLATE	DRUG14Q3.txt	LT	PRODUCT USED FOR UNKNOWN INDICATION	INDI14Q3.txt					THER14Q3.txt
103404491	10334049	20140723		68	YR			F	OT	GB	2014Äê	1	PS	SIMVASTATIN	1	UNKNOWN		SIMVASTATIN	DRUG14Q3.txt	LT	PRODUCT USED FOR UNKNOWN INDICATION	INDI14Q3.txt		201405			THER14Q3.txt
103406241	10334096	20140718	2013/7/1					M		US	2014Äê	1	PS	DELFLEX	1		UNKNOWN	CALCIUM CHLORIDE DEXTROSE MONOHYDRATE MAGNESIUM CHLORIDE SODIUM CHLORIDE SODIUM LACTATE	DRUG14Q3.txt	DE	PERITONEAL DIALYSIS	INDI14Q3.txt
103408061	10334157	20140923		42	YR			F	OT	US	2014Äê	2	PS	MULTIHANCE	1			GADOBENATE DIMEGLUMINE	DRUG14Q3.txt	DE	NUCLEAR MAGNETIC RESONANCE IMAGING SPINAL	INDI14Q3.txt	2014/7/18	20140718			THER14Q3.txt
103408311	10334321	20181026		76	YR			M	OT	JP	2018Äê	1	PS	TASIGNA	1	Oral	400 MG, BID	NILOTINIB	DRUG18Q4.txt	HO	CHRONIC MYELOID LEUKAEMIA	INDI18Q4.txt	2009/3/24	20090826			THER18Q4.txt
103408652	10334736	20140722		88	YR	81.6462	LBS	M		US	2014Äê	1	PS	NARCAN	1	INTRAVENOUS	.4 MG OR 1 MG ONCE BY IV	NALOXONE HYDROCHLORIDE	DRUG14Q3.txt	DE	RESPIRATORY DISORDER	INDI14Q3.txt	2014/2/3				THER14Q3.txt
103413091	10334762	20140723						F	OT	GB	2014Äê	1	PS	DONEPEZIL	1	ORAL		DONEPEZIL	DRUG14Q3.txt	LT	DEMENTIA	INDI14Q3.txt		20140624			THER14Q3.txt
103414193	10334830	20140723	2013/7/28	61	YR			F	CN	TN	2014Äê	1	PS	PLAVIX	1	ORAL	75/D	CLOPIDOGREL BISULFATE	DRUG14Q3.txt	DE	CORONARY ARTERY DISEASE	INDI14Q3.txt	2013/7/13	20130728			THER14Q3.txt	15
103415391	10335384	20140723		58	YR	46	KG	M	CN	BR	2014Äê	1	PS	NEXAVAR	1	ORAL	2 DF, BID	SORAFENIB	DRUG14Q3.txt	DE	HEPATIC CANCER	INDI14Q3.txt		201402			THER14Q3.txt
103415651	10335398	20140813	2014/7/13	61	YR			F	CN	US	2014Äê	1	PS	DIANEAL LOW CALCIUM PERITONEAL DIALYSIS SOLUTION WITH DEXTROSE	1	INTRAPERITONEAL	2 BAGS	CALCIUM CHLORIDE DEXTROSE MAGNESIUM CHLORIDE SODIUM CHLORIDE SODIUM LACTATE	DRUG14Q3.txt	DE	PERITONEAL DIALYSIS	INDI14Q3.txt		20140713			THER14Q3.txt
103416692	10335901	20140801	2009/12/29	64	YR	85	KG	M	PH	GB	2014Äê	1	PS	AMOXICILLIN W CLAVULANIC ACID	1	ORAL	3 DOSAGE FORMS DAILY; 250/125MG	AMOXICILLIN CLAVULANIC ACID	DRUG14Q3.txt	DE	LOWER RESPIRATORY TRACT INFECTION	INDI14Q3.txt	2009/11/16	20091123			THER14Q3.txt	43
103418162	10337356	20140723		68	YR			F	OT	GB	2014Äê	1	PS	AMLODIPINE	1			AMLODIPINE BESYLATE	DRUG14Q3.txt	LT							THER14Q3.txt
103418883	10337722	20140822	2014/5/1	59	YR			M	MD	US	2014Äê	1	PS	TECFIDERA	1	ORAL		DIMETHYL FUMARATE	DRUG14Q3.txt	HO	MULTIPLE SCLEROSIS	INDI14Q3.txt	2013/9/6	20130912			THER14Q3.txt	237
103429273	10337824	20140722	2009/12/29	64	YR			M	PH	GB	2014Äê	1	PS	CO AMOXICLAV	1	ORAL	3 DOSAGE FORMS (1 DOSAGE FORMS, 250/125 MG), ORAL	AMOXICILLIN CLAVULANIC ACID	DRUG14Q3.txt	DE	LOWER RESPIRATORY TRACT INFECTION	INDI14Q3.txt	2009/11/16	20091123			THER14Q3.txt	43
103433672	10337862	20140722	2014/1/7	66	YR	70.7	KG	F	OT	CN	2014Äê	1	PS	CEFUROXIME CEFUROXIME UNKNOWN	1	INTRAVENOUS		CEFUROXIME	DRUG14Q3.txt	DE	LUNG INFECTION	INDI14Q3.txt	2014/1/6	20140107			THER14Q3.txt	1
103435612	10337918	20140722		38	YR	70	KG	F	CN	IL	2014Äê	1	PS	REMODULIN	1	SUBCUTANEOUS		TREPROSTINIL	DRUG14Q3.txt	DE	PULMONARY ARTERIAL HYPERTENSION	INDI14Q3.txt					THER14Q3.txt
103435772	10338308	20140724	2014/5/1	78	YR			F	CN	US	2014Äê	1	PS	SYMBICORT	1	INHALATION		BUDESONIDE FORMOTEROL FUMARATE DIHYDRATE	DRUG14Q3.txt	DE	CHRONIC OBSTRUCTIVE PULMONARY DISEASE	INDI14Q3.txt	2014/5/1				THER14Q3.txt	0
103436662	10339156	20141016						M	MD	US	2014Äê	1	PS	AVANDIA	1	ORAL	4 MG, QD	ROSIGLITAZONE MALEATE	DRUG14Q4.txt	DE	DIABETES MELLITUS	INDI14Q4.txt		200307			THER14Q4.txt
103438471	10339472	20140724	2014/7/3					M	MD	EG	2014Äê	1	PS	CLEXANE	1	UNKNOWN	STRENGTH:60	ENOXAPARIN SODIUM	DRUG14Q3.txt	OT	PROPHYLAXIS	INDI14Q3.txt
103438681	10339673	20140724		53	YR	68.2	KG	F	OT	US	2014Äê	1	PS	AVANDIA	1	ORAL	8MG UNKNOWN	ROSIGLITAZONE MALEATE	DRUG14Q3.txt	DE	TYPE 2 DIABETES MELLITUS	INDI14Q3.txt		20060612			THER14Q3.txt
103441001	10339912	20140722						F	OT	GB	2014Äê	1	PS	DONEPEZIL	1	ORAL		DONEPEZIL	DRUG14Q3.txt	LT	DEMENTIA	INDI14Q3.txt		20140624			THER14Q3.txt
103441332	10340052	20140724						F	CN	GB	2014Äê	1	PS	DONEPEZIL UNKNOWN	1	ORAL	10 MG, DAILY	DONEPEZIL	DRUG14Q3.txt	LT	DEMENTIA	INDI14Q3.txt		20140624			THER14Q3.txt
103445502	10340139	20140724		81	YR			M	CN	US	2014Äê	1	PS	TUDORZA PRESSAIR	1			ACLIDINIUM BROMIDE	DRUG14Q3.txt	DE							THER14Q3.txt
103448042	10340449	20140724		60	YR			M	CN	FR	2014Äê	1	PS	CIALIS	1	UNKNOWN		TADALAFIL	DRUG14Q3.txt	LT	PRODUCT USED FOR UNKNOWN INDICATION	INDI14Q3.txt
103451512	10340624	20140722	2014/7/8	76	YR	51.7	KG	F	OT	US	2014Äê	1	PS	TYVASO	1	INHALATION		TREPROSTINIL	DRUG14Q3.txt	DE	COR PULMONALE CHRONIC	INDI14Q3.txt	2012/11/29				THER14Q3.txt	586
103457211	10340806	20140722		48	YR	85	KG	F	OT	AU	2014Äê	1	PS	MIRTAZAPINE	1			MIRTAZAPINE	DRUG14Q3.txt	OT	PRODUCT USED FOR UNKNOWN INDICATION	INDI14Q3.txt
103461571	10340831	20140724	2014/5/12	41	YR			F	CN	US	2014Äê	1	PS	DIANEAL LOW CALCIUM PERITONEAL DIALYSIS SOLUTION WITH DEXTROSE	1	INTRAPERITONEAL		CALCIUM CHLORIDE DEXTROSE MAGNESIUM CHLORIDE SODIUM CHLORIDE SODIUM LACTATE	DRUG14Q3.txt	HO	PERITONEAL DIALYSIS	INDI14Q3.txt
103462061	10340865	20140729	2014/6/20	61	YR	68	KG	F	MD	IT	2014Äê	1	PS	CARBOPLATINO TEVA	1	INTRAVENOUS	500 MILLIGRAM DAILY;	CARBOPLATIN	DRUG14Q3.txt	OT	OVARIAN CANCER STAGE IV	INDI14Q3.txt	2014/6/20	20140620			THER14Q3.txt	0
103464622	10341309	20140725						M	CN	BR	2014Äê	1	PS	AVASTIN	1	UNKNOWN		BEVACIZUMAB	DRUG14Q3.txt	DE	GLIOBLASTOMA MULTIFORME	INDI14Q3.txt
103466781	10341419	20150121	2014/7/8	29	YR			F	MD	US	2015Äê	1	PS	TYSABRI	1	INTRAVENOUS		NATALIZUMAB	DRUG15Q1.txt	DE	MULTIPLE SCLEROSIS	INDI15Q1.txt	2011/9/7	20120711			THER15Q1.txt	1035
103472421	10341539	20140724	2014/7/7	38	YR	106.7	KG	F		COUNTRY NOT SPECIFIED	2014Äê	1	PS	CYTARABINE	1			CYTARABINE	DRUG14Q3.txt					20140701			THER14Q3.txt
103474221	10341565	20140724	2014/7/14	86	YR	100	KG	M	PH	US	2014Äê	1	PS	VANCOMYCIN	1	INTRAVENOUS		VANCOMYCIN	DRUG14Q3.txt	DE	OSTEOMYELITIS	INDI14Q3.txt	2014/7/14	20140714			THER14Q3.txt	0
103475731	10341669	20150123	2014/6/30					F	MD	US	2015Äê	1	PS	REMODULIN	1	INTRAVENOUS DRIP	90 NG/KG/MIN AT A FREQUENCY OF 0.44ML/HR, IV DRP	TREPROSTINIL	DRUG15Q1.txt	HO	PULMONARY HYPERTENSION	INDI15Q1.txt	2010/1/23				THER15Q1.txt	1619
103476522	10341816	20160720	2013/3/21	67	YR			M	CN	US	2016Äê	1	PS	ULTRAM ER	1	Unknown		TRAMADOL HYDROCHLORIDE	DRUG16Q3.txt	LT	PRODUCT USED FOR UNKNOWN INDICATION	INDI16Q3.txt
103477532	10341888	20141017						M	CN	US	2014Äê	1	PS	XTANDI	1	ORAL		ENZALUTAMIDE	DRUG14Q4.txt	DE	PROSTATE CANCER	INDI14Q4.txt
103482681	10342927	20140923	2014/7/5	65	YR			M	MD	IT	2014Äê	1	PS	SUTENT	1	ORAL	50 MG, DAILY	SUNITINIB MALATE	DRUG14Q3.txt	DE	RENAL NEOPLASM	INDI14Q3.txt	2014/6/5	20140704			THER14Q3.txt	30
103483641	10343367	20140808	2014/7/21	87	YR			M	CN	US	2014Äê	1	PS	PROVENGE	1	INTRAVENOUS	250 ML, SINGLE	SIPULEUCEL T	DRUG14Q3.txt	DE	PROSTATE CANCER METASTATIC	INDI14Q3.txt	2014/6/20	20140620			THER14Q3.txt	31
103484152	10343561	20140725						M	MD	US	2014Äê	1	PS	AVANDIA	1	ORAL	8MG PER DAY	ROSIGLITAZONE MALEATE	DRUG14Q3.txt	DE	DIABETES MELLITUS	INDI14Q3.txt		200705			THER14Q3.txt
103487221	10343577	20140923		84	YR			F	CN	CA	2014Äê	1	PS	SEROQUEL	1	ORAL		QUETIAPINE FUMARATE	DRUG14Q3.txt	DE
103487383	10343666	20140808	2014/7/2	39	YR	70	KG	F	MD	CH	2014Äê	1	PS	ESOMEP	1	INTRAVENOUS BOLUS		ESOMEPRAZOLE	DRUG14Q3.txt	LT
103487992	10343847	20140726	2014/7/9	78	YR			M	CN	COUNTRY NOT SPECIFIED	2014Äê	1	PS	HUMIRA	1	SUBCUTANEOUS		ADALIMUMAB	DRUG14Q3.txt	DE	COLITIS ULCERATIVE	INDI14Q3.txt					THER14Q3.txt
103490011	10343868	20140725	2014/7/7	51	YR	160	KG	M	OT	US	2014Äê	1	PS	ADENOSINE	1	INTRAVENOUS		ADENOSINE	DRUG14Q3.txt	DE	UNEVALUABLE EVENT	INDI14Q3.txt	2014/7/8				THER14Q3.txt
103490732	10344100	20140724		0.166666667	MON			F		FR	2014Äê	1	PS	CHLORHYDRATE DE PROPRANOLOL PIERRE FABRE DERMATOLOGIE PROPRANOLOL ORAL SOLUTION	1	ORAL		PROPRANOLOL HYDROCHLORIDE	DRUG14Q3.txt	DE	HAEMANGIOMA	INDI14Q3.txt	2013/3/1	20130306	6	DAY	THER14Q3.txt
103492163	10344133	20140804		64	YR			F	MD	IN	2014Äê	1	PS	TENECTEPLASE	1	UNKNOWN		TENECTEPLASE	DRUG14Q3.txt	DE	ACUTE MYOCARDIAL INFARCTION	INDI14Q3.txt
103498384	10344550	20140903	2014/7/20	84	YR	65.31	KG	M	OT	US	2014Äê	1	PS	ALISKIREN	1	ORAL	UNK	ALISKIREN	DRUG14Q3.txt	DE	CARDIAC FAILURE	INDI14Q3.txt	2011/9/21	20140719			THER14Q3.txt	1033
103500261	10344804	20140819						M	CN	US	2014Äê	1	PS	DURAGESIC	1	TRANSDERMAL		FENTANYL	DRUG14Q3.txt	LT	PRODUCT USED FOR UNKNOWN INDICATION	INDI14Q3.txt
103501171	10345151	20141109		75	YR			M	OT	IL	2014Äê	1	PS	VIAGRA	1	ORAL	A PILL	SILDENAFIL CITRATE	DRUG14Q4.txt	DE	ERECTILE DYSFUNCTION	INDI14Q4.txt
103511452	10345721	20140728						M	MD	US	2014Äê	1	PS	AVANDIA	1	ORAL	8MG PER DAY	ROSIGLITAZONE MALEATE	DRUG14Q3.txt	HO	DIABETES MELLITUS	INDI14Q3.txt		20080220			THER14Q3.txt
103511604	10346157	20140728	2014/3/28	54	YR			M	CN	TN	2014Äê	1	PS	PLAVIX	1	ORAL	DOSE:75/D	CLOPIDOGREL BISULFATE	DRUG14Q3.txt	DE	MYOCARDIAL INFARCTION	INDI14Q3.txt	2014/3/16	20140328			THER14Q3.txt	12
103511862	10346206	20140728						F	MD	US	2014Äê	1	PS	BRILINTA	1	ORAL		TICAGRELOR	DRUG14Q3.txt	DE	STENT PLACEMENT	INDI14Q3.txt
103529762	10346462	20140729	2009/12/17	66	YR	57.06	KG	F	MD	JP	2014Äê	1	PS	OMALIZUMAB	1	SUBCUTANEOUS	150 MG, 1/MONTH	OMALIZUMAB	DRUG14Q3.txt	DE	ASTHMA	INDI14Q3.txt	2009/7/2	20100114			THER14Q3.txt	168
103531972	10346678	20140729		40	YR			F	CN	US	2014Äê	1	PS	TYSABRI	1	INTRAVENOUS		NATALIZUMAB	DRUG14Q3.txt	OT	MULTIPLE SCLEROSIS	INDI14Q3.txt		1997			THER14Q3.txt
103536351	10347242	20140728	2014/7/18	42	YR	138	KG	F	OT	US	2014Äê	1	PS	MULTIHANCE	1	INTRAVENOUS		GADOBENATE DIMEGLUMINE	DRUG14Q3.txt	LT	NUCLEAR MAGNETIC RESONANCE IMAGING	INDI14Q3.txt	2014/7/18	20140718			THER14Q3.txt	0
103536361	10347422	20140729		70	YR			M	PH	JP	2014Äê	1	PS	LYRICA	1	ORAL	25 MG, DAILY (DAY OF A DIALYSIS TREATMENT)	PREGABALIN	DRUG14Q3.txt	OT
103539363	10347573	20140729	2014/6/10	71	YR			F	CN	COUNTRY NOT SPECIFIED	2014Äê	1	PS	EXFORGE HCT	1	ORAL	1 DF DAILY IN THE MORNING	AMLODIPINE BESYLATE HYDROCHLOROTHIAZIDE VALSARTAN	DRUG14Q3.txt	DE	HYPERTENSION	INDI14Q3.txt		20140609			THER14Q3.txt
103542813	10347652	20140807		77	YR	43.13	KG	F	MD	COUNTRY NOT SPECIFIED	2014Äê	1	PS	HUMIRA	1	SUBCUTANEOUS		ADALIMUMAB	DRUG14Q3.txt	DE	RHEUMATOID ARTHRITIS	INDI14Q3.txt		201406			THER14Q3.txt
103546021	10347753	20140729	2014/6/20					M	OT	US	2014Äê	1	PS	DIANEAL LOW CALCIUM PERITONEAL DIALYSIS SOLUTION WITH DEXTROSE	1	INTRAPERITONEAL		CALCIUM CHLORIDE DEXTROSE MAGNESIUM CHLORIDE SODIUM CHLORIDE SODIUM LACTATE	DRUG14Q3.txt	DE	PERITONEAL DIALYSIS	INDI14Q3.txt
103547705	10348268	20140729		59	YR			M	OT	IN	2014Äê	1	PS	VOTRIENT	1	UNKNOWN	400MG PER DAY	PAZOPANIB HYDROCHLORIDE	DRUG14Q3.txt	DE	RENAL CELL CARCINOMA	INDI14Q3.txt
103554322	10348364	20140729		68	YR			F	CN	GB	2014Äê	1	PS	SIMVASTATIN	1			SIMVASTATIN	DRUG14Q3.txt	LT				201405			THER14Q3.txt
1035562011	10348415	20140806	2014/7/2	39	YR	70	KG	F	MD	CH	2014Äê	1	PS	TAZOBAC	1	INTRAVENOUS DRIP	4.5 G, 3X/DAY	PIPERACILLIN SODIUM TAZOBACTAM SODIUM	DRUG14Q3.txt	LT	PNEUMONIA	INDI14Q3.txt
103556712	10348722	20140729	2014/7/2	39	YR	70	KG	F	OT	CH	2014Äê	1	PS	TOBI	1	INHALATION	300 MG, BID	TOBRAMYCIN	DRUG14Q3.txt	LT	RESPIRATORY DISORDER	INDI14Q3.txt	2014/7/1				THER14Q3.txt	1
103569201	10348738	20140819	2014/6/16	58	YR	44	KG	M	OT	JP	2014Äê	1	PS	ABRAXANE	1	INTRAVENOUS DRIP	145 MILLIGRAM	PACLITAXEL	DRUG14Q3.txt	DE	MALIGNANT NEOPLASM OF UNKNOWN PRIMARY SITE	INDI14Q3.txt	2014/6/16	20140630			THER14Q3.txt	0
103569302	10348799	20140731		68	YR			F		GB	2014Äê	1	PS	SIMVASTATIN	1			SIMVASTATIN	DRUG14Q3.txt	LT	PRODUCT USED FOR UNKNOWN INDICATION	INDI14Q3.txt		201405			THER14Q3.txt
103573981	10349001	20140729						F	CN	US	2014Äê	1	PS	PROAIR HFA	1	INHALATION	2 PUFFS	ALBUTEROL SULFATE	DRUG14Q3.txt	HO	CHRONIC OBSTRUCTIVE PULMONARY DISEASE	INDI14Q3.txt		201403			THER14Q3.txt
103574812	10349073	20150212	2014/6/22	52	YR			F	CN	US	2015Äê	1	PS	LETAIRIS	1	UNKNOWN	5 MG, QD	AMBRISENTAN	DRUG15Q1.txt	HO	PULMONARY ARTERIAL HYPERTENSION	INDI15Q1.txt	2013/10/10				THER15Q1.txt	255
103574901	10349216	20150626	2013/2/15	83	YR			F	MD	DE	2015Äê	1	PS	LACOSAMIDE	1	Intravenous (not otherwise specified)	200 MG, UNK	LACOSAMIDE	DRUG15Q2.txt	LT	SEIZURE	INDI15Q2.txt	2013/2/15				THER15Q2.txt	0
103575001	10349838	20150820		63	YR			M	OT	COUNTRY NOT SPECIFIED	2015Äê	3	PS	DICLOFENAC	1	Intramuscular	UNK UKN, UNK	DICLOFENAC	DRUG15Q3.txt	DE	MUSCULOSKELETAL PAIN	INDI15Q3.txt	2014/7/11				THER15Q3.txt
103575043	10350026	20140728		66	YR			M	MD	US	2014Äê	1	PS	ANGIOMAX	1			BIVALIRUDIN	DRUG14Q3.txt	DE	PERCUTANEOUS CORONARY INTERVENTION	INDI14Q3.txt
103575191	10350117	20140730	2014/7/21	96	YR			F	CN	LB	2014Äê	1	PS	NOVOSEVEN	1	INTRAVENOUS	90 MCG/KG	COAGULATION FACTOR VIIA RECOMBINANT HUMAN	DRUG14Q3.txt	DE	ACQUIRED HAEMOPHILIA	INDI14Q3.txt
103578413	10351145	20140806	2014/7/9	62	YR			M	CN	US	2014Äê	1	PS	DIANEAL LOW CALCIUM PERITONEAL DIALYSIS SOLUTION WITH DEXTROSE	1	INTRAPERITONEAL	3 BAGS	CALCIUM CHLORIDE DEXTROSE MAGNESIUM CHLORIDE SODIUM CHLORIDE SODIUM LACTATE	DRUG14Q3.txt	DE	PERITONEAL DIALYSIS	INDI14Q3.txt		20140712			THER14Q3.txt
103578442	10351160	20140819	2014/4/30	65	YR			M	OT	GB	2014Äê	1	PS	CLOZARIL	1	ORAL	UKN	CLOZAPINE	DRUG14Q3.txt	DE	SCHIZOPHRENIA	INDI14Q3.txt	2007/12/17	20140715			THER14Q3.txt	2326
103578841	10351186	20140808	2014/7/2	51	YR			F	CN	US	2014Äê	1	PS	DIANEAL LOW CALCIUM PERITONEAL DIALYSIS SOLUTION WITH DEXTROSE	1	INTRAPERITONEAL		CALCIUM CHLORIDE DEXTROSE MAGNESIUM CHLORIDE SODIUM CHLORIDE SODIUM LACTATE	DRUG14Q3.txt	DE	PERITONEAL DIALYSIS	INDI14Q3.txt		20140702			THER14Q3.txt
103579342	10352976	20161018	2013/9/1	84	YR	81.72	KG	F	CN	US	2016Äê	1	PS	SYNTHROID	1	Oral		LEVOTHYROXINE SODIUM	DRUG16Q4.txt	HO	HYPOTHYROIDISM	INDI16Q4.txt	2013/9/1	20141031			THER16Q4.txt	0
103583521	10353197	20140730	2005/6/8	50	YR			M	MD	COUNTRY NOT SPECIFIED	2014Äê	1	PS	AVANDIA	1	ORAL	AVANDIA WAS NOT LISTED AMONG THE PATIENT'S ADMISSION/DISCHARGE RECORDS.	ROSIGLITAZONE MALEATE	DRUG14Q3.txt	DE	DIABETES MELLITUS	INDI14Q3.txt
103584142	10353635	20140731		68	YR			F	OT	GB	2014Äê	1	PS	AMLODIPINE	1	UNKNOWN	5 MG, UNK	AMLODIPINE BESYLATE	DRUG14Q3.txt	LT	PRODUCT USED FOR UNKNOWN INDICATION	INDI14Q3.txt					THER14Q3.txt
103584571	10353636	20140731		68	YR			F		GB	2014Äê	1	PS	AMLODIPINE	1	UNKNOWN		AMLODIPINE BESYLATE	DRUG14Q3.txt	LT	PRODUCT USED FOR UNKNOWN INDICATION	INDI14Q3.txt					THER14Q3.txt
103584862	10353936	20161220		71	YR			F	PH	CN	2016Äê	1	PS	AVELOX	1		0.4 G, QD	MOXIFLOXACIN HYDROCHLORIDE	DRUG16Q4.txt	DE	LUNG INFECTION	INDI16Q4.txt
103585212	10354281	20140829		76	YR			M	CN	US	2014Äê	1	PS	LANTUS	1		START DATE: 5 YEARS?DOSE: 57 UNITS AT BEDTIME AND 15 UNITS IN MORNING	INSULIN GLARGINE	DRUG14Q3.txt	HO	TYPE 2 DIABETES MELLITUS	INDI14Q3.txt
103591953	10354602	20140731	2014/7/11					F	MD	SE	2014Äê	1	PS	PROPAVAN	1	UNKNOWN		PROPIOMAZINE	DRUG14Q3.txt	DE			2014/6/19	20140711			THER14Q3.txt	22
103593461	10354770	20141204						M	CN	US	2014Äê	1	PS	DIANEAL LOW CALCIUM PERITONEAL DIALYSIS SOLUTION WITH DEXTROSE	1	INTRAPERITONEAL		CALCIUM CHLORIDE DEXTROSE MAGNESIUM CHLORIDE SODIUM CHLORIDE SODIUM LACTATE	DRUG14Q4.txt	DE	CHRONIC KIDNEY DISEASE	INDI14Q4.txt		20141031			THER14Q4.txt
103597241	10355432	20140731		60	YR			M	MD	ES	2014Äê	1	PS	HUMIRA	1	SUBCUTANEOUS		ADALIMUMAB	DRUG14Q3.txt	HO	CROHN'S DISEASE	INDI14Q3.txt	2013/12/12	20131212			THER14Q3.txt
103597751	10355620	20150303	2014/7/18	63	YR			F	PH	US	2015Äê	1	PS	VENTAVIS	1	INHALATION	5 MCG, 6-9 X DAILY	ILOPROST	DRUG15Q1.txt	DE	PULMONARY HYPERTENSION	INDI15Q1.txt	2014/6/17	20150206			THER15Q1.txt	31
103600311	10355671	20140731	2014/7/15					F	OT	US	2014Äê	1	PS	DIANEAL LOW CALCIUM PERITONEAL DIALYSIS SOLUTION WITH DEXTROSE	1	INTRAPERITONEAL		CALCIUM CHLORIDE DEXTROSE MAGNESIUM CHLORIDE SODIUM CHLORIDE SODIUM LACTATE	DRUG14Q3.txt	DE	PERITONEAL DIALYSIS	INDI14Q3.txt		20140715			THER14Q3.txt
103600762	10356920	20140801	2014/5/2	55	YR			M	CN	TN	2014Äê	1	PS	PLAVIX	1	ORAL	DOSE: 75	CLOPIDOGREL BISULFATE	DRUG14Q3.txt	DE	MYOCARDIAL INFARCTION	INDI14Q3.txt	2013/7/11	201404			THER14Q3.txt	295
103601261	10356930	20140919						M	OT	IE	2014Äê	1	PS	XEPLION	1	INTRAMUSCULAR		PALIPERIDONE PALMITATE	DRUG14Q3.txt	HO	SCHIZOPHRENIA	INDI14Q3.txt
103601971	10357398	20140801		68	YR			F	CN	GB	2014Äê	1	PS	AMLODIPINE BESYLATE	1	UNKNOWN	5 MG, UNKNOWN	AMLODIPINE BESYLATE	DRUG14Q3.txt	LT	PRODUCT USED FOR UNKNOWN INDICATION	INDI14Q3.txt					THER14Q3.txt
103604562	10357481	20140811	2014/7/8					F	OT	US	2014Äê	1	PS	DIANEAL LOW CALCIUM PERITONEAL DIALYSIS SOLUTION WITH DEXTROSE	1	INTRAPERITONEAL		CALCIUM CHLORIDE DEXTROSE MAGNESIUM CHLORIDE SODIUM CHLORIDE SODIUM LACTATE	DRUG14Q3.txt	DE	PERITONEAL DIALYSIS	INDI14Q3.txt		20140708			THER14Q3.txt
103607081	10357490	20140801	2014/1/2					M	OT	PH	2014Äê	1	PS	DIANEAL PD 2 PERITONEAL DIALYSIS SOLUTION WITH DEXTROSE	1	INTRAPERITONEAL		CALCIUM CHLORIDE DEXTROSE MAGNESIUM CHLORIDE SODIUM CHLORIDE SODIUM LACTATE	DRUG14Q3.txt	DE	PERITONEAL DIALYSIS	INDI14Q3.txt
103607431	10357500	20140801	2014/3/17	49	YR			M	CN	PH	2014Äê	1	PS	DIANEAL PD 2 PERITONEAL DIALYSIS SOLUTION WITH DEXTROSE	1	INTRAPERITONEAL		CALCIUM CHLORIDE DEXTROSE MAGNESIUM CHLORIDE SODIUM CHLORIDE SODIUM LACTATE	DRUG14Q3.txt	DE	PERITONEAL DIALYSIS	INDI14Q3.txt	2011/5/10				THER14Q3.txt	1042
103609132	10357504	20141015	2014/9/21					M	CN	US	2014Äê	1	PS	DIANEAL LOW CALCIUM PERITONEAL DIALYSIS SOLUTION WITH DEXTROSE	1	INTRAPERITONEAL		CALCIUM CHLORIDE DEXTROSE MAGNESIUM CHLORIDE SODIUM CHLORIDE SODIUM LACTATE	DRUG14Q4.txt	DE	CHRONIC KIDNEY DISEASE	INDI14Q4.txt		20140921			THER14Q4.txt
103611152	10357519	20140801	2014/6/3	79	YR			F	CN	PH	2014Äê	1	PS	DIANEAL PD 2 PERITONEAL DIALYSIS SOLUTION WITH DEXTROSE	1	INTRAPERITONEAL		CALCIUM CHLORIDE DEXTROSE MAGNESIUM CHLORIDE SODIUM CHLORIDE SODIUM LACTATE	DRUG14Q3.txt	DE	PERITONEAL DIALYSIS	INDI14Q3.txt	2013/8/27				THER14Q3.txt	280
103612067	10357841	20140820				126.8	KG	M	OT	US	2014Äê	1	PS	AVANDAMET	1	ORAL		METFORMIN HYDROCHLORIDE ROSIGLITAZONE MALEATE	DRUG14Q3.txt	DE	TYPE 2 DIABETES MELLITUS	INDI14Q3.txt		200705			THER14Q3.txt
103617782	10357844	20140801						M	MD	US	2014Äê	1	PS	AVANDIA	1		4MG PER DAY	ROSIGLITAZONE MALEATE	DRUG14Q3.txt	DE	DIABETES MELLITUS	INDI14Q3.txt	1999/11/29	20071225			THER14Q3.txt
103623172	10357884	20140801				127.3	KG	M	PH	US	2014Äê	1	PS	AVANDIA	1	ORAL	4MG PER DAY	ROSIGLITAZONE MALEATE	DRUG14Q3.txt	HO	DIABETES MELLITUS	INDI14Q3.txt
103623991	10357934	20141202	2014/7/26	46	YR			F	CN	IN	2014Äê	1	PS	SUPACEF	1	UNKNOWN	TEST DOSE OF 1.5G	CEFUROXIME	DRUG14Q4.txt	LT	SURGERY	INDI14Q4.txt	2014/7/26	20140726			THER14Q4.txt	0
103625511	10358352	20140801	2012/12/7	90	YR			M	CN	US	2014Äê	1	PS	PRADAXA	1	UNKNOWN		DABIGATRAN ETEXILATE MESYLATE	DRUG14Q3.txt	DE	PRODUCT USED FOR UNKNOWN INDICATION	INDI14Q3.txt
103625601	10358414	20140821	2014/7/16	58	YR			M	CN	US	2014Äê	1	PS	DIANEAL LOW CALCIUM PERITONEAL DIALYSIS SOLUTION WITH DEXTROSE	1	INTRAPERITONEAL		CALCIUM CHLORIDE DEXTROSE MAGNESIUM CHLORIDE SODIUM CHLORIDE SODIUM LACTATE	DRUG14Q3.txt	DE	PERITONEAL DIALYSIS	INDI14Q3.txt
103625711	10358457	20140801		63	YR			F	CN	US	2014Äê	1	PS	PRADAXA	1	UNKNOWN	300 MG	DABIGATRAN ETEXILATE MESYLATE	DRUG14Q3.txt	HO	ATRIAL FIBRILLATION	INDI14Q3.txt
103627353	10358486	20140808	2014/7/22	61	YR	56	KG	F	CN	COUNTRY NOT SPECIFIED	2014Äê	1	PS	HUMIRA	1	SUBCUTANEOUS		ADALIMUMAB	DRUG14Q3.txt	DE	RHEUMATOID ARTHRITIS	INDI14Q3.txt	2009/9/10	20140519			THER14Q3.txt	1776
103634202	10358521	20140819	2014/7/24	88	YR			F	MD	COUNTRY NOT SPECIFIED	2014Äê	1	PS	HUMIRA	1	SUBCUTANEOUS		ADALIMUMAB	DRUG14Q3.txt	DE	COLITIS ULCERATIVE	INDI14Q3.txt	2014/7/19	20140719			THER14Q3.txt	5
103638143	10359195	20140926		90	YR	40	KG	F	CN	COUNTRY NOT SPECIFIED	2014Äê	1	PS	ACLASTA	1	INTRAVENOUS	5 MG, UNK	ZOLEDRONIC ACID	DRUG14Q3.txt	DE	OSTEOPOROSIS	INDI14Q3.txt	2012/11/8				THER14Q3.txt
103638592	10359346	20140731	2014/4/28	56	YR	95.3	KG	M	PH	US	2014Äê	1	PS	IOHEXOL	1	INTRATHECAL		IOHEXOL	DRUG14Q3.txt	OT	SPINAL MYELOGRAM	INDI14Q3.txt	2014/4/28				THER14Q3.txt	0
103643561	10359724	20140804		68	YR			F	CN	AR	2014Äê	1	PS	XELJANZ	1		5 MG, 2X/DAY	TOFACITINIB CITRATE	DRUG14Q3.txt	OT	RHEUMATOID ARTHRITIS	INDI14Q3.txt	2014/1/4				THER14Q3.txt
103643661	10359775	20140804		48	YR			M	OT	US	2014Äê	1	PS	IBUPROFEN	1	UNKNOWN		IBUPROFEN	DRUG14Q3.txt	DE	COMPLETED SUICIDE	INDI14Q3.txt
103647152	10360031	20140801	2014/7/23	65	YR	99.7898	LBS	F	PH	US	2014Äê	1	PS	COPAXONE	1	SUBCUTANEOUS	40MG, TIW, SQ	GLATIRAMER ACETATE	DRUG14Q3.txt	DE	MULTIPLE SCLEROSIS	INDI14Q3.txt	2006/12/12	20140723			THER14Q3.txt	2780
103647861	10360076	20140807	2014/7/25	62	YR			M	CN	US	2014Äê	1	PS	DIANEAL LOW CALCIUM PERITONEAL DIALYSIS SOLUTION WITH DEXTROSE	1	INTRAPERITONEAL		CALCIUM CHLORIDE DEXTROSE MAGNESIUM CHLORIDE SODIUM CHLORIDE SODIUM LACTATE	DRUG14Q3.txt	DE	PERITONEAL DIALYSIS	INDI14Q3.txt		20140725			THER14Q3.txt
103649711	10360126	20140804	2014/7/19	78	YR			M	OT	US	2014Äê	1	PS	EXTRANEAL	1	INTRAPERITONEAL		CALCIUM CHLORIDE ICODEXTRIN MAGNESIUM CHLORIDE SODIUM CHLORIDE SODIUM LACTATE	DRUG14Q3.txt	DE	PERITONEAL DIALYSIS	INDI14Q3.txt	2014/7/13	20140716			THER14Q3.txt	6
103651871	10360197	20140730		41	YR			M		PT	2014Äê	1	PS	BACLOFEN INTRATHECAL	1			BACLOFEN	DRUG14Q3.txt	LT
103652692	10360456	20150723		47	YR			M	OT	US	2015Äê	1	PS	LOPRESSOR	1	Oral	10 G, UNK	METOPROLOL TARTRATE	DRUG15Q3.txt	HO	HYPERTENSION	INDI15Q3.txt
103657402	10360708	20140804	2014/7/22	76	YR	70	KG	M	OT	US	2014Äê	1	PS	ROFLUMILAST	1		500 MCG	ROFLUMILAST	DRUG14Q3.txt	DE	CHRONIC OBSTRUCTIVE PULMONARY DISEASE	INDI14Q3.txt	2011/1/1	20140724			THER14Q3.txt	1298
103658291	10360743	20140804						M	CN	US	2014Äê	1	PS	ZITHROMAX	1		UNK	AZITHROMYCIN DIHYDRATE	DRUG14Q3.txt	DE	PNEUMONIA	INDI14Q3.txt
103659742	10360913	20140805		46	YR			M	OT	FR	2014Äê	1	PS	XANAX	1	ORAL	0.50 MG, 3X/DAY	ALPRAZOLAM	DRUG14Q3.txt	DE				20140604			THER14Q3.txt
103659752	10361115	20140804	2014/6/20	61	YR	68	KG	F	MD	IT	2014Äê	1	PS	CARBOPLATINO TEVA	1	INTRAVENOUS	500 MILLIGRAM DAILY; ADMINISTERED AS PLASTIC BAG BY BAXTER WITH BATCH'S NO.14026H1201	CARBOPLATIN	DRUG14Q3.txt	OT	OVARIAN CANCER STAGE IV	INDI14Q3.txt	2014/6/20	20140620			THER14Q3.txt	0
103661632	10361206	20151207		62	YR			F	CN	US	2015Äê	1	PS	BACLOFEN INTRATHECAL 300 0MCG ML	1		106.23 MCG/DAY	BACLOFEN	DRUG15Q4.txt	LT	PAIN	INDI15Q4.txt
103665451	10361778	20140819						M	CN	CO	2014Äê	1	PS	LUCENTIS	1	OTHER		RANIBIZUMAB	DRUG14Q3.txt	DE	VISION BLURRED	INDI14Q3.txt		20140319			THER14Q3.txt
103674772	10362317	20140805		74	YR			F	OT	NO	2014Äê	1	PS	ACETAZOLAMIDE	1	UNKNOWN		ACETAZOLAMIDE	DRUG14Q3.txt	DE	GLAUCOMA	INDI14Q3.txt					THER14Q3.txt
103676221	10362399	20140805	2013/9/13	58	YR			M	CN	PH	2014Äê	1	PS	DIANEAL PD 2 PERITONEAL DIALYSIS SOLUTION WITH DEXTROSE	1	INTRAPERITONEAL		CALCIUM CHLORIDE DEXTROSE MAGNESIUM CHLORIDE SODIUM CHLORIDE SODIUM LACTATE	DRUG14Q3.txt	DE	PERITONEAL DIALYSIS	INDI14Q3.txt	2013/3/22				THER14Q3.txt	175
103676553	10362551	20140805		58	YR			M	CN	US	2014Äê	1	PS	REBIF	1	SUBCUTANEOUS		INTERFERON BETA 1A	DRUG14Q3.txt	DE	PRODUCT USED FOR UNKNOWN INDICATION	INDI14Q3.txt	2005/8/31				THER14Q3.txt
103678121	10362560	20140804	2002/2/1	80	YR	55	KG	F	PH	US	2014Äê	1	PS	CORDARONE	1			AMIODARONE HYDROCHLORIDE	DRUG14Q3.txt	LT	ATRIAL FIBRILLATION	INDI14Q3.txt	2002/2/1	20020201			THER14Q3.txt	0
103679531	10362571	20140804	2002/1/22	66	YR	54	KG	M	PH	US	2014Äê	1	PS	CORDARONE	1	INTRAVENOUS DRIP	1 MG, MINUTE, INTRAVENOUS DRIP	AMIODARONE HYDROCHLORIDE	DRUG14Q3.txt	LT	ATRIAL FIBRILLATION	INDI14Q3.txt	2002/1/21	20020121			THER14Q3.txt	1
103679742	10362735	20141106	2012/5/4	72	YR	65	KG	M	OT	US	2014Äê	1	PS	VENOFER	1	INTRAVENOUS	50MG IVP INTRAVENOUS	IRON SUCROSE	DRUG14Q4.txt	DE	CHRONIC KIDNEY DISEASE	INDI14Q4.txt	2012/5/4	20120601			THER14Q4.txt	0
103685521	10363420	20140805				104.5	KG	M	MD	US	2014Äê	1	PS	AVANDIA	1	ORAL	8MG PER DAY	ROSIGLITAZONE MALEATE	DRUG14Q3.txt	DE	TYPE 2 DIABETES MELLITUS	INDI14Q3.txt	2004/4/29	20060112			THER14Q3.txt
103686901	10363814	20141029	2013/5/16	82	YR			M	CN	US	2014Äê	1	PS	ZITHROMAX	1	ORAL	250 MG, 2X/DAY	AZITHROMYCIN DIHYDRATE	DRUG14Q4.txt	DE	PNEUMONIA	INDI14Q4.txt	2013/5/11	20130515			THER14Q4.txt	5
103691541	10363859	20140813	2014/7/30					F	MD	BR	2014Äê	1	PS	PROHANCE	1	INTRATHECAL	PROHANCE WAS ERRONEOUSLY ADMINISTERED VIA INTRATHECAL INSTEAD OF IOPAMIRON	GADOTERIDOL	DRUG14Q3.txt	DE	SPINAL MYELOGRAM	INDI14Q3.txt	2014/7/30	20140730			THER14Q3.txt	0
103694651	10364356	20140806	2014/7/26	72	YR	69	KG	F	CN	BR	2014Äê	1	PS	ENBREL	1	UNKNOWN	50 MG, ONCE WEEKLY	ETANERCEPT	DRUG14Q3.txt	DE	PSORIATIC ARTHROPATHY	INDI14Q3.txt	2014/7/23				THER14Q3.txt	3
103697612	10364366	20140806	2014/7/25					F	OT	US	2014Äê	1	PS	TYVASO	1		54 ?G, QID	TREPROSTINIL	DRUG14Q3.txt	DE	PULMONARY HYPERTENSION	INDI14Q3.txt	2013/2/25	20140725			THER14Q3.txt	515
103698822	10364715	20140822						F	MD	US	2014Äê	1	PS	REVLIMID	1	ORAL	10 MILLIGRAM	LENALIDOMIDE	DRUG14Q3.txt	DE	MYELODYSPLASTIC SYNDROME	INDI14Q3.txt					THER14Q3.txt
103702111	10364786	20140806	2014/7/12	55	YR			F	CN	BR	2014Äê	1	PS	SIMPONI	1	SUBCUTANEOUS		GOLIMUMAB	DRUG14Q3.txt	DE	RHEUMATOID ARTHRITIS	INDI14Q3.txt
103703081	10364971	20140804	2014/5/1	76	YR			F		US	2014Äê	1	PS	FERAHEME	1	INTRAVENOUS		FERUMOXYTOL NON STOICHIOMETRIC MAGNETITE	DRUG14Q3.txt	DE			2014/5/1	20140501			THER14Q3.txt	0
103704023	10365187	20140806		33	YR			F	OT	GB	2014Äê	1	PS	FENTANYL	1	EPIDURAL	2 UG/ML, UNK	FENTANYL	DRUG14Q3.txt	OT	ANALGESIC THERAPY	INDI14Q3.txt
103705491	10365269	20150102		53	YR			M	LW	US	2015Äê	1	PS	TESTOSTERONE CIPIONATE	1		UNK, BI-WEEKLY	TESTOSTERONE	DRUG15Q1.txt	DE	HYPOGONADISM	INDI15Q1.txt		2010			THER15Q1.txt
103716472	10365740	20150925		48	YR			M	OT	US	2015Äê	1	PS	IBUPROFEN	1	Unknown	200 DF, UNK	IBUPROFEN	DRUG15Q3.txt	DE	COMPLETED SUICIDE	INDI15Q3.txt
103717671	10365829	20140804		78	YR			F	OT	RU	2014Äê	1	PS	PROPOFOL 1 FRESENIUS PROPOFOL PROPOFOL	1	INTRAVENOUS		PROPOFOL	DRUG14Q3.txt	DE	PRODUCT USED FOR UNKNOWN INDICATION	INDI14Q3.txt
103718202	10365974	20140806				108.2	KG	M	MD	US	2014Äê	1	PS	AVANDIA	1	ORAL		ROSIGLITAZONE MALEATE	DRUG14Q3.txt	HO	TYPE 2 DIABETES MELLITUS	INDI14Q3.txt		200706			THER14Q3.txt
103724552	10365975	20140806						M	OT	US	2014Äê	1	PS	AVANDIA	1	ORAL	8MG IN THE MORNING	ROSIGLITAZONE MALEATE	DRUG14Q3.txt	HO	TYPE 2 DIABETES MELLITUS	INDI14Q3.txt		20071107			THER14Q3.txt
103740611	10366163	20150225	2014/7/2	39	YR	70	KG	F	CN	CH	2015Äê	1	PS	FUNGIZONE	1	INTRAVENOUS DRIP	350 MG, UNK	AMPHOTERICIN B	DRUG15Q1.txt	LT	INFECTION	INDI15Q1.txt	2014/7/2	20140702			THER15Q1.txt	0
103741601	10366545	20140806	2014/7/14	73	YR			M	CN	CZ	2014Äê	1	PS	PROVERA	1			MEDROXYPROGESTERONE ACETATE	DRUG14Q3.txt	DE	RENAL CELL CARCINOMA	INDI14Q3.txt
103742191	10367477	20140825						M	CN	COUNTRY NOT SPECIFIED	2014Äê	1	PS	TASIGNA	1	ORAL	300 MG, BID	NILOTINIB	DRUG14Q3.txt	DE	CHRONIC MYELOID LEUKAEMIA	INDI14Q3.txt	2013/7/29				THER14Q3.txt
103743941	10367622	20140807		81	YR			F	OT	AR	2014Äê	1	PS	SIMPONI	1	SUBCUTANEOUS		GOLIMUMAB	DRUG14Q3.txt	HO	RHEUMATOID ARTHRITIS	INDI14Q3.txt
103747821	10367655	20161123	2014/7/28	49	YR	102.9	KG	M	OT	US	2016Äê	1	PS	CC 4047	1	Oral		POMALIDOMIDE	DRUG16Q4.txt	DE	AMYLOIDOSIS	INDI16Q4.txt	2014/7/7	20140729			THER16Q4.txt	21
103749061	10367812	20140807		77	YR			M	CN	COUNTRY NOT SPECIFIED	2014Äê	1	PS	ONBREZ	1	INHALATION	150 UG, DAILY	INDACATEROL	DRUG14Q3.txt	DE	LUNG DISORDER	INDI14Q3.txt					THER14Q3.txt
103749511	10367953	20140807		54	YR			F	OT	US	2014Äê	1	PS	VANCOMYCIN INJECTION USP	1	UNKNOWN		VANCOMYCIN	DRUG14Q3.txt	DE	PNEUMONIA	INDI14Q3.txt
103750022	10367974	20140813	2014/7/28	68	YR			M	OT	US	2014Äê	1	PS	DIANEAL LOW CALCIUM PERITONEAL DIALYSIS SOLUTION WITH DEXTROSE	1	INTRAPERITONEAL		CALCIUM CHLORIDE DEXTROSE MAGNESIUM CHLORIDE SODIUM CHLORIDE SODIUM LACTATE	DRUG14Q3.txt	DE	PERITONEAL DIALYSIS	INDI14Q3.txt		20140728			THER14Q3.txt
103751573	10368552	20140807						M	MD	US	2014Äê	1	PS	AVANDIA	1	ORAL	4MG TWICE PER DAY	ROSIGLITAZONE MALEATE	DRUG14Q3.txt	DE	DIABETES MELLITUS	INDI14Q3.txt		200705			THER14Q3.txt
103753075	10368690	20140807	2014/7/23	65	YR	99.88	KG	F	PH	US	2014Äê	1	PS	COPAXONE	1	SUBCUTANEOUS	40MG, 3 TIMES A WEEK	GLATIRAMER ACETATE	DRUG14Q3.txt	DE	MULTIPLE SCLEROSIS	INDI14Q3.txt		20140723			THER14Q3.txt
103754421	10369154	20140807		38	YR			F		COUNTRY NOT SPECIFIED	2014Äê	1	PS	RISPERIDONE TABLETS	1	ORAL		RISPERIDONE	DRUG14Q3.txt	DE	DEPRESSION	INDI14Q3.txt
103755011	10369465	20140807		34	YR			M	MD	ES	2014Äê	1	PS	COLCHICINE	1	ORAL	30 MG, UNK	COLCHICINE	DRUG14Q3.txt	DE	GOUT	INDI14Q3.txt
103755401	10369761	20180607	2014/1/17	55	YR			F	OT	ZA	2018Äê	1	PS	MIRCERA	1	Subcutaneous		METHOXY POLYETHYLENE GLYCOL EPOETIN BETA	DRUG18Q2.txt	DE	NEPHROGENIC ANAEMIA	INDI18Q2.txt	2012/12/21	201401			THER18Q2.txt	392
103757871	10369882	20140808						F	OT	US	2014Äê	1	PS	TRASTUZUMAB	1	UNKNOWN		TRASTUZUMAB	DRUG14Q3.txt	OT	BREAST CANCER	INDI14Q3.txt
103758572	10370211	20140808	2014/5/27	87	YR	64	KG	F	CN	COUNTRY NOT SPECIFIED	2014Äê	1	PS	DIOVAN	1	ORAL	80 MG, DAILY	VALSARTAN	DRUG14Q3.txt	DE	CARDIAC DISORDER	INDI14Q3.txt
103759692	10370308	20140805		47	YR			M		US	2014Äê	1	PS	METOPROLOL TARTRATE	1	ORAL	(10 G [100 X 100 MG]	METOPROLOL TARTRATE	DRUG14Q3.txt	HO	PRODUCT USED FOR UNKNOWN INDICATION	INDI14Q3.txt
103760072	10370402	20141124	2014/4/5	22	YR			M	MD	RO	2014Äê	1	PS	AVELOX	1	INTRAVENOUS	400 MG, DAILY DOSE	MOXIFLOXACIN HYDROCHLORIDE	DRUG14Q4.txt	LT	UPPER RESPIRATORY TRACT INFECTION	INDI14Q4.txt		20140405			THER14Q4.txt
103760531	10370549	20140808						M	PH	US	2014Äê	1	PS	DEMEROL	1	UNKNOWN		MEPERIDINE HYDROCHLORIDE	DRUG14Q3.txt	DE	PRODUCT USED FOR UNKNOWN INDICATION	INDI14Q3.txt
103760671	10371647	20140829		63	YR			M	CN	US	2014Äê	1	PS	SENSIPAR	1	UNKNOWN		CINACALCET HYDROCHLORIDE	DRUG14Q3.txt	DE	PRODUCT USED FOR UNKNOWN INDICATION	INDI14Q3.txt
103766312	10371767	20140808						M	CN	DE	2014Äê	1	PS	GLUCOPHAGE XR	1			METFORMIN HYDROCHLORIDE	DRUG14Q3.txt	DE
103769284	10371820	20140808				204.5	KG	M	OT	US	2014Äê	1	PS	AVANDIA	1	ORAL	4MG PER DAY	ROSIGLITAZONE MALEATE	DRUG14Q3.txt	DE	DIABETES MELLITUS	INDI14Q3.txt		200606			THER14Q3.txt
103770872	10372455	20140813	2014/7/22	49	YR	145.5	KG	M	OT	US	2014Äê	1	PS	PRISMASOL B22GK 2 2 5	1	HEMODIALYSIS		CALCIUM CHLORIDE DEXTROSE MONOHYDRATE LACTIC ACID MAGNESIUM CHLORIDE POTASSIUM CHLORIDE SODIUM BICARBONATE SODIUM CHLORIDE	DRUG14Q3.txt	LT	RENAL REPLACEMENT THERAPY	INDI14Q3.txt	2014/7/21	20140722			THER14Q3.txt	1
103773421	10374061	20140810		88	YR			M	OT	FR	2014Äê	1	PS	ENOXAPARIN SODIUM	1	INTRAVENOUS	FREQUENCY: 3 TIMES PER WEEK FOR 3 YEARS	ENOXAPARIN SODIUM	DRUG14Q3.txt	OT	ANTICOAGULANT THERAPY	INDI14Q3.txt
103778502	10374160	20140811	2014/7/24		DEC			F	MD	NO	2014Äê	1	PS	ACTILYSE	1	INTRAVENOUS		ALTEPLASE	DRUG14Q3.txt	DE	CEREBRAL INFARCTION	INDI14Q3.txt	2014/7/24	20140724			THER14Q3.txt	0
103779481	10374219	20140811		70	YR			M	CN	NL	2014Äê	1	PS	ENBREL	1	UNKNOWN	50 MG, WEEKLY	ETANERCEPT	DRUG14Q3.txt	DE	RHEUMATOID ARTHRITIS	INDI14Q3.txt					THER14Q3.txt
103780552	10374394	20140811	2014/4/27	70	YR	50	KG	F	CN	BR	2014Äê	1	PS	ENBREL	1	SUBCUTANEOUS	50 MG, ONCE WEEKLY	ETANERCEPT	DRUG14Q3.txt	DE	RHEUMATOID ARTHRITIS	INDI14Q3.txt					THER14Q3.txt
103783951	10374782	20140811	2014/5/29	46	YR			M	OT	FR	2014Äê	1	PS	RISPERDAL	1	ORAL		RISPERIDONE	DRUG14Q3.txt	DE	PRODUCT USED FOR UNKNOWN INDICATION	INDI14Q3.txt		20140530			THER14Q3.txt
103784501	10374906	20140811						M	CN	GB	2014Äê	1	PS	ERLOTINIB	1	ORAL		ERLOTINIB	DRUG14Q3.txt	DE	LUNG NEOPLASM MALIGNANT	INDI14Q3.txt	2011/3/21	20140421			THER14Q3.txt
103785474	10374951	20140811		84	YR			F	CN	US	2014Äê	1	PS	PRADAXA	1	ORAL	75 MG	DABIGATRAN ETEXILATE MESYLATE	DRUG14Q3.txt	DE	PRODUCT USED FOR UNKNOWN INDICATION	INDI14Q3.txt
103785834	10375002	20140811		23	YR	110.8	KG	M	CN	US	2014Äê	1	PS	ELAPRASE	1	INTRAVENOUS DRIP	18 MG, 1X/WEEK	IDURSULFASE	DRUG14Q3.txt	LT	MUCOPOLYSACCHARIDOSIS II	INDI14Q3.txt	2006/9/19				THER14Q3.txt
103788185	10375157	20141104		69	YR			F	CN	US	2014Äê	1	PS	PRADAXA	1	ORAL	300 MG	DABIGATRAN ETEXILATE MESYLATE	DRUG14Q4.txt	DE	ATRIAL FIBRILLATION	INDI14Q4.txt	2014/1/8				THER14Q4.txt
103788482	10375307	20150106	2014/7/9	34	YR	53	KG	F	CN	GR	2015Äê	1	PS	ADRIBLASTINA	1	INTRAVENOUS	55 MG, CYCLIC, DAY 1	DOXORUBICIN HYDROCHLORIDE	DRUG15Q1.txt	DE	HODGKIN'S DISEASE	INDI15Q1.txt	2014/7/2	20140704			THER15Q1.txt	7
103789561	10375442	20140811	2014/7/2	39	YR			F	CN	CH	2014Äê	1	PS	MIDAZOLAM	1	INTRAVENOUS DRIP	5 MG, 1 IN 1 HR	MIDAZOLAM MIDAZOLAM HYDROCHLORIDE	DRUG14Q3.txt	LT	PRODUCT USED FOR UNKNOWN INDICATION	INDI14Q3.txt
103790632	10375501	20140811						F	CN	COUNTRY NOT SPECIFIED	2014Äê	1	PS	HUMIRA	1	SUBCUTANEOUS		ADALIMUMAB	DRUG14Q3.txt	DE	ANKYLOSING SPONDYLITIS	INDI14Q3.txt	2008/2/26				THER14Q3.txt
103790733	10375540	20140811		25	YR			F	OT	FR	2014Äê	1	PS	ROPIVACAINE	1	INTRAPERITONEAL		ROPIVACAINE	DRUG14Q3.txt	LT	POSTOPERATIVE ANALGESIA	INDI14Q3.txt
103790991	10375787	20140811	2014/7/31	52	YR			M	CN	KR	2014Äê	1	PS	DIANEAL PD 2 WITH DEXTROSE	1	INTRAPERITONEAL		CALCIUM CHLORIDE DEXTROSE MONOHYDRATE MAGNESIUM CHLORIDE SODIUM CHLORIDE SODIUM LACTATE	DRUG14Q3.txt	DE	PERITONEAL DIALYSIS	INDI14Q3.txt	2007/9/19	20140731			THER14Q3.txt	2507
103792112	10375857	20150728	2014/8/3	51	YR	65.77	KG	M	CN	US	2015Äê	1	PS	VELCADE	1	Subcutaneous	2.2 MG, 1/WEEK	BORTEZOMIB	DRUG15Q3.txt	DE	NON-HODGKIN'S LYMPHOMA	INDI15Q3.txt	2014/5/4				THER15Q3.txt	91
103794982	10375969	20140811	2007/12/7					F	CN	US	2014Äê	1	PS	NUVARING	1	VAGINAL	CONTINUING: NO	ETHINYL ESTRADIOL ETONOGESTREL	DRUG14Q3.txt	DE	PRODUCT USED FOR UNKNOWN INDICATION	INDI14Q3.txt	2007/5/30	200712			THER14Q3.txt	191
103795661	10376007	20140811						F	MD	US	2014Äê	1	PS	AVANDIA	1	ORAL		ROSIGLITAZONE MALEATE	DRUG14Q3.txt	DE	DIABETES MELLITUS	INDI14Q3.txt		2003			THER14Q3.txt
103795944	10376053	20140811						F	MD	US	2014Äê	1	PS	AVANDIA	1			ROSIGLITAZONE MALEATE	DRUG14Q3.txt	DE	DIABETES MELLITUS	INDI14Q3.txt
103798181	10376067	20140811						F	MD	US	2014Äê	1	PS	AVANDIA	1	ORAL	4MG PER DAY	ROSIGLITAZONE MALEATE	DRUG14Q3.txt	DE	DIABETES MELLITUS	INDI14Q3.txt	2003/4/1	20060824			THER14Q3.txt
103799412	10376631	20140811	2014/5/27					M	CN	US	2014Äê	1	PS	DIANEAL LOW CALCIUM PERITONEAL DIALYSIS SOLUTION WITH DEXTROSE	1	INTRAPERITONEAL		CALCIUM CHLORIDE DEXTROSE MAGNESIUM CHLORIDE SODIUM CHLORIDE SODIUM LACTATE	DRUG14Q3.txt	HO	PERITONEAL DIALYSIS	INDI14Q3.txt		201405			THER14Q3.txt
103804402	10376928	20171024	2014/4/17	53	YR			F	MD	JP	2017Äê	1	PS	BEVACIZUMAB	1	Intravenous drip		BEVACIZUMAB	DRUG17Q4.txt	LT	BREAST CANCER METASTATIC	INDI17Q4.txt	2014/4/10	20140731			THER17Q4.txt	7
103807901	10377087	20140815	2014/7/28	53	YR	80.7	KG	F	MD	US	2014Äê	1	PS	REMODULIN	1	SUBCUTANEOUS	0.0402 ?G/KG, Q48H	TREPROSTINIL	DRUG14Q3.txt	DE	PULMONARY ARTERIAL HYPERTENSION	INDI14Q3.txt	2014/5/13	20140728			THER14Q3.txt	76
103808191	10377342	20140811	2014/7/9	69	YR	77	KG	M	PH	US	2014Äê	1	PS	PONATINIB	1	ORAL		PONATINIB	DRUG14Q3.txt	DE	CHROMOSOME ANALYSIS ABNORMAL	INDI14Q3.txt	2014/6/2	20140623			THER14Q3.txt	37
103810891	10377850	20140908	2014/7/22	67	YR			F	MD	AU	2014Äê	1	PS	CLOZARIL	1	ORAL	100 UKN	CLOZAPINE	DRUG14Q3.txt	DE	SCHIZOPHRENIA	INDI14Q3.txt	2011/9/7				THER14Q3.txt	1049
103812082	10377948	20140812	2013/12/21	33	YR			M	CN	COUNTRY NOT SPECIFIED	2014Äê	1	PS	CERTICAN	1	ORAL	1 MG, DAILY	EVEROLIMUS	DRUG14Q3.txt	DE	RENAL TRANSPLANT	INDI14Q3.txt					THER14Q3.txt
103813541	10378055	20140812	2014/3/27	54	YR			M		DE	2014Äê	1	PS	AETHOXYSKLEROL	1	INTRAVENOUS	DOSE: 2 INJECTIONS, 2 ML, FOAM	POLIDOCANOL	DRUG14Q3.txt	DE	VARICOSE VEIN	INDI14Q3.txt	2014/3/27	20140327			THER14Q3.txt	0
103815224	10378395	20140811	2013/3/16	62	YR	81.6462	LBS	F		US	2014Äê	1	PS	ATORVASTATIN	1	ORAL	1 PILL ONCE DAILY TAKEN BY MOUTH	ATORVASTATIN	DRUG14Q3.txt	DE	BLOOD CHOLESTEROL INCREASED	INDI14Q3.txt	2013/1/31	20130316			THER14Q3.txt	44
103815312	10378450	20140812				67.57	KG	F	CN	US	2014Äê	1	PS	NUVARING	1	VAGINAL	1 RING EVERY 4 WEEKS AS DIRECTED	ETHINYL ESTRADIOL ETONOGESTREL	DRUG14Q3.txt	DE	CONTRACEPTION	INDI14Q3.txt		20131203			THER14Q3.txt
103815521	10378547	20150529				59.41	KG	F	CN	US	2015Äê	1	PS	JANUVIA	1	Oral	100 MG, QD	SITAGLIPTIN PHOSPHATE	DRUG15Q2.txt	DE	TYPE 2 DIABETES MELLITUS	INDI15Q2.txt	2006/12/6	20081124			THER15Q2.txt
103815553	10378583	20140903	2014/7/28	92	YR			M	CN	US	2014Äê	1	PS	DIANEAL LOW CALCIUM PERITONEAL DIALYSIS SOLUTION WITH DEXTROSE	1	INTRAPERITONEAL		CALCIUM CHLORIDE DEXTROSE MAGNESIUM CHLORIDE SODIUM CHLORIDE SODIUM LACTATE	DRUG14Q3.txt	DE	PERITONEAL DIALYSIS	INDI14Q3.txt
103816722	10378818	20150429						M	CN	US	2015Äê	1	PS	DIANEAL LOW CALCIUM PERITONEAL DIALYSIS SOLUTION WITH DEXTROSE	1	Intraperitoneal		CALCIUM CHLORIDE DEXTROSE MAGNESIUM CHLORIDE SODIUM CHLORIDE SODIUM LACTATE	DRUG15Q2.txt	DE	CHRONIC KIDNEY DISEASE	INDI15Q2.txt		201408			THER15Q2.txt
103824121	10378848	20140812						M	OT	US	2014Äê	1	PS	DIANEAL LOW CALCIUM PERITONEAL DIALYSIS SOLUTION WITH DEXTROSE	1	INTRAPERITONEAL		CALCIUM CHLORIDE DEXTROSE MAGNESIUM CHLORIDE SODIUM CHLORIDE SODIUM LACTATE	DRUG14Q3.txt	DE	RENAL FAILURE CHRONIC	INDI14Q3.txt	2013/11/13	20140704			THER14Q3.txt
103824142	10378956	20140812	2014/7/31	78	YR			F	CN	BR	2014Äê	1	PS	LIPITOR	1	ORAL	UNK	ATORVASTATIN CALCIUM	DRUG14Q3.txt	DE				2013			THER14Q3.txt
103824612	10379063	20140812				89.5	KG	M	MD	US	2014Äê	1	PS	AVANDIA	1	ORAL	4MG TWICE PER DAY	ROSIGLITAZONE MALEATE	DRUG14Q3.txt	HO	DIABETES MELLITUS	INDI14Q3.txt		200206			THER14Q3.txt
103834101	10379073	20140905						F	PH	US	2014Äê	1	PS	AVANDIA	1	ORAL	8MG PER DAY	ROSIGLITAZONE MALEATE	DRUG14Q3.txt	DE	TYPE 2 DIABETES MELLITUS	INDI14Q3.txt	2002/12/11	20040621			THER14Q3.txt
103834941	10379099	20140812						M	MD	US	2014Äê	1	PS	AVANDIA	1			ROSIGLITAZONE MALEATE	DRUG14Q3.txt	HO	DIABETES MELLITUS	INDI14Q3.txt
103835302	10379211	20141103		68	YR			M	OT	JP	2014Äê	1	PS	GLIVEC	1	ORAL	300 MG, DAILY	IMATINIB MESYLATE	DRUG14Q4.txt	HO	CHRONIC MYELOID LEUKAEMIA	INDI14Q4.txt	2007/6/14	20070621			THER14Q4.txt
103837481	10379498	20140812	2002/4/17	66	YR			F	MD	COUNTRY NOT SPECIFIED	2014Äê	1	PS	AVANDIA	1	ORAL		ROSIGLITAZONE MALEATE	DRUG14Q3.txt	DE	DIABETES MELLITUS	INDI14Q3.txt	2000/11/2	20070118			THER14Q3.txt	531
[truncated: 64,432 more rows]
